# Supplementary material for: The Disulfide Stress Response and Protein S-thioallylation Caused by Allicin and Diallyl Polysulfanes in Bacillus subtilis as Revealed by Transcriptomics and Proteomics
Source: Antioxidants (Basel). 2019 Nov 29;8(12):605. doi: 10.3390/antiox8120605 (PMC6943732; doi:10.3390/antiox8120605)
Supplement: Supplementary file 1 [file antioxidants-08-00605-s001.zip]

Archive with 3 entries (3 files):
- Supplemental-Tables/Tables-S1-S2.xlsx
- Supplemental-Tables/Tables-S3-S4-S5.xlsx
- Supplemental-Tables/Tables-S6.xlsx
