# Supplementary material for: The Disulfide Stress Response and Protein S-thioallylation Caused by Allicin and Diallyl Polysulfanes in Bacillus subtilis as Revealed by Transcriptomics and Proteomics
Source: Antioxidants (Basel). 2019 Nov 29;8(12):605. doi: 10.3390/antiox8120605 (PMC6943732; doi:10.3390/antiox8120605)
Supplement: Supplementary file 1 [file antioxidants-08-00605-s001.zip › Supplemental-Tables/Tables-S1-S2.xlsx]

## Sheet: Table S1
Table S1: Transcriptome analysis of Bacillus subtilis 168 wild type after Allicin and DAS4 treatment using microarrays
Gene ID	Gene symbol	Regulon	Functions	Category of RNA feature	log2 Allicin_1/co	Ratio Allicin_1/co	log2 Allicin_2/co	Ratio Allicin_2/co	Average log2 Allicin/co	Average Ratio Allicin/co	SD Ratio Allicin/co	CV Ratio Allicin/ co	log2 DAS4_1/co	Ratio DAS4_1/co	log2 DAS4_2/co	Ratio DAS4_2/co	Average log2 DAS4/co	Average Ratio DAS4/co	SD Ratio DAS4/co	CV Ratio DAS4/ co
BSU26540	yrkE				9.88	941.342	9.93	974.588	9.905	957.965	23.5089	0.0245405	8.93	486.282	9.68	821.073	9.305	653.678	236.733	0.362156
BSU26500	yrkI				10.14	1126.77	9.51	730.017	9.825	928.392	280.545	0.302183	10.01	1028.39	10.73	1698.75	10.37	1363.57	474.021	0.347632
BSU26530	yrkF				9.73	848.31	9.64	795.281	9.685	821.796	37.4969	0.045628	9.18	578.451	10.93	1945.74	10.055	1262.1	966.822	0.766044
BSU25780	arsC	SigA			9.7	831.826	9.61	779.426	9.655	805.626	37.0524	0.0459921	9.42	683.668	11.02	2079.84	10.22	1381.75	987.241	0.714485
BSU25790	arsB	SigA			9.68	820.294	9.55	749.636	9.615	784.965	49.9629	0.0636499	9.57	762.214	10.93	1948.16	10.25	1355.19	838.59	0.6188
BSU25800	yqcK	SigA			9.76	865.148	9.25	606.93	9.505	736.039	182.588	0.248068	9.34	646.878	10.52	1463.84	9.93	1055.36	577.681	0.547378
BSU13700	clpE	SigA			9.24	605.377	9.68	823.083	9.46	714.23	153.941	0.215534	9.11	553.542	10.97	2005.88	10.04	1279.71	1026.96	0.802492
BSU33490	cadA	SigA			9.05	528.869	9.3	630.22	9.175	579.545	71.6658	0.123659	7.76	216.322	7.8	222.105	7.78	219.214	4.08942	0.018655
BSU26510	yrkH				8.71	420.09	9.13	561.302	8.92	490.696	99.852	0.203491	8.33	322.652	10.26	1229.18	9.295	775.915	641.01	0.826135
BSU25810	arsR	SigA			9.02	517.452	8.47	353.79	8.745	435.621	115.727	0.265659	8.3	314.8	8.2	293.277	8.25	304.039	15.2187	0.0500552
BSU13140	ohrA	SigA			8.72	422.032	8.68	408.824	8.7	415.428	9.33942	0.0224814	6.38	83.044	6.44	86.642	6.41	84.843	2.54417	0.0299869
BSU26650	czcD	CzrA			8.25	305.165	8.29	314.037	8.27	309.601	6.27324	0.0202623	5.32	39.8767	4.55	23.4567	4.935	31.6667	11.6107	0.366653
BSU26640	trkA	CzrA			8.05	264.847	8.02	260.345	8.035	262.596	3.18319	0.012122	4.74	26.7017	3.61	12.25	4.175	19.4758	10.2189	0.524695
BSU19230	azoR1	YodB			7.76	217.221	8	255.756	7.88	236.489	27.2484	0.115221	7.03	130.674	7.56	189.205	7.295	159.939	41.3878	0.258772
BSU08820	katA	PerR			7.67	203.346	7.87	234.567	7.77	218.956	22.0769	0.100828	5.6	48.3486	5.98	63.0079	5.79	55.6782	10.3657	0.186171
BSU37750	ywfA				7.38	166.834	7.96	248.794	7.67	207.814	57.9545	0.278876	7.51	182.447	7.68	205.627	7.595	194.037	16.3907	0.0844722
BSU08240	catE	SigA			7.47	177.763	7.87	234.125	7.67	205.944	39.8538	0.193518	6.99	127.536	7.14	141.036	7.065	134.286	9.54595	0.0710865
BSU08230	catD	SigA			7.41	170.098	7.88	235.56	7.645	202.829	46.2886	0.228215	6.65	100.702	7.18	145.362	6.915	123.032	31.5794	0.256676
BSU18380	iseA	WalR			6.95	123.495	7.01	129.248	6.98	126.371	4.06764	0.032188	7.17	143.81	8.43	345.68	7.8	244.745	142.744	0.583234
BSU26490	yrkJ				6.31	79.3573	6.79	111.009	6.55	95.1832	22.3812	0.235138	5.85	57.7009	6.06	66.8164	5.955	62.2586	6.4456	0.103529
BSU26558	yrzM				6.6	96.7175	6.38	83.2525	6.49	89.985	9.5212	0.105809	6.67	101.93	6.66	100.807	6.665	101.369	0.793731	0.00783013
BSU05640	ydgG	LexA			6.61	97.49	6.14	70.335	6.375	83.9125	19.2015	0.228827	5.69	51.77	6.08	67.765	5.885	59.7675	11.3102	0.189236
BSU23820	yqjM				6.08	67.8367	6.45	87.2592	6.265	77.5479	13.7338	0.177101	5.46	44.1308	5.68	51.3658	5.57	47.7483	5.11592	0.107143
BSU10170	fabHB	FapR			6.33	80.4221	6.03	65.1557	6.18	72.7889	10.795	0.148305	3.31	9.93071	2.15	4.435	2.73	7.18286	3.88606	0.541018
BSU05510	ydfQ				6.06	66.89	6.19	73.105	6.125	69.9975	4.39467	0.0627832	5.89	59.34	5.86	57.89	5.875	58.615	1.02531	0.0174922
BSU05650	ydgH	LexA			6.15	70.932	5.99	63.4033	6.07	67.1677	5.32357	0.079258	5.95	61.822	6.39	84.134	6.17	72.978	15.777	0.216188
BSU31300	yugS				5.97	62.7207	6.14	70.7343	6.055	66.7275	5.66645	0.0849192	6.97	125.341	7.12	138.842	7.045	132.092	9.54645	0.0722713
BSU36620	ywnB				5.97	62.585	6.05	66.3625	6.01	64.4737	2.67109	0.0414291	2.46	5.50125	1.81	3.49625	2.135	4.49875	1.41775	0.315143
BSU00860	clpC	SigM			5.71	52.2527	6.19	73.0727	5.95	62.6627	14.722	0.23494	6.19	72.95	6.96	124.141	6.575	98.5457	36.1977	0.367319
BSU13800	ykvR	LexA			5.77	54.68	6.13	69.7967	5.95	62.2383	10.6891	0.171745	5.46	43.9367	5.14	35.1967	5.3	39.5667	6.18012	0.156195
BSU33190	yvrD				5.78	54.805	6.12	69.566	5.95	62.1855	10.4376	0.167846	5.79	55.445	5.76	54.105	5.775	54.775	0.947523	0.0172985
BSU38110	nfrA	Spo0A			5.68	51.1022	6.02	65.0778	5.85	58.09	9.88221	0.170119	5.81	56.0633	5.91	59.9678	5.86	58.0156	2.76086	0.0475883
BSU10230	yhfH	YlxR			6.08	67.87	5.41	42.38	5.745	55.125	18.0242	0.326969	5.65	50.31	5.09	33.955	5.37	42.1325	11.5647	0.274485
BSU40540	hypR	HypR			5.77	54.57	5.75	53.96	5.76	54.265	0.431335	0.00794868	5.63	49.43	5.87	58.5525	5.75	53.9912	6.45058	0.119475
BSU28910	ysbA	LytT			5.66	50.4675	5.68	51.33	5.67	50.8987	0.60988	0.0119822	1.92	3.785	1.08	2.12	1.5	2.9525	1.17733	0.398758
BSU39540	yxeI				5.44	43.5025	5.8	55.7492	5.62	49.6258	8.6597	0.1745	5.8	55.835	5.94	61.4583	5.87	58.6467	3.97629	0.0678009
BSU13760	ykvN				5.59	48.2825	5.65	50.22	5.62	49.2512	1.37002	0.0278169	5.66	50.7	5.74	53.5825	5.7	52.1412	2.03824	0.0390906
BSU07800	treP	SigA			5.73	53.1893	5.43	43.2586	5.58	48.2239	7.02208	0.145614	3.43	10.7757	3.48	11.1229	3.455	10.9493	0.245467	0.0224186
BSU32990	mrgA	PerR			5.91	60.1317	5.14	35.1717	5.525	47.6517	17.6494	0.370383	7.88	235.878	9.38	668.523	8.63	452.201	305.926	0.676527
BSU01890	ybcL				5.3	39.5069	5.77	54.6277	5.535	47.0673	10.692	0.227164	7.14	140.975	7.92	242.447	7.53	191.711	71.7512	0.374267
BSU00850	mcsB	SigM			5.32	39.8993	5.66	50.4414	5.49	45.1704	7.45442	0.165029	5.68	51.1129	6.45	87.59	6.065	69.3514	25.7932	0.371921
BSU07990	yfjR	YclJ			5.32	39.9518	5.61	48.6836	5.465	44.3177	6.17433	0.13932	5.39	42.0318	5.21	37.0127	5.3	39.5223	3.54903	0.0897983
BSU11230	carA	SigA			5.3	39.3593	5.52	45.9886	5.41	42.6739	4.68761	0.109847	2.74	6.67571	-0.6	0.661429	1.07	3.66857	4.25274	1.15924
BSU27020	yraA	SigM			5.23	37.5383	5.34	40.4433	5.285	38.9908	2.05414	0.0526827	5.1	34.2767	5.13	35.0017	5.115	34.6392	0.512654	0.0147998
BSU28500	trxA	Spx			5.31	39.626	5.19	36.434	5.25	38.03	2.25709	0.0593501	4.46	21.936	4.48	22.28	4.47	22.108	0.243245	0.0110026
BSU11210	argB	SigA			5.28	38.754	5.22	37.186	5.25	37.97	1.10874	0.0292005	2.76	6.772	-0.71	0.611	1.025	3.6915	4.35649	1.18014
BSU07810	treA	SigA			5.35	40.6653	5.07	33.702	5.21	37.1837	4.92382	0.132419	2.77	6.798	2.44	5.41667	2.605	6.10733	0.976751	0.159931
BSU11220	argD	SigA			5.16	35.84	5.19	36.58	5.175	36.21	0.523259	0.0144507	2.76	6.76571	-0.72	0.605714	1.02	3.68571	4.35578	1.1818
BSU02880	yceB				4.87	29.2323	5.31	39.6177	5.09	34.425	7.34358	0.213321	5.25	38.1754	4.84	28.6885	5.045	33.4319	6.70827	0.200655
BSU03910	gabD	SigA			4.99	31.7143	5.21	37.0936	5.1	34.4039	3.80373	0.110561	5.17	35.925	5.1	34.365	5.135	35.145	1.10309	0.0313868
BSU11240	carB	SigA			4.88	29.538	5.23	37.6127	5.055	33.5753	5.70965	0.170055	2.49	5.63667	-0.61	0.654	0.94	3.14533	3.52328	1.12016
BSU00840	mcsA	SigM			5.09	34.0983	5.03	32.605	5.06	33.3517	1.05594	0.0316609	5.31	39.5617	6.12	69.7817	5.715	54.6717	21.3688	0.390856
BSU31310	yugP				4.86	28.9744	5.14	35.2456	5	32.11	4.43434	0.138099	5.15	35.4367	5.33	40.3322	5.24	37.8844	3.46168	0.0913747
BSU02970	yceK				5.03	32.6033	4.85	28.78	4.94	30.6917	2.7035	0.088086	4.05	16.62	4.07	16.8367	4.06	16.7283	0.153206	0.00915847
BSU28900	ysbB	LytT			5.13	35.1178	4.7	25.9244	4.915	30.5211	6.50067	0.212989	1.42	2.67778	0.88	1.84	1.15	2.25889	0.592398	0.262252
BSU31370	yugJ	Spx			4.74	26.6792	5.06	33.2638	4.9	29.9715	4.65603	0.155348	4.33	20.18	4.51	22.7469	4.42	21.4635	1.81509	0.0845664
BSU11200	argJ	SigA			4.89	29.5693	4.86	29.0536	4.875	29.3114	0.364662	0.012441	2.4	5.28929	-1.06	0.478571	0.67	2.88393	3.40169	1.17953
BSU36630	ywnA				4.93	30.45	4.8	27.946	4.865	29.198	1.77059	0.060641	1.25	2.374	0.7	1.622	0.975	1.998	0.531744	0.266138
BSU40090	ahpC	PerR			4.67	25.3971	5.03	32.7071	4.85	29.0521	5.16895	0.17792	3.38	10.4129	4.14	17.6486	3.76	14.0307	5.11642	0.364659
BSU34540	clpP	SigA			4.81	28.0771	4.9	29.83	4.855	28.9536	1.23946	0.0428084	4.86	28.9771	4.78	27.3843	4.82	28.1807	1.12632	0.0399678
BSU24210	yqiG				4.59	24.1115	5.08	33.7577	4.835	28.9346	6.82086	0.235734	4.09	16.9808	3.91	15.0185	4	15.9996	1.38756	0.0867246
BSU00830	ctsR	SigM			4.95	30.962	4.72	26.438	4.835	28.7	3.19895	0.111462	5.18	36.324	5.58	47.67	5.38	41.997	8.02283	0.191033
BSU38100	ywcH	Spo0A			4.67	25.5131	4.98	31.4908	4.825	28.5019	4.22687	0.148301	4.91	29.9846	4.84	28.5538	4.875	29.2692	1.01171	0.0345655
BSU29440	argH	AhrC			4.88	29.405	4.76	27.1886	4.82	28.2968	1.56725	0.0553861	2.86	7.24643	-0.15	0.902857	1.355	4.07464	4.48558	1.10085
BSU34790	trxB	Spx			4.71	26.1909	4.84	28.7	4.775	27.4455	1.7742	0.0646444	4.55	23.3518	4.79	27.7073	4.67	25.5295	3.07977	0.120636
BSU19680	yozE	SigE			4.85	28.75	4.66	25.33	4.755	27.04	2.41831	0.0894344	4.79	27.745	4.35	20.375	4.57	24.06	5.21138	0.216599
BSU31030	yuaE				4.72	26.2967	4.78	27.51	4.75	26.9033	0.857957	0.0318904	4.18	18.1683	4.36	20.5283	4.27	19.3483	1.66877	0.0862488
BSU31830	yueE				4.58	23.9267	4.87	29.3017	4.725	26.6142	3.8007	0.142807	5.35	40.6467	5.47	44.4583	5.41	42.5525	2.69525	0.0633395
BSU11250	argF	SigA			4.46	22.0775	4.91	30.1325	4.685	26.105	5.69575	0.218186	2.26	4.80083	-0.3	0.81	0.98	2.80542	2.82194	1.00589
BSU29450	argG	AhrC			4.7	26.0436	4.64	24.9221	4.67	25.4829	0.792969	0.0311177	2.48	5.56857	-0.77	0.587857	0.855	3.07821	3.5219	1.14414
BSU08560	yfhJ				4.71	26.165	4.62	24.6	4.665	25.3825	1.10662	0.0435978	4.85	28.765	5	32.0925	4.925	30.4288	2.3529	0.0773249
BSU02960	yceJ				4.58	23.8993	4.75	26.8429	4.665	25.3711	2.08142	0.0820391	4.81	28.0479	4.69	25.8871	4.75	26.9675	1.52786	0.0566555
BSU26559	yrzN	SigK			4.61	24.355	4.68	25.665	4.645	25.01	0.92631	0.0370376	4.76	27.085	4.39	20.99	4.575	24.0375	4.30982	0.179296
BSU05344	ydzS/2	AseR			5.27	38.51	3.24	9.43	4.255	23.97	20.5627	0.85785	5.4	42.17	5.22	37.26	5.31	39.715	3.47189	0.0874202
BSU36580	ywnF				4.49	22.5133	4.64	25.0183	4.565	23.7658	1.7713	0.0745314	5.31	39.5567	5.33	40.0867	5.32	39.8217	0.374766	0.00941111
BSU26550	yrkD				4.61	24.39	4.47	22.1733	4.54	23.2817	1.56742	0.0673243	4.58	23.8933	4.72	26.2833	4.65	25.0883	1.68999	0.0673615
BSU13850	zosA	PerR			4.58	23.9	4.5	22.5586	4.54	23.2293	0.948532	0.0408335	4.49	22.4743	4.59	24.0664	4.54	23.2704	1.12581	0.0483798
BSU27785	yrzF				4.49	22.4344	4.52	23.0111	4.505	22.7228	0.407767	0.0179453	4.66	25.2656	4.7	25.9189	4.68	25.5922	0.461975	0.0180514
BSU21690	msrA	Spx			4.31	19.8317	4.66	25.255	4.485	22.5433	3.83488	0.170111	4.2	18.3467	4.31	19.7817	4.255	19.0642	1.0147	0.0532254
BSU21680	msrB	Spx			4.43	21.576	4.52	22.87	4.475	22.223	0.914996	0.0411734	4.35	20.384	4.44	21.656	4.395	21.02	0.899441	0.0427898
BSU40100	ahpF	PerR			4.34	20.2464	4.59	24.0629	4.465	22.1546	2.69862	0.121808	3.24	9.42643	3.79	13.8036	3.515	11.615	3.09511	0.266475
BSU39250	yxiE	SigA			4.38	20.83	4.25	18.984	4.315	19.907	1.30532	0.0655709	4.9	29.828	5.12	34.68	5.01	32.254	3.43088	0.106371
BSU11190	argC	SigA			4.35	20.3236	4.2	18.3893	4.275	19.3564	1.36775	0.0706612	1.51	2.84643	-1.73	0.302143	-0.11	1.57429	1.79908	1.14279
BSU08900	yhzB				4.1	17.2075	4.33	20.0575	4.215	18.6325	2.01525	0.108158	4.13	17.56	4.22	18.6187	4.175	18.0894	0.748649	0.0413861
BSU36080	ywrF				4.1	17.1871	4.2	18.3671	4.15	17.7771	0.834387	0.0469359	3.38	10.4	3.04	8.2	3.21	9.3	1.55563	0.167273
BSU10130	hemH				3.95	15.4669	4.21	18.4938	4.08	16.9804	2.14036	0.126049	4.24	18.8569	4.3	19.7446	4.27	19.3008	0.627694	0.0325217
BSU27820	yrbC				4.08	16.9633	4.07	16.7956	4.075	16.8794	0.118637	0.00702849	3.94	15.3389	3.7	12.9956	3.82	14.1672	1.65699	0.116959
BSU22590	ypiA				3.99	15.8586	4.15	17.78	4.07	16.8193	1.35865	0.0807796	3.82	14.1507	3.93	15.2421	3.875	14.6964	0.771757	0.0525132
BSU19550	yodC	YodB			4.06	16.645	4.02	16.1983	4.04	16.4217	0.315841	0.0192332	3.94	15.31	4.03	16.37	3.985	15.84	0.749534	0.0473191
BSU29040	ytbD				3.96	15.5579	4.08	16.9186	4.02	16.2382	0.962171	0.0592535	1.21	2.32071	0.57	1.48429	0.89	1.9025	0.591444	0.310878
BSU11520	mecA	SigA			4.1	17.1856	3.91	15.0433	4.005	16.1144	1.51478	0.0940013	4.37	20.7356	4.73	26.5178	4.55	23.6267	4.08865	0.173052
BSU29050	ytbE				4.05	16.56	3.9	14.931	3.975	15.7455	1.15188	0.0731559	1.57	2.968	0.95	1.929	1.26	2.4485	0.734684	0.300055
BSU03860	ycnD				3.84	14.348	4.01	16.102	3.925	15.225	1.24026	0.0814624	2.95	7.703	2.61	6.122	2.78	6.9125	1.11794	0.161727
BSU31820	yuzF				3.8	13.9133	4.03	16.3533	3.915	15.1333	1.72534	0.114009	4.62	24.5933	4.54	23.3367	4.58	23.965	0.888598	0.037079
BSU06020	groES	HrcA			3.78	13.7633	4.03	16.31	3.905	15.0367	1.80077	0.119758	1.29	2.44	1.37	2.59	1.33	2.515	0.106066	0.0421734
BSU24180	yqiK	SigA			3.78	13.7178	3.91	14.9989	3.845	14.3583	0.905883	0.0630911	3.97	15.6211	3.66	12.6333	3.815	14.1272	2.11268	0.149547
BSU23570	ansB	AnsR			3.87	14.58	3.7	12.9614	3.785	13.7707	1.1445	0.0831114	3.62	12.3193	3.7	12.9964	3.66	12.6579	0.478813	0.0378273
BSU33980	yvbT				3.6	12.1523	3.94	15.3469	3.77	13.7496	2.25893	0.164291	2.11	4.33	1.84	3.58385	1.975	3.95692	0.527611	0.133339
BSU03870	ycnE				3.67	12.7325	3.82	14.0875	3.745	13.41	0.95813	0.0714489	2.59	6.0025	2.55	5.8575	2.57	5.93	0.10253	0.0172901
BSU33400	yvgN	SigB			3.74	13.376	3.74	13.385	3.74	13.3805	0.00636467	0.000475667	2.42	5.352	2.39	5.227	2.405	5.2895	0.0883883	0.0167102
BSU03160	ycgJ				3.56	11.807	3.89	14.785	3.725	13.296	2.10576	0.158376	3.74	13.407	3.47	11.083	3.605	12.245	1.64332	0.134203
BSU11550	yjbH	Spx			3.54	11.6308	3.75	13.4308	3.645	12.5308	1.27279	0.101573	3.37	10.3508	3.31	9.88923	3.34	10.12	0.326356	0.0322486
BSU35990	ywrO				3.52	11.4543	3.76	13.53	3.64	12.4921	1.46775	0.117494	3.31	9.92429	3.41	10.6257	3.36	10.275	0.495984	0.048271
BSU10410	yhzC				3.98	15.7867	3.19	9.15667	3.585	12.4717	4.68812	0.375901	4.48	22.28	4.58	23.9633	4.53	23.1217	1.1903	0.0514797
BSU12870	mhqA	SigA			3.56	11.7917	3.71	13.0567	3.635	12.4242	0.894489	0.0719959	3.36	10.2767	3.2	9.21417	3.28	9.74542	0.751302	0.0770928
BSU10140	hemY				3.54	11.6236	3.69	12.8871	3.615	12.2554	0.89348	0.0729053	3.45	10.9393	3.41	10.6443	3.43	10.7918	0.208597	0.0193293
BSU23630	yqkE				3.52	11.4733	3.68	12.8367	3.6	12.155	0.964023	0.0793108	3.12	8.68667	3.09	8.54	3.105	8.61333	0.103709	0.0120405
BSU29640	ytsP				3.46	11.0229	3.68	12.7729	3.57	11.8979	1.23744	0.104005	3.33	10.0814	3.44	10.8471	3.385	10.4643	0.541441	0.0517418
BSU27009	yrzP				3.14	8.82	3.88	14.695	3.51	11.7575	4.15425	0.353328	3.51	11.355	3.5	11.285	3.505	11.32	0.0494975	0.00437257
BSU04550	ydbP				3.53	11.53	3.57	11.8375	3.55	11.6837	0.217435	0.0186101	2.87	7.31	2.88	7.3425	2.875	7.32625	0.0229807	0.00313676
BSU36920	ywlF	TnrA			3.34	10.142	3.7	12.972	3.52	11.557	2.00111	0.173152	3.43	10.762	3.55	11.738	3.49	11.25	0.690136	0.0613454
BSU38400	epr	Spo0A			3.53	11.5729	3.53	11.5407	3.53	11.5568	0.0227285	0.00196668	4.91	30.0614	4.84	28.5907	4.875	29.3261	1.03995	0.0354617
BSU11540	pepF				3.39	10.47	3.63	12.3833	3.51	11.4267	1.35293	0.118401	3.21	9.25466	3.32	9.996	3.265	9.62533	0.524203	0.0544608
BSU06030	groEL	HrcA			3.35	10.1667	3.64	12.4247	3.495	11.2957	1.59665	0.14135	2.67	6.37533	2.9	7.44267	2.785	6.909	0.754719	0.109237
BSU11160	yitW				3.52	11.49	3.47	11.07	3.495	11.28	0.296985	0.0263284	3.01	8.03667	2.97	7.82333	2.99	7.93	0.15085	0.0190227
BSU03470	hxlR				3.24	9.4275	3.68	12.815	3.46	11.1213	2.39532	0.215383	2.92	7.565	3.18	9.0625	3.05	8.31375	1.05889	0.127366
BSU38570	licA	SigA			3.24	9.4225	3.67	12.705	3.455	11.0637	2.32108	0.209791	4.64	24.875	4.81	28.0975	4.725	26.4862	2.27865	0.0860315
BSU22580	ypiB				3.37	10.3714	3.55	11.7029	3.46	11.0371	0.941462	0.0852994	3.12	8.70714	3.46	10.9871	3.29	9.84714	1.6122	0.163723
BSU11560	yjbI	Spx			3.37	10.318	3.55	11.7	3.46	11.009	0.977222	0.0887657	3.55	11.704	3.44	10.856	3.495	11.28	0.599626	0.0531584
BSU35140	yvkN				3.45	10.93	3.45	10.9067	3.45	10.9183	0.0164989	0.00151112	3.31	9.88667	2.95	7.74	3.13	8.81333	1.51792	0.17223
BSU39800	yxcD				3.42	10.6875	3.48	11.1475	3.45	10.9175	0.325268	0.0297933	3.41	10.605	3.44	10.86	3.425	10.7325	0.180313	0.0168006
BSU00870	radA	SigM			3.2	9.165	3.64	12.4486	3.42	10.8068	2.32184	0.21485	4.36	20.5636	4.79	27.6693	4.575	24.1164	5.0245	0.208343
BSU35960	rbsB	SigA			3.7	12.98	3.11	8.62182	3.405	10.8009	3.0817	0.285319	6.8	111.268	6.26	76.7791	6.53	94.0236	24.3875	0.259376
BSU07830	hypO	SigA			3.27	9.65	3.53	11.5262	3.4	10.5881	1.32671	0.125302	1.98	3.955	1.79	3.4625	1.885	3.70875	0.34825	0.0938996
BSU13030	ykhA				3.31	9.886	3.49	11.208	3.4	10.547	0.934794	0.0886313	2.27	4.83	2.04	4.116	2.155	4.473	0.504874	0.112872
BSU18060	yneR				3.36	10.2425	3.41	10.665	3.385	10.4537	0.298753	0.0285785	2.99	7.9375	3.1	8.5925	3.045	8.265	0.463155	0.0560381
BSU39790	yxcE				3.36	10.2533	3.41	10.6	3.385	10.4267	0.245131	0.02351	3.41	10.6378	3.35	10.1933	3.38	10.4156	0.314269	0.0301731
BSU33590	yvaG				3.37	10.327	3.36	10.247	3.365	10.287	0.0565685	0.00549903	2.67	6.356	2.6	6.056	2.635	6.206	0.212132	0.0341818
BSU10260	yhfK				3.28	9.69375	3.42	10.6837	3.35	10.1887	0.700036	0.0687067	3.18	9.0875	3.04	8.22625	3.11	8.65688	0.608996	0.0703483
BSU11549	yizD				3.14	8.845	3.51	11.415	3.325	10.13	1.81727	0.179394	3.3	9.865	3.57	11.845	3.435	10.855	1.40007	0.128979
BSU05290	ydeP				3.3	9.848	3.36	10.242	3.33	10.045	0.278601	0.0277353	2.58	5.968	2.44	5.424	2.51	5.696	0.384666	0.0675327
BSU23580	ansA	AnsR			3.31	9.93917	3.33	10.0558	3.32	9.9975	0.082496	0.00825167	2.93	7.6125	3.12	8.66583	3.025	8.13917	0.744819	0.0915105
BSU37670	hemQ				3.29	9.763	3.33	10.067	3.31	9.915	0.21496	0.0216803	3.21	9.234	3.05	8.273	3.13	8.7535	0.67953	0.0776295
BSU17360	ymzA				3.41	10.5967	3.2	9.20333	3.305	9.9	0.985235	0.0995187	2.74	6.68667	2.6	6.07	2.67	6.37833	0.436049	0.0683642
BSU36910	ywlG	TnrA			3.17	9.01429	3.42	10.7114	3.295	9.86286	1.20006	0.121675	3.35	10.2071	3.42	10.6971	3.385	10.4521	0.346482	0.0331493
BSU05300	ydeQ				3.3	9.8575	3.3	9.85875	3.3	9.85813	0.000883883	8.96604e-05	2.95	7.72625	2.87	7.33125	2.91	7.52875	0.279307	0.0370987
BSU06060	ydiO	LexA			3.17	9.01357	3.38	10.3814	3.275	9.6975	0.967222	0.0997393	3.26	9.54714	3.55	11.6914	3.405	10.6193	1.51624	0.142782
BSU31230	tlpB	SigD			3.39	10.488	3.14	8.81533	3.265	9.65167	1.18275	0.122544	5.29	39.0687	5.32	39.8827	5.305	39.4757	0.575584	0.0145807
BSU06070	ydiP	LexA			3.1	8.58571	3.4	10.565	3.25	9.57536	1.39957	0.146163	2.84	7.17143	3.15	8.87071	2.995	8.02107	1.20158	0.149802
BSU13040	hmp	ResD			3.11	8.655	3.38	10.4121	3.245	9.53357	1.24249	0.130328	4.15	17.745	4.59	24.1529	4.37	20.9489	4.53104	0.21629
BSU05880	gmuG	SigA			3.21	9.26077	3.28	9.72231	3.245	9.49154	0.326357	0.034384	3.96	15.5815	3.77	13.6377	3.865	14.6096	1.37451	0.0940824
BSU22970	ypbH				3.32	9.98571	3.17	8.98571	3.245	9.48571	0.707107	0.0745444	3.98	15.8214	4.31	19.7814	4.145	17.8014	2.80014	0.157299
BSU07450	yfmJ	Spo0A			3.14	8.79538	3.34	10.11	3.24	9.45269	0.929573	0.0983395	3.1	8.56923	2.91	7.53846	3.005	8.05385	0.728864	0.0904989
BSU25490	hrcA	HrcA			3.22	9.32692	3.25	9.52308	3.235	9.425	0.138703	0.0147165	3.42	10.7208	3.53	11.53	3.475	11.1254	0.572213	0.0514331
BSU05150	ydeC	SigB			3.08	8.43636	3.34	10.1518	3.21	9.29409	1.21301	0.130514	3.65	12.5882	3.85	14.4436	3.75	13.5159	1.312	0.0970711
BSU09550	yhdP				3.18	9.08929	3.22	9.29143	3.2	9.19036	0.142937	0.015553	3.65	12.5836	4.08	16.9207	3.865	14.7521	3.06682	0.20789
BSU05140	ydzE	SigB			3.23	9.38667	3.15	8.87333	3.19	9.13	0.362982	0.0397571	3.63	12.42	3.64	12.4767	3.635	12.4483	0.0400696	0.00321887
BSU03010	amhX	SigA			3.13	8.75714	3.24	9.44286	3.185	9.1	0.484874	0.0532828	3.49	11.22	3.42	10.6693	3.455	10.9446	0.389412	0.0355802
BSU39020	nupG	G-box			3.11	8.60572	3.25	9.53571	3.18	9.07071	0.657609	0.0724981	1.46	2.76	0.87	1.82357	1.165	2.29179	0.662155	0.288925
BSU38550	ywaA	CodY			3.05	8.28615	3.3	9.84077	3.175	9.06346	1.09928	0.121287	2.83	7.11692	2.94	7.66077	2.885	7.38885	0.384557	0.0520457
BSU32160	sufA				3.07	8.4175	3.25	9.5025	3.16	8.96	0.767212	0.0856263	3.07	8.38	3.18	9.0375	3.125	8.70875	0.464923	0.0533857
BSU15100	ylbP	SigA			3.15	8.85143	3.18	9.03429	3.165	8.94286	0.129299	0.0144584	3.77	13.61	4	16.0057	3.885	14.8079	1.69403	0.1144
BSU05870	gmuF	SigA			3.01	8.05231	3.25	9.54231	3.13	8.79731	1.05359	0.119763	3.64	12.4631	3.69	12.9285	3.665	12.6958	0.329076	0.0259201
BSU07360	yfmS	SigD			3.23	9.39455	3.03	8.17909	3.13	8.78682	0.859457	0.0978121	3.97	15.6755	3.6	12.11	3.785	13.8927	2.52116	0.181473
BSU09560	cueR				3.02	8.134	3.19	9.14	3.105	8.637	0.711349	0.0823607	3.67	12.688	3.96	15.612	3.815	14.15	2.06758	0.146119
BSU39260	bglH	SigA			3.4	10.5514	2.69	6.45357	3.045	8.5025	2.89762	0.340797	5.31	39.7757	5.66	50.4314	5.485	45.1036	7.53474	0.167054
BSU38560	licH	SigA			3	8.01714	3.16	8.96	3.08	8.48857	0.666702	0.0785411	4.54	23.1857	4.79	27.5914	4.665	25.3886	3.11531	0.122705
BSU25470	dnaK	HrcA			3.02	8.1	3.14	8.84	3.08	8.47	0.52326	0.061778	2.65	6.27867	2.95	7.72333	2.8	7.001	1.02153	0.145912
BSU08800	ygaK				2.87	7.30714	3.2	9.20929	3.035	8.25821	1.34502	0.16287	2.12	4.35071	2.23	4.67929	2.175	4.515	0.232335	0.0514585
BSU09870	yhaS				3.02	8.09	3.06	8.335	3.04	8.2125	0.173241	0.0210948	4.79	27.74	4.6	24.225	4.695	25.9825	2.48548	0.0956598
BSU11900	yjcL				2.83	7.12143	3.21	9.24357	3.02	8.1825	1.50058	0.183389	2.95	7.73786	3.11	8.62143	3.03	8.17964	0.62478	0.0763822
BSU29870	ytzB				2.91	7.49667	3.13	8.72667	3.02	8.11167	0.869741	0.107221	2.74	6.68	3.01	8.07333	2.875	7.37667	0.985236	0.133561
BSU23660	yqkB	LexA			2.83	7.125	3.13	8.7725	2.98	7.94875	1.16496	0.146559	2.99	7.9275	2.88	7.365	2.935	7.64625	0.397747	0.0520186
BSU05400	ydfG				3.02	8.126	2.94	7.7	2.98	7.913	0.301227	0.0380673	2.77	6.828	2.62	6.136	2.695	6.482	0.489318	0.0754888
BSU03260	ycgS				2.85	7.194	3.1	8.548	2.975	7.871	0.957422	0.121639	3.29	9.792	3.09	8.522	3.19	9.157	0.898026	0.0980699
BSU07350	yfmT	SigD			3.05	8.26357	2.85	7.20286	2.95	7.73321	0.750037	0.0969891	3.46	10.985	3.27	9.67571	3.365	10.3304	0.925805	0.0896199
BSU33520	csoR				2.87	7.29333	2.99	7.93	2.93	7.61167	0.450191	0.0591449	3.15	8.86667	3.22	9.28667	3.185	9.07667	0.296985	0.0327196
BSU21960	ypeQ				2.96	7.805	2.82	7.065	2.89	7.435	0.523259	0.0703778	3.63	12.395	3.34	10.13	3.485	11.2625	1.6016	0.142206
BSU19460	bshB2	Spx			2.89	7.39222	2.89	7.39333	2.89	7.39278	0.000785313	0.000106227	2.91	7.52667	3.04	8.19889	2.975	7.86278	0.475334	0.0604537
BSU28200	lonA	SigA			2.75	6.70467	2.99	7.96933	2.87	7.337	0.894255	0.121883	0.82	1.766	0.61	1.52867	0.715	1.64733	0.16782	0.101874
BSU38580	licC	SigA			3.21	9.24929	2.39	5.23286	2.8	7.24107	2.84004	0.392213	4.81	27.9771	4.65	25.1286	4.73	26.5529	2.01424	0.0758579
BSU26380	yqaB				2.94	7.655	2.76	6.77333	2.85	7.21417	0.623433	0.0864178	2.38	5.215	1.94	3.845	2.16	4.53	0.968736	0.213849
BSU23650	yqkC	LexA			2.9	7.44333	2.78	6.88667	2.84	7.165	0.393623	0.0549369	2.67	6.37333	2.82	7.07	2.745	6.72167	0.492617	0.073288
BSU00880	disA	SigM			2.59	6.02538	3.04	8.21846	2.815	7.12192	1.55074	0.217742	4.35	20.4331	4.98	31.5238	4.665	25.9785	7.84236	0.301879
BSU09860	yhaT				2.74	6.65833	2.92	7.55667	2.83	7.1075	0.635218	0.0893729	4.1	17.1767	3.92	15.11	4.01	16.1433	1.46135	0.0905237
BSU09259	yhzG				2.89	7.39667	2.76	6.77667	2.825	7.08667	0.438406	0.0618635	2.92	7.56	2.58	5.96333	2.75	6.76167	1.12901	0.166973
BSU11430	oppA	TnrA			2.79	6.89429	2.84	7.16643	2.815	7.03036	0.192434	0.0273719	1.31	2.47357	1.13	2.19	1.22	2.33179	0.200515	0.0859922
BSU14050	ykuE				2.71	6.55909	2.89	7.41364	2.8	6.98636	0.604255	0.0864906	3.24	9.44182	3.01	8.05182	3.125	8.74682	0.982878	0.11237
BSU08210	yfiB				2.65	6.25643	2.94	7.70071	2.795	6.97857	1.02126	0.146343	2.62	6.12643	2.34	5.07071	2.48	5.59857	0.746502	0.133338
BSU29540	ytdI	RoxS			2.84	7.185	2.75	6.746	2.795	6.9655	0.310419	0.0445653	2.83	7.093	2.5	5.657	2.665	6.375	1.01541	0.159279
BSU39530	yxeJ				3.04	8.22333	2.51	5.7	2.775	6.96167	1.78427	0.256299	3.09	8.50333	3.45	10.9333	3.27	9.71833	1.71827	0.176807
BSU28490	uvrC	LexA			2.69	6.43533	2.9	7.45067	2.795	6.943	0.717949	0.103406	2.85	7.21267	2.96	7.75867	2.905	7.48567	0.38608	0.0515759
BSU31260	mcpB	SigD			2.92	7.55429	2.62	6.155	2.77	6.85464	0.989444	0.144347	4.56	23.5393	4.64	24.9686	4.6	24.2539	1.01065	0.0416697
BSU38020	pdxK				2.75	6.726	2.8	6.981	2.775	6.8535	0.180312	0.0263094	2.81	6.992	2.57	5.942	2.69	6.467	0.742461	0.114808
BSU10160	yhgE				3.38	10.3921	1.71	3.28	2.545	6.83607	5.02904	0.735663	4.91	30.0964	5.29	38.9964	5.1	34.5464	6.29325	0.182168
BSU05860	gmuE	SigA			2.64	6.23222	2.89	7.39222	2.765	6.81222	0.820244	0.120408	3.23	9.36111	3.16	8.92667	3.195	9.14389	0.307199	0.0335961
BSU08730	perR	PerR			2.91	7.5	2.61	6.12167	2.76	6.81083	0.974629	0.1431	3.11	8.645	3.42	10.6733	3.265	9.65917	1.43425	0.148486
BSU40800	yyaN				2.71	6.53	2.82	7.05	2.765	6.79	0.367696	0.0541525	1.56	2.95667	1.52	2.85833	1.54	2.9075	0.0695323	0.0239148
BSU14650	yktB				2.72	6.57857	2.8	6.98	2.76	6.77929	0.283853	0.0418706	1.2	2.29429	0.82	1.76857	1.01	2.03143	0.371736	0.182993
BSU38760	cydA	ResD			2.66	6.30286	2.86	7.24	2.76	6.77143	0.66266	0.0978612	2.74	6.69714	2.66	6.3	2.7	6.49857	0.280823	0.043213
BSU36520	nrgB	SigA			2.69	6.464	2.82	7.064	2.755	6.764	0.424264	0.0627238	2.3	4.94	2.25	4.75	2.275	4.845	0.13435	0.0277296
BSU35950	rbsC	SigA			3.12	8.68583	2.28	4.84083	2.7	6.76333	2.71883	0.401995	6.88	117.646	6.9	119.59	6.89	118.618	1.37474	0.0115896
BSU00670	tilS	SigM			2.61	6.11286	2.87	7.30143	2.74	6.70714	0.840447	0.125306	2.5	5.67	2.79	6.93929	2.645	6.30464	0.897521	0.142359
BSU25020	sodA	SigB			2.71	6.5425	2.78	6.8575	2.745	6.7	0.222739	0.0332446	1.62	3.08	1.49	2.80875	1.555	2.94437	0.191803	0.0651421
BSU11640	yjbQ				2.5	5.66667	2.95	7.726	2.725	6.69633	1.45617	0.217458	2.76	6.784	2.68	6.394	2.72	6.589	0.275771	0.0418533
BSU38370	ywbC				2.66	6.31	2.82	7.068	2.74	6.689	0.535987	0.0801296	2.4	5.294	2.39	5.228	2.395	5.261	0.046669	0.00887076
BSU17290	ebrB				2.62	6.154	2.81	6.998	2.715	6.576	0.596798	0.0907539	2.93	7.614	2.58	5.97	2.755	6.792	1.16248	0.171155
BSU25480	grpE	HrcA			2.65	6.265	2.78	6.86333	2.715	6.56417	0.423085	0.0644538	1.18	2.26	1.18	2.26667	1.18	2.26333	0.00471442	0.00208296
BSU12210	yjiB	SigB			2.44	5.41846	2.94	7.66462	2.69	6.54154	1.58827	0.242798	2.08	4.22769	2.11	4.30846	2.095	4.26808	0.0571123	0.0133813
BSU31360	yugK				2.7	6.50357	2.72	6.57714	2.71	6.54036	0.0520227	0.00795411	2.86	7.28286	2.77	6.82071	2.815	7.05179	0.326784	0.0463406
BSU10890	yisX				2.64	6.23429	2.77	6.83286	2.705	6.53357	0.423253	0.0647813	2.76	6.78429	2.48	5.56286	2.62	6.17357	0.86368	0.1399
BSU05850	gmuR	SigA			2.68	6.415	2.72	6.5775	2.7	6.49625	0.114905	0.0176879	3.18	9.035	3.15	8.8575	3.165	8.94625	0.125511	0.0140295
BSU12220	yjiC	SigB			2.58	5.96429	2.8	6.98714	2.69	6.47571	0.723269	0.111689	2.32	4.97929	2.18	4.52286	2.25	4.75107	0.322744	0.0679307
BSU26810	yrpC				2.79	6.926	2.58	5.986	2.685	6.456	0.66468	0.102955	2.61	6.125	2.38	5.2	2.495	5.6625	0.654074	0.11551
BSU19479	yoyC	Spx			2.71	6.555	2.63	6.18	2.67	6.3675	0.265165	0.0416435	1.75	3.365	1.52	2.8725	1.635	3.11875	0.34825	0.111663
BSU31250	tlpA	SigD			2.68	6.39539	2.65	6.29846	2.665	6.34692	0.0685353	0.0107982	3.69	12.8908	4.37	20.7331	4.03	16.8119	5.54535	0.329846
BSU07690	yflG	SigA			2.65	6.288	2.67	6.385	2.66	6.3365	0.0685892	0.0108245	2.76	6.783	2.59	6.012	2.675	6.3975	0.545179	0.0852175
BSU40790	yyaO				2.54	5.79667	2.77	6.81667	2.655	6.30667	0.721249	0.114363	4.02	16.18	3.66	12.6467	3.84	14.4133	2.49844	0.173343
BSU29550	ytcJ				2.48	5.56643	2.82	7.04357	2.65	6.305	1.0445	0.165662	1.66	3.15286	1.36	2.56	1.51	2.85643	0.419213	0.146761
BSU25770	spoIVCA	SigE			2.63	6.20214	2.67	6.36429	2.65	6.28321	0.114652	0.0182474	2.11	4.31857	2.21	4.61429	2.16	4.46643	0.209102	0.0468163
BSU11890	yjcK				2.37	5.16571	2.86	7.27143	2.615	6.21857	1.48896	0.239438	2.4	5.27143	2.61	6.09143	2.505	5.68143	0.579828	0.102057
BSU01900	ybcM				2.89	7.43667	2.32	4.98333	2.605	6.21	1.73477	0.279351	4.9	29.9567	5.86	58.16	5.38	44.0583	19.9428	0.452645
BSU33230	yvrI	SigO			2.52	5.73667	2.74	6.68	2.63	6.20833	0.667037	0.107442	2.65	6.26333	2.66	6.32833	2.655	6.29583	0.045962	0.00730039
BSU23990	yqiW				2.55	5.85333	2.67	6.38333	2.61	6.11833	0.374767	0.0612531	2.06	4.18167	1.95	3.85667	2.005	4.01917	0.22981	0.0571785
BSU19470	yojF	Spx			2.54	5.8275	2.65	6.2575	2.595	6.0425	0.304056	0.0503195	2.18	4.535	2.28	4.855	2.23	4.695	0.226274	0.0481946
BSU32920	yusT				2.65	6.25546	2.54	5.82273	2.595	6.03909	0.305985	0.0506674	2.89	7.38818	2.69	6.44909	2.79	6.91864	0.664037	0.0959781
BSU07370	yfmR				2.59	6.01286	2.59	6.04143	2.59	6.02714	0.0202027	0.00335196	2.89	7.43357	2.65	6.28857	2.77	6.86107	0.809637	0.118004
BSU05540	ydfS	SigG			2.38	5.19	2.75	6.74444	2.565	5.96722	1.09916	0.184199	2.37	5.15444	2.1	4.29444	2.235	4.72444	0.608111	0.128716
BSU33010	cssR	SigA			2.47	5.53375	2.67	6.36875	2.57	5.95125	0.590434	0.0992117	2.52	5.7475	2.36	5.145	2.44	5.44625	0.426031	0.0782247
BSU13540	ogt	SigA			2.58	5.97667	2.55	5.87667	2.565	5.92667	0.070711	0.011931	2.48	5.58167	2.59	6.04	2.535	5.81083	0.32409	0.0557735
BSU04359	ydzK				2.48	5.57	2.63	6.19333	2.555	5.88167	0.440763	0.0749385	2.19	4.56333	2.23	4.70667	2.21	4.635	0.101352	0.0218666
BSU05270	ydzF				2.2	4.5975	2.82	7.075	2.51	5.83625	1.75186	0.300168	2.48	5.575	2.62	6.1425	2.55	5.85875	0.401283	0.068493
BSU05660	ydgI				2.48	5.57571	2.61	6.09429	2.545	5.835	0.366685	0.0628424	3.13	8.74	2.84	7.17714	2.985	7.95857	1.10511	0.138857
BSU05950	ydiF				2.51	5.70667	2.57	5.95	2.54	5.82833	0.172063	0.0295219	3	7.994	3.02	8.08467	3.01	8.03933	0.0641109	0.00797465
BSU03450	hxlB	HxlR			2.43	5.38875	2.63	6.20875	2.53	5.79875	0.579828	0.0999918	2.64	6.25125	2.16	4.4675	2.4	5.35938	1.2613	0.235345
BSU08680	ygaC				2.52	5.72333	2.5	5.65167	2.51	5.6875	0.0506758	0.00891003	2.24	4.73667	2.36	5.11667	2.3	4.92667	0.268701	0.0545401
BSU00690	ftsH	SigM			2.45	5.45	2.56	5.90714	2.505	5.67857	0.323249	0.0569243	2.52	5.74357	2.79	6.90857	2.655	6.32607	0.823779	0.13022
BSU01889	ybzH				2.34	5.0525	2.66	6.3	2.5	5.67625	0.882115	0.155405	1.53	2.8825	1.55	2.9275	1.54	2.905	0.0318197	0.0109534
BSU05670	ydgJ				2.42	5.362	2.58	5.986	2.5	5.674	0.441235	0.0777643	2.97	7.832	2.88	7.364	2.925	7.598	0.330926	0.0435543
BSU09720	bmrD	AbrB			2.6	6.044	2.4	5.27467	2.5	5.65933	0.544001	0.0961245	1.91	3.75333	2.06	4.162	1.985	3.95767	0.288971	0.0730155
BSU00090	guaB	CodY			2.43	5.38714	2.56	5.89429	2.495	5.64071	0.358604	0.0635743	2.34	5.08	2.53	5.76429	2.435	5.42214	0.483863	0.0892383
BSU03460	hxlA	HxlR			2.41	5.30875	2.57	5.91875	2.49	5.61375	0.431335	0.0768355	2.42	5.35875	2.18	4.52375	2.3	4.94125	0.590434	0.119491
BSU19420	yojK				2.38	5.21429	2.56	5.91214	2.47	5.56321	0.493459	0.0887004	2.88	7.34929	2.72	6.58429	2.8	6.96679	0.540936	0.077645
BSU28190	ysxC	SigA			2.38	5.20714	2.56	5.91	2.47	5.55857	0.496995	0.0894106	0.72	1.64429	0.41	1.32429	0.565	1.48429	0.226274	0.152447
BSU06650	sapB				2.45	5.455	2.5	5.6425	2.475	5.54875	0.132583	0.0238941	2.57	5.94375	2.35	5.09625	2.46	5.52	0.599273	0.108564
BSU19560	mhqD	SigA			2.45	5.4575	2.49	5.6025	2.47	5.53	0.10253	0.0185408	3.36	10.28	2.91	7.5075	3.135	8.89375	1.96045	0.220431
BSU29560	ytcI				2.36	5.12143	2.56	5.88929	2.46	5.50536	0.542956	0.0986232	1.06	2.08	0.86	1.81	0.96	1.945	0.190919	0.0981588
BSU10070	yhaA				2.31	4.95929	2.6	6.04643	2.455	5.50286	0.768725	0.139696	2.06	4.18214	1.94	3.82929	2	4.00571	0.249507	0.0622879
BSU27530	yrvN				2.41	5.32286	2.5	5.675	2.455	5.49893	0.249002	0.0452819	2.7	6.51714	2.59	6.015	2.645	6.26607	0.355069	0.0566652
BSU34780	yvcI	SigA			2.45	5.46667	2.47	5.525	2.46	5.49583	0.0412484	0.00750539	2.45	5.45333	2.55	5.86333	2.5	5.65833	0.289914	0.0512366
BSU02330	ybfQ	SigW			2.49	5.63308	2.41	5.30077	2.45	5.46692	0.234977	0.0429815	2.79	6.89769	3.01	8.03615	2.9	7.46692	0.805014	0.107811
BSU21970	ypeP				2.36	5.13889	2.51	5.68111	2.435	5.41	0.383409	0.0708704	2.92	7.55556	3.06	8.33111	2.99	7.94333	0.548401	0.0690391
BSU02690	ansZ	SigA			2.15	4.42786	2.68	6.39214	2.415	5.41	1.38896	0.256739	1.76	3.39643	1.73	3.31143	1.745	3.35393	0.0601037	0.0179204
BSU19570	mhqE	SigA			2.39	5.24167	2.47	5.52417	2.43	5.38292	0.199757	0.0371094	2.91	7.50333	2.85	7.21917	2.88	7.36125	0.200936	0.0272965
BSU08620	yfhP	SigK			2.36	5.13167	2.49	5.62	2.425	5.37583	0.345304	0.0642326	2.32	5.00083	2.17	4.49333	2.245	4.74708	0.358857	0.0755952
BSU10120	hemE				2.29	4.87538	2.52	5.72615	2.405	5.30077	0.601585	0.11349	2.79	6.93615	2.7	6.49692	2.745	6.71654	0.310583	0.0462416
BSU26670	gltR	SigA			2.36	5.12455	2.45	5.45273	2.405	5.28864	0.23206	0.0438789	-0.14	0.907273	-0.75	0.593636	-0.445	0.750455	0.221774	0.29552
BSU14040	ldt	SigK			2.22	4.64714	2.55	5.87143	2.385	5.25929	0.865701	0.164604	2.77	6.83286	2.7	6.49571	2.735	6.66429	0.238397	0.0357723
BSU09250	yhcX				2.34	5.06143	2.44	5.435	2.39	5.24821	0.264155	0.0503324	2.74	6.67071	2.55	5.84429	2.645	6.2575	0.584373	0.0933876
BSU11980	yjdA				2.41	5.31111	2.36	5.14111	2.385	5.22611	0.120208	0.0230013	1.68	3.21111	1.74	3.34333	1.71	3.27722	0.0934952	0.0285288
BSU05260	ydeN				2.33	5.04	2.43	5.39167	2.38	5.21583	0.248666	0.0476752	2.33	5.025	2.27	4.81833	2.3	4.92167	0.146135	0.0296922
BSU03620	bsdA				2.16	4.46727	2.57	5.92545	2.365	5.19636	1.03109	0.198425	2.02	4.06818	1.82	3.53182	1.92	3.8	0.379266	0.099807
BSU23960	artR	YlxR			2.54	5.82778	2.19	4.56	2.365	5.19389	0.896454	0.172598	2.79	6.89333	1.49	2.80889	2.14	4.85111	2.88814	0.595356
BSU12410	yjoA				2.39	5.25667	2.35	5.09833	2.37	5.1775	0.111959	0.0216241	1.19	2.28333	0.84	1.78667	1.015	2.035	0.351196	0.172578
BSU10510	yhjH				2.26	4.78	2.48	5.57286	2.37	5.17643	0.560635	0.108305	4.56	23.6157	4.56	23.5529	4.56	23.5843	0.044448	0.00188465
BSU08780	ygaJ				2.3	4.93125	2.44	5.42125	2.37	5.17625	0.346482	0.0669369	2.34	5.06875	2.22	4.64875	2.28	4.85875	0.296985	0.0611237
BSU12890	ykcC	YrkP			2.27	4.83455	2.46	5.51	2.365	5.17227	0.477618	0.0923421	2.65	6.29	2.35	5.10273	2.5	5.69636	0.839529	0.14738
BSU38070	sacT	DnaA			2.37	5.17889	2.36	5.15	2.365	5.16444	0.0204278	0.00395547	2.06	4.18333	1.77	3.42	1.915	3.80167	0.539758	0.141979
BSU40939	yyzM				2.59	6.01	2.1	4.285	2.345	5.1475	1.21976	0.236961	2.22	4.67	2.16	4.455	2.19	4.5625	0.152028	0.0333212
BSU08220	yfiC				2.12	4.348	2.57	5.94	2.345	5.144	1.12571	0.21884	1.83	3.55267	1.7	3.256	1.765	3.40433	0.209775	0.0616201
BSU15110	ylbQ	Spx			2.24	4.70818	2.48	5.57727	2.36	5.14273	0.61454	0.119497	2	3.99818	1.99	3.97	1.995	3.98409	0.019927	0.00500164
BSU17680	thyA				2.36	5.13917	2.36	5.14083	2.36	5.14	0.00117832	0.000229246	2.14	4.41417	2.05	4.15167	2.095	4.28292	0.185615	0.0433385
BSU32090	yuiA	TnrA			2.45	5.48	2.25	4.76	2.35	5.12	0.509117	0.0994369	2.74	6.7	2.69	6.44	2.715	6.57	0.183848	0.0279829
BSU21880	ypgR				2.22	4.66214	2.47	5.52286	2.345	5.0925	0.608616	0.119512	2.08	4.22357	2.02	4.04214	2.05	4.13286	0.128289	0.0310413
BSU39780	iolS	SigA			2.32	4.99917	2.37	5.1775	2.345	5.08833	0.126101	0.0247823	2.8	6.96583	2.81	7.03083	2.805	6.99833	0.0459621	0.00656758
BSU31530	malR				2.32	4.99444	2.37	5.17222	2.345	5.08333	0.125708	0.0247294	2.39	5.23556	2.32	4.99444	2.355	5.115	0.170491	0.0333316
BSU11340	fabF	SigA			2.52	5.73429	2.13	4.385	2.325	5.05964	0.954089	0.188568	1.78	3.44357	1.44	2.71286	1.61	3.07821	0.516693	0.167855
BSU26450	yrkN	YrkP			2.46	5.49857	2.2	4.60429	2.33	5.05143	0.632355	0.125183	1.9	3.73857	1.96	3.9	1.93	3.81929	0.114147	0.0298871
BSU31240	mcpA	SigD			2.5	5.64714	2.15	4.45214	2.325	5.04964	0.844993	0.167337	4.14	17.6621	4.23	18.7221	4.185	18.1921	0.749534	0.041201
BSU07150	hmoA	Fur			2.17	4.514	2.47	5.546	2.32	5.03	0.729734	0.145076	2.9	7.446	3.3	9.862	3.1	8.654	1.70837	0.197408
BSU09850	yhaU				2.06	4.18143	2.55	5.85357	2.305	5.0175	1.18238	0.235652	2.9	7.46929	3	8.00143	2.95	7.73536	0.376282	0.0486444
BSU23620	yqkF	SigE			2.26	4.79231	2.36	5.12923	2.31	4.96077	0.238241	0.048025	0.55	1.46	0.2	1.14923	0.375	1.30462	0.219747	0.168438
BSU19540	yodB	YodB			2.37	5.17	2.25	4.742	2.31	4.956	0.302642	0.0610657	2.57	5.926	2.65	6.258	2.61	6.092	0.234759	0.0385357
BSU33020	cssS	SigA			2.27	4.80857	2.35	5.08429	2.31	4.94643	0.19496	0.0394142	2.12	4.33571	1.98	3.94714	2.05	4.14143	0.274761	0.0663446
BSU27190	yrzI	AbrB			2.59	6.01	1.96	3.88	2.275	4.945	1.50614	0.304578	3.22	9.29	3.86	14.565	3.54	11.9275	3.72999	0.312722
BSU18400	yoeD				2.37	5.17333	2.24	4.71	2.305	4.94167	0.327626	0.0662987	1.39	2.62	1.34	2.52333	1.365	2.57167	0.0683537	0.0265796
BSU17300	ebrA				2.28	4.84	2.33	5.03	2.305	4.935	0.13435	0.027224	2.45	5.4825	2.07	4.1875	2.26	4.835	0.915703	0.189391
BSU24650	yqzG	SigF			2.29	4.905	2.31	4.95	2.3	4.9275	0.0318202	0.00645768	2.26	4.78	1.87	3.6525	2.065	4.21625	0.797263	0.189093
BSU34770	yvcJ	SigA			2.19	4.565	2.37	5.186	2.28	4.8755	0.439114	0.0900653	2.27	4.823	2.36	5.124	2.315	4.9735	0.212839	0.0427946
BSU13860	papB				2.26	4.77615	2.31	4.96769	2.285	4.87192	0.135438	0.0277998	1.16	2.23385	0.95	1.92769	1.055	2.08077	0.216484	0.10404
BSU07680	yflH	SigA			2.29	4.8775	2.28	4.855	2.285	4.86625	0.0159103	0.00326951	2.59	6.0075	2.54	5.83	2.565	5.91875	0.125511	0.0212057
BSU06560	yerA				2.28	4.86857	2.27	4.83786	2.275	4.85321	0.0217183	0.00447503	2.94	7.69	2.99	7.93786	2.965	7.81393	0.175262	0.0224294
BSU05190	ydeG				2.14	4.40455	2.4	5.26	2.27	4.83227	0.604898	0.125179	1.81	3.50636	1.91	3.76182	1.86	3.63409	0.180634	0.0497053
BSU39360	hutU	SigA			2.2	4.60714	2.34	5.05214	2.27	4.82964	0.314662	0.0651523	3.29	9.78	3.32	9.96214	3.305	9.87107	0.128795	0.0130477
BSU04680	rsbS	SigA			2.21	4.635	2.31	4.9725	2.26	4.80375	0.238649	0.0496796	2.17	4.5125	2.34	5.0675	2.255	4.79	0.392444	0.0819299
BSU30090	yteU				2.18	4.54333	2.33	5.03667	2.255	4.79	0.348839	0.0728265	2.52	5.72444	2.08	4.23111	2.3	4.97778	1.05595	0.212132
BSU23980	artP	YlxR			2.44	5.438	2.04	4.105	2.24	4.7715	0.942573	0.197542	2.12	4.353	0.81	1.749	1.465	3.051	1.84131	0.603509
BSU33510	copZ	SigA			2.28	4.87333	2.22	4.65667	2.25	4.765	0.153206	0.0321525	6.27	77.1233	6.92	121.483	6.595	99.3033	31.3673	0.315873
BSU04690	rsbT	SigA			2.25	4.764	2.25	4.766	2.25	4.765	0.00141421	0.000296792	2.32	4.996	2.39	5.24	2.355	5.118	0.172534	0.0337112
BSU40190	fbp	SigA			2.16	4.45857	2.34	5.05929	2.25	4.75893	0.424769	0.0892573	2.29	4.90071	2.22	4.66071	2.255	4.78071	0.169706	0.035498
BSU25070	ispG	SigE			2.13	4.37929	2.36	5.11857	2.245	4.74893	0.522754	0.110078	2.17	4.485	2.03	4.08786	2.1	4.28643	0.280822	0.0655143
BSU26390	spoIIIC	GerE			2.08	4.228	2.39	5.256	2.235	4.742	0.726906	0.153291	1.61	3.052	1.48	2.794	1.545	2.923	0.182434	0.0624131
BSU36020	alsR				2.18	4.5275	2.31	4.94333	2.245	4.73542	0.294038	0.0620935	1.39	2.62167	1.21	2.32083	1.3	2.47125	0.212721	0.0860784
BSU32190	yuzB				2.33	5.03667	2.15	4.43	2.24	4.73333	0.428978	0.0906292	1.93	3.82333	1.87	3.66	1.9	3.74167	0.115494	0.030867
BSU17267	ymzE/2				2.4	5.26	2.07	4.195	2.235	4.7275	0.753069	0.159295	3.3	9.83	2.93	7.64	3.115	8.735	1.54856	0.177283
BSU26800	yrpB				2.26	4.78583	2.21	4.6125	2.235	4.69917	0.122565	0.0260823	1.9	3.74333	1.85	3.605	1.875	3.67417	0.0978168	0.0266228
BSU05350	ydfB				3.04	8.251	0.2	1.145	1.62	4.698	5.0247	1.06954	3.67	12.7	2.04	4.114	2.855	8.407	6.07122	0.722162
BSU37260	narJ	SigA			2.83	7.11333	1.18	2.27167	2.005	4.6925	3.42358	0.729585	3.48	11.1517	1.4	2.635	2.44	6.89333	6.02219	0.873626
BSU27320	greA				2.36	5.135	2.08	4.24167	2.22	4.68833	0.631682	0.134735	2.21	4.62833	1.83	3.55	2.02	4.08917	0.762497	0.186468
BSU32670	sufB	SigA			2.22	4.67357	2.23	4.69571	2.225	4.68464	0.0156574	0.00334228	2.21	4.64071	2.42	5.36857	2.315	5.00464	0.514673	0.102839
BSU28890	yscB	SigD			2.35	5.105	2.09	4.26	2.22	4.6825	0.597505	0.127604	4.08	16.9387	4.04	16.4937	4.06	16.7162	0.314663	0.0188238
BSU25830	rapE	ComA			2.26	4.79714	2.18	4.52786	2.22	4.6625	0.190414	0.0408394	1.07	2.10214	1.05	2.06786	1.06	2.085	0.0242437	0.0116276
BSU29490	tpx	Spx			2.24	4.71714	2.2	4.59	2.22	4.65357	0.0899037	0.0193193	1.16	2.23429	0.88	1.84	1.02	2.03714	0.278802	0.136859
BSU08410	yfiV				2.27	4.82714	2.15	4.43	2.21	4.62857	0.280822	0.0606714	2.48	5.58	2.37	5.16571	2.425	5.37286	0.292944	0.054523
BSU11260	yjzC				2.03	4.09	2.37	5.155	2.2	4.6225	0.753069	0.162914	1.26	2.395	0.01	1.01	0.635	1.7025	0.979343	0.575238
BSU32770	yusE	Spo0A			2.14	4.4225	2.25	4.77	2.195	4.59625	0.24572	0.0534609	0.8	1.745	0.81	1.7525	0.805	1.74875	0.0053033	0.00303262
BSU10880	yisV				1.98	3.93214	2.38	5.215	2.18	4.57357	0.907117	0.198339	2	3.99	1.84	3.56929	1.92	3.77964	0.29749	0.0787084
BSU40810	yyaM				2.09	4.24818	2.28	4.87273	2.185	4.56045	0.44162	0.0968369	1.69	3.23091	1.47	2.77636	1.58	3.00364	0.321412	0.107008
BSU34740	crh	SigA			2.07	4.21333	2.29	4.90667	2.18	4.56	0.490261	0.107513	2.42	5.33667	2.45	5.47	2.435	5.40333	0.094281	0.0174487
BSU24020	bmrR	SigA			2.12	4.34364	2.24	4.73818	2.18	4.54091	0.278986	0.0614383	2.37	5.15727	2.31	4.94818	2.34	5.05273	0.14785	0.0292614
BSU08860	ssuD	SigA			1.87	3.64429	2.44	5.43571	2.155	4.54	1.26673	0.279016	2.39	5.23071	2.06	4.18286	2.225	4.70679	0.740947	0.157421
BSU35400	flgL	ComK			2.37	5.17273	1.97	3.90545	2.17	4.53909	0.896097	0.197418	3.72	13.1518	3.74	13.3718	3.73	13.2618	0.155565	0.0117303
BSU28220	clpX	SigA			2.2	4.58714	2.15	4.45143	2.175	4.51929	0.0959643	0.0212344	2.14	4.40643	2.28	4.85571	2.21	4.63107	0.317693	0.0686003
BSU03170	ycgK				2.16	4.47308	2.19	4.56231	2.175	4.51769	0.0630961	0.0139664	1.88	3.67923	1.88	3.67077	1.88	3.675	0.00598318	0.00162808
BSU09710	bmrC	AbrB			2.34	5.066	1.98	3.948	2.16	4.507	0.790546	0.175404	1.57	2.972	1.68	3.20133	1.625	3.08667	0.162163	0.0525366
BSU32970	yusY/2				2.21	4.64	2.12	4.35667	2.165	4.49833	0.200347	0.044538	1.56	2.95	1.35	2.54667	1.455	2.74833	0.2852	0.103772
BSU03030	ycgB				2.02	4.06714	2.3	4.92	2.16	4.49357	0.603061	0.134205	2.3	4.93286	2.19	4.56429	2.245	4.74857	0.260619	0.0548837
BSU04670	rsbR	SigA			2.17	4.49091	2.15	4.45273	2.16	4.47182	0.026999	0.00603758	2.2	4.58182	2.2	4.60636	2.2	4.59409	0.0173562	0.00377794
BSU15640	yloA	DegU			2.12	4.338	2.2	4.59933	2.16	4.46867	0.184791	0.0413526	1.78	3.444	1.66	3.16267	1.72	3.30333	0.198933	0.0602218
BSU13050	ykzH				2.36	5.11667	1.93	3.80333	2.145	4.46	0.928667	0.208221	2.35	5.09333	2.29	4.87667	2.32	4.985	0.153206	0.0307335
BSU00370	abrB	Spo0A			2.4	5.27667	1.86	3.62	2.13	4.44833	1.17144	0.263344	0.8	1.74	0.68	1.60667	0.74	1.67333	0.0942809	0.0563432
BSU01880	ybcI				1.46	2.7475	2.62	6.135	2.04	4.44125	2.39532	0.539336	0.34	1.2625	0.6	1.5125	0.47	1.3875	0.176777	0.127407
BSU30020	ytzE				2.24	4.71	2.06	4.16	2.15	4.435	0.388909	0.0876908	0.88	1.835	0.61	1.53	0.745	1.6825	0.215668	0.128183
BSU02530	rtpA	SigA			2.14	4.415	2.16	4.455	2.15	4.435	0.0282843	0.00637751	2.28	4.86	2.13	4.38	2.205	4.62	0.339411	0.0734656
BSU26620	yrdR	SigG			2.01	4.01546	2.26	4.77364	2.135	4.39455	0.536115	0.121996	1.61	3.05273	1.56	2.95455	1.585	3.00364	0.0694251	0.0231137
BSU05080	yddR				2.21	4.61545	2.06	4.16727	2.135	4.39136	0.316913	0.0721673	1.9	3.72091	1.89	3.69364	1.895	3.70727	0.0192849	0.00520192
BSU27000	adhR				2.18	4.522	2.08	4.222	2.13	4.372	0.212132	0.0485206	2.16	4.468	1.77	3.4	1.965	3.934	0.75519	0.191965
BSU29430	ytzD				2.29	4.88	1.95	3.86	2.12	4.37	0.721249	0.165046	0.91	1.88	-1.43	0.37	-0.26	1.125	1.06773	0.949094
BSU12120	yjfB	SigD			2.33	5.015	1.89	3.71	2.11	4.3625	0.922774	0.211524	2.94	7.695	2.61	6.125	2.775	6.91	1.11016	0.16066
BSU23540	yqkK				2.34	5.05333	1.84	3.59	2.09	4.32167	1.03473	0.239429	2.34	5.05	2.41	5.33	2.375	5.19	0.19799	0.0381483
BSU03690	yczF	SigG			1.53	2.89333	2.52	5.73667	2.025	4.315	2.01054	0.465942	1.67	3.18	2.03	4.08667	1.85	3.63333	0.64111	0.176452
BSU29220	ytsJ	LexA			2.1	4.28071	2.12	4.345	2.11	4.31286	0.0454571	0.0105399	1.85	3.61357	1.9	3.73357	1.875	3.67357	0.0848526	0.0230981
BSU35870	capE	SigA			2.11	4.32	2.1	4.3	2.105	4.31	0.0141421	0.00328124	2.42	5.37	2.85	7.235	2.635	6.3025	1.31875	0.209243
BSU30580	ytmA				1.99	3.96	2.21	4.63444	2.1	4.29722	0.476904	0.11098	1.58	2.99778	1.51	2.85556	1.545	2.92667	0.100566	0.0343621
BSU32780	yusF				1.92	3.788	2.26	4.8	2.09	4.294	0.715592	0.166649	0.76	1.696	0.74	1.67	0.75	1.683	0.0183848	0.0109238
BSU13810	ykvS				2.15	4.45	2.04	4.12	2.095	4.285	0.233345	0.0544563	1.15	2.22	0.7	1.63	0.925	1.925	0.417193	0.216724
BSU23560	mleN	AnsR			2.14	4.41857	2.05	4.14714	2.095	4.28286	0.191929	0.0448133	2.63	6.17	2.61	6.09214	2.62	6.13107	0.0550529	0.00897933
BSU35150	yvzB				2.07	4.21	2.12	4.35	2.095	4.28	0.0989949	0.0231297	3.09	8.5425	2.59	6.0275	2.84	7.285	1.77837	0.244114
BSU34750	yvcL	SigA			2	4.00364	2.19	4.55091	2.095	4.27727	0.38698	0.0904736	2.27	4.83364	2.32	4.99273	2.295	4.91318	0.112494	0.0228964
BSU32530	pucF	SigA			2.05	4.135	2.14	4.39571	2.095	4.26536	0.184353	0.0432211	1.78	3.42429	1.62	3.06571	1.7	3.245	0.253548	0.078135
BSU12140	yjgA				2.12	4.3375	2.06	4.175	2.09	4.25625	0.114905	0.0269967	2.25	4.75	1.82	3.5225	2.035	4.13625	0.867974	0.209846
BSU23970	artQ	YlxR			2.19	4.5575	1.98	3.9525	2.085	4.255	0.4278	0.10054	2.49	5.62125	1.24	2.3575	1.865	3.98937	2.30782	0.578492
BSU24990	pstS	SigA			2.2	4.58545	1.97	3.91273	2.085	4.24909	0.47569	0.111951	2.38	5.22182	2.9	7.45727	2.64	6.33955	1.58071	0.24934
BSU32220	yutI				2.16	4.4625	2.01	4.035	2.085	4.24875	0.302288	0.0711475	1.43	2.7025	1.28	2.425	1.355	2.56375	0.196222	0.0765371
BSU21940	degR	SigD			2.42	5.355	1.65	3.135	2.035	4.245	1.56978	0.369794	2.84	7.17	2.88	7.34	2.86	7.255	0.120208	0.016569
BSU34760	yvcK	SigA			2	3.98636	2.16	4.48091	2.08	4.23364	0.349696	0.0825995	2.18	4.53727	2.2	4.58273	2.19	4.56	0.0321412	0.00704851
BSU01860	ybcF				1.47	2.76667	2.5	5.63833	1.985	4.2025	2.03057	0.483183	0.43	1.34333	0.68	1.60333	0.555	1.47333	0.183848	0.124784
BSU03040	amyE	SigA			1.98	3.94933	2.15	4.44333	2.065	4.19633	0.349311	0.0832419	2.75	6.73333	2.64	6.25467	2.695	6.494	0.338468	0.0521201
BSU00680	hprT	SigM			2.03	4.09429	2.1	4.28286	2.065	4.18857	0.13334	0.0318342	1.6	3.04	1.77	3.40857	1.685	3.22429	0.260619	0.0808301
BSU04780	ydcI				1.99	3.97533	2.12	4.35867	2.055	4.167	0.271058	0.0650486	0.47	1.38267	0.09	1.06733	0.28	1.225	0.222974	0.18202
BSU39670	iolJ	SigA			2.07	4.19	2.05	4.127	2.06	4.1585	0.0445481	0.0107125	3.35	10.21	2.85	7.196	3.1	8.703	2.13122	0.244883
BSU31810	yuzE				1.75	3.356	2.31	4.956	2.03	4.156	1.13137	0.272226	1.29	2.44	1.27	2.412	1.28	2.426	0.0197988	0.00816111
BSU04700	rsbU	SigA			1.98	3.95538	2.12	4.34	2.05	4.14769	0.271964	0.06557	2	3.99077	2.09	4.25692	2.045	4.12385	0.188199	0.0456368
BSU37960	ywdH				1.91	3.76714	2.17	4.49571	2.04	4.13143	0.515178	0.124697	1.67	3.17643	1.28	2.43143	1.475	2.80393	0.526794	0.187877
BSU31480	yuxJ				1.96	3.88071	2.13	4.36643	2.045	4.12357	0.343452	0.0832899	3.03	8.14714	2.9	7.45286	2.965	7.8	0.490934	0.0629403
BSU26470	yrkL				1.99	3.98333	2.09	4.245	2.04	4.11417	0.185026	0.044973	1.81	3.515	1.93	3.81833	1.87	3.66667	0.214489	0.058497
BSU28330	ysnE				1.85	3.614	2.19	4.566	2.02	4.09	0.673166	0.164588	1.13	2.186	1.18	2.266	1.155	2.226	0.0565684	0.0254126
BSU22080	ypwA				2	3.99714	2.06	4.18	2.03	4.08857	0.1293	0.0316246	1.52	2.86714	1.48	2.78571	1.5	2.82643	0.0575789	0.0203716
BSU17490	ynzG				1.99	3.96667	2.05	4.15333	2.02	4.06	0.131994	0.0325107	2.46	5.51667	2.45	5.48	2.455	5.49833	0.0259275	0.00471552
BSU39680	iolI	SigA			1.98	3.958	2.04	4.119	2.01	4.0385	0.113844	0.0281898	3.28	9.702	3.46	10.976	3.37	10.339	0.900855	0.0871317
BSU32700	sufD	SigA			1.98	3.95071	2.04	4.10214	2.01	4.02643	0.107076	0.0265934	2.02	4.04857	2.28	4.85714	2.15	4.45286	0.571747	0.1284
BSU13510	ykzE	SigG			2.6	6.07	0.97	1.955	1.785	4.0125	2.90974	0.72517	3.11	8.625	3.79	13.79	3.45	11.2075	3.65221	0.325872
BSU32890	yusQ	SigE			1.97	3.905	2.03	4.08167	2	3.99333	0.124922	0.0312827	2.8	6.96833	2.54	5.81833	2.67	6.39333	0.813173	0.127191
BSU10100	hmoB				2.02	4.06167	1.97	3.92333	1.995	3.9925	0.0978163	0.0245	1.19	2.28333	0.96	1.94	1.075	2.11167	0.242773	0.114968
BSU23050	ribU	FMN-box			1.89	3.70857	2.09	4.27143	1.99	3.99	0.398	0.0997494	-0.29	0.817143	-0.7	0.614286	-0.495	0.715714	0.143442	0.200418
BSU35410	flgK	ComK			2.13	4.37857	1.85	3.59786	1.99	3.98821	0.552048	0.13842	3.49	11.2636	3.58	11.9871	3.535	11.6254	0.511641	0.0440107
BSU39370	hutI	SigA			2.03	4.09429	1.96	3.88	1.995	3.98714	0.151522	0.0380028	2.62	6.165	2.64	6.24714	2.63	6.20607	0.0580837	0.00935918
BSU11330	fabHA	SigA			2.07	4.2125	1.91	3.7575	1.99	3.985	0.321733	0.0807361	1.55	2.93833	1.4	2.64167	1.475	2.79	0.209775	0.0751882
BSU13940	ykwB				1.99	3.98222	1.99	3.97333	1.99	3.97778	0.00628505	0.00158004	2.32	4.97889	2.26	4.80333	2.29	4.89111	0.124137	0.02538
BSU05600	ydgE				1.95	3.85667	2.03	4.08833	1.99	3.9725	0.163813	0.0412367	2.5	5.675	2.6	6.05833	2.55	5.86667	0.271058	0.046203
BSU14010	cheV	SigD			2.14	4.40455	1.81	3.51727	1.975	3.96091	0.627396	0.158397	3.36	10.2909	3.44	10.8273	3.4	10.5591	0.379267	0.0359185
BSU00890	yacL	SigM			1.75	3.365	2.18	4.53214	1.965	3.94857	0.825295	0.209011	4.29	19.5	4.88	29.3643	4.585	24.4321	6.9751	0.285489
BSU03920	glcU	SpoVT			1.97	3.91917	1.99	3.97333	1.98	3.94625	0.0383016	0.00970583	1.96	3.8825	1.9	3.72833	1.93	3.80542	0.109012	0.0286465
BSU35360	hag	SigD			2.03	4.07	1.92	3.795	1.975	3.9325	0.194454	0.049448	2.46	5.49375	2.84	7.1575	2.65	6.32562	1.17645	0.185982
BSU29230	dnaE	LexA			1.85	3.616	2.07	4.192	1.96	3.904	0.407294	0.104327	1.43	2.702	1.45	2.74133	1.44	2.72167	0.0278132	0.0102192
BSU33690	yvaQ	SigD			2.08	4.22933	1.84	3.568	1.96	3.89867	0.467633	0.119947	3.57	11.876	3.45	10.9133	3.51	11.3947	0.680707	0.0597391
BSU13980	pbpH	AbrB			1.86	3.62533	2.06	4.166	1.96	3.89567	0.382309	0.098137	0.92	1.892	1.21	2.31133	1.065	2.10167	0.296513	0.141085
BSU11970	yjcS				2.01	4.0375	1.9	3.735	1.955	3.88625	0.2139	0.0550401	1.2	2.2925	1.23	2.3425	1.215	2.3175	0.0353555	0.0152559
BSU38810	msmX	CcpA			2.09	4.27	1.79	3.46643	1.94	3.86821	0.568211	0.146892	3.73	13.2686	4.07	16.7664	3.9	15.0175	2.47336	0.164698
BSU37550	ywhA	SigA			1.94	3.844	1.96	3.88	1.95	3.862	0.0254558	0.00659136	1.21	2.31	0.98	1.978	1.095	2.144	0.23476	0.109496
BSU38040	sacA	SigA			1.97	3.90429	1.93	3.80786	1.95	3.85607	0.0681854	0.0176826	3	8.015	2.89	7.41	2.945	7.7125	0.427798	0.0554681
BSU14000	patA				1.94	3.84071	1.95	3.86643	1.945	3.85357	0.0181828	0.00471844	1.99	3.98286	1.92	3.78286	1.955	3.88286	0.141421	0.036422
BSU03770	rapC	SigA			2.06	4.15571	1.83	3.54714	1.945	3.85143	0.430325	0.111731	0.76	1.69857	0.67	1.59214	0.715	1.64536	0.0752563	0.0457386
BSU18080	yneT				1.98	3.935	1.91	3.75833	1.945	3.84667	0.124922	0.0324754	1.96	3.89833	1.83	3.56333	1.895	3.73083	0.236881	0.0634927
BSU34390	pnbA	Abh			1.75	3.35857	2.1	4.29714	1.925	3.82786	0.66367	0.173379	1.49	2.8	1.6	3.02786	1.545	2.91393	0.161119	0.0552927
BSU01870	ybcH				1.37	2.58667	2.34	5.06667	1.855	3.82667	1.75362	0.458264	0.12	1.09	0.49	1.40333	0.305	1.24667	0.22156	0.177722
BSU23060	ypzE				1.89	3.7	1.96	3.9	1.925	3.8	0.141421	0.0372161	0.08	1.055	-0.39	0.765	-0.155	0.91	0.205061	0.225342
BSU03020	ycgA	CodY			1.79	3.46071	2.04	4.11857	1.915	3.78964	0.465175	0.122749	1.55	2.92357	1.37	2.59143	1.46	2.7575	0.23486	0.0851715
BSU04790	ydcK				1.91	3.756	1.93	3.82	1.92	3.788	0.0452548	0.0119469	1.22	2.33	1.04	2.054	1.13	2.192	0.195161	0.0890335
BSU40740	yyaR				1.86	3.62143	1.97	3.93	1.915	3.77571	0.218193	0.0577885	1.54	2.91429	1.6	3.02857	1.57	2.97143	0.0808122	0.0271964
BSU32690	sufS	SigA			1.84	3.58929	1.98	3.95071	1.91	3.77	0.255569	0.0677901	1.97	3.92857	2.19	4.57714	2.08	4.25286	0.45861	0.107836
BSU32520	pucG	SigA			1.85	3.615	1.96	3.88357	1.905	3.74929	0.189909	0.050652	1.45	2.72643	1.36	2.56429	1.405	2.64536	0.114652	0.0433409
BSU17710	tatAC				2.01	4.03	1.77	3.4	1.89	3.715	0.445477	0.119913	1.33	2.51	1.3	2.455	1.315	2.4825	0.0388909	0.015666
BSU10250	lplJ				1.84	3.57583	1.95	3.85167	1.895	3.71375	0.195044	0.0525193	0.23	1.16917	-0.17	0.8875	0.03	1.02833	0.199168	0.193681
BSU34180	lutR	SigA			1.88	3.69	1.9	3.73	1.89	3.71	0.0282841	0.00762375	2.29	4.90286	2.28	4.85	2.285	4.87643	0.0373755	0.00766453
BSU18610	yoaH	SigD			2.02	4.05857	1.75	3.35786	1.885	3.70821	0.49548	0.133617	3.48	11.1343	3.61	12.2021	3.545	11.6682	0.755089	0.0647133
BSU22570	ypiF	CcpA			1.77	3.4	2	4.00333	1.885	3.70167	0.426621	0.115251	0.71	1.63833	1.23	2.345	0.97	1.99167	0.499689	0.25089
BSU29030	ytcD				1.78	3.445	1.98	3.9575	1.88	3.70125	0.362392	0.0979108	1.78	3.4325	1.76	3.38	1.77	3.40625	0.0371232	0.0108985
BSU23520	fur	PerR			2.02	4.046	1.74	3.342	1.88	3.694	0.497803	0.13476	1.65	3.132	1.68	3.214	1.665	3.173	0.0579828	0.0182738
BSU32710	sufC	SigA			1.81	3.50182	1.95	3.87636	1.88	3.68909	0.264844	0.071791	1.62	3.07091	1.86	3.62636	1.74	3.34864	0.392766	0.117291
BSU35660	mnaA				1.93	3.81857	1.82	3.54071	1.875	3.67964	0.196475	0.0533951	2.36	5.14571	2.27	4.815	2.315	4.98036	0.23385	0.0469545
BSU26480	yrkK				1.84	3.57667	1.91	3.75	1.875	3.66333	0.122565	0.0334573	0.82	1.76833	1.12	2.16833	0.97	1.96833	0.282843	0.143697
BSU30500	ytpB	SigM			1.79	3.46077	1.95	3.86308	1.87	3.66192	0.284474	0.0776844	0.87	1.82154	0.72	1.64769	0.795	1.73462	0.122928	0.0708674
BSU03730	yclH	YclJ			1.74	3.34	1.99	3.98375	1.865	3.66188	0.4552	0.124308	2.56	5.9125	2.25	4.7525	2.405	5.3325	0.820244	0.15382
BSU12090	cotT	GerE			1.95	3.872	1.76	3.396	1.855	3.634	0.336583	0.0926205	-1.01	0.498	-0.1	0.934	-0.555	0.716	0.308299	0.430585
BSU09810	yhaZ	LexA			1.9	3.74071	1.81	3.50714	1.855	3.62393	0.16516	0.0455749	3.06	8.34357	3.08	8.48429	3.07	8.41393	0.0994998	0.0118256
BSU39350	hutH	SigA			1.76	3.39857	1.94	3.84	1.85	3.61929	0.312137	0.0862428	2.99	7.92714	3.18	9.09	3.085	8.50857	0.822265	0.0966396
BSU40300	rapG	SigA			1.77	3.42154	1.93	3.81462	1.85	3.61808	0.277947	0.0768219	1.63	3.09154	1.9	3.72385	1.765	3.40769	0.447109	0.131206
BSU33580	yvaF	SigV			1.72	3.28375	1.98	3.95125	1.85	3.6175	0.471994	0.130475	0.91	1.88375	0.86	1.8175	0.885	1.85062	0.0468458	0.0253135
BSU32760	yusD	Spo0A			1.83	3.55	1.88	3.685	1.855	3.6175	0.0954594	0.0263882	0.25	1.1925	0.21	1.155	0.23	1.17375	0.0265165	0.0225913
BSU17280	ymaD				1.7	3.25	1.99	3.98	1.845	3.615	0.516188	0.142791	-0.05	0.964	-0.22	0.858	-0.135	0.911	0.0749533	0.0822758
BSU00710	yacC	SigM			1.82	3.52417	1.89	3.70333	1.855	3.61375	0.12669	0.0350577	1.46	2.74583	1.38	2.59833	1.42	2.67208	0.104298	0.0390326
BSU11150	yitV				1.78	3.43222	1.92	3.79333	1.85	3.61278	0.255344	0.0706781	1.17	2.25111	0.98	1.97	1.075	2.11056	0.198775	0.0941816
BSU24010	bmr	SigA			1.76	3.38	1.94	3.84286	1.85	3.61143	0.32729	0.0906261	2.79	6.93786	2.9	7.46571	2.845	7.20179	0.373251	0.0518276
BSU12200	yjiA				1.8	3.47667	1.9	3.72	1.85	3.59833	0.172062	0.0478173	1.87	3.66333	1.88	3.69333	1.875	3.67833	0.0212132	0.00576707
BSU19670	yodN				1.76	3.39111	1.93	3.80556	1.845	3.59833	0.293056	0.0814422	0.89	1.85889	0.83	1.78	0.86	1.81944	0.0557828	0.0306593
BSU32560	frlR				1.81	3.50375	1.88	3.69	1.845	3.59687	0.131699	0.0366148	2.33	5.025	2.16	4.4775	2.245	4.75125	0.387141	0.0814819
BSU33222	yvrHa	SigO			1.79	3.46	1.89	3.69667	1.84	3.57833	0.167349	0.0467672	2.5	5.66333	2.31	4.95333	2.405	5.30833	0.502046	0.0945769
BSU31340	yugM				1.73	3.324	1.94	3.824	1.835	3.574	0.353553	0.0989237	1.45	2.738	1.44	2.71	1.445	2.724	0.019799	0.00726835
BSU05580	ydgC				1.72	3.29333	1.94	3.835	1.83	3.56417	0.383016	0.107463	2.12	4.36167	2.35	5.08667	2.235	4.72417	0.512652	0.108517
BSU32960	yusY/1				1.74	3.35143	1.88	3.685	1.81	3.51821	0.235871	0.0670427	0.95	1.93786	0.74	1.67571	0.845	1.80679	0.185363	0.102593
BSU36490	ywoC	SigA			1.69	3.22857	1.92	3.78857	1.805	3.50857	0.39598	0.112861	1.4	2.63714	1.41	2.64857	1.405	2.64286	0.00808103	0.00305769
BSU09430	citR	SigA			1.79	3.46727	1.82	3.54182	1.805	3.50455	0.0527116	0.0150409	1.2	2.29545	0.92	1.89455	1.06	2.095	0.283485	0.135315
BSU14740	ylaD	Spx			1.77	3.41333	1.84	3.58	1.805	3.49667	0.117851	0.0337039	1.55	2.92	1.21	2.32	1.38	2.62	0.424264	0.161933
BSU16860	ymfH	Mta			1.77	3.40071	1.84	3.58429	1.805	3.4925	0.129805	0.0371667	1.55	2.93	1.36	2.56643	1.455	2.74821	0.257084	0.0935457
BSU03930	gdh	SpoVT			1.66	3.16333	1.93	3.81667	1.795	3.49	0.461976	0.132371	1.56	2.95222	1.34	2.53333	1.45	2.74278	0.296199	0.107992
BSU26660	yrdN				1.73	3.316	1.87	3.656	1.8	3.486	0.240416	0.0689663	1.21	2.32	1.21	2.306	1.21	2.313	0.00989935	0.00427988
BSU05590	ydgD				1.7	3.25667	1.88	3.68667	1.79	3.47167	0.304056	0.0875821	2.08	4.22667	2.28	4.87	2.18	4.54833	0.454905	0.100016
BSU09300	glpD	SigA			2.01	4.04071	1.53	2.88929	1.77	3.465	0.814183	0.234973	0.95	1.92857	0.9	1.86	0.925	1.89429	0.0484874	0.0255967
BSU40040	yxaA	SigA			1.72	3.285	1.86	3.62857	1.79	3.45679	0.242942	0.0702797	1.89	3.69714	2.06	4.16214	1.975	3.92964	0.328805	0.0836729
BSU29310	ytnJ	SigA			1.91	3.77071	1.63	3.09	1.77	3.43036	0.481337	0.140317	2.39	5.225	2.22	4.65929	2.305	4.94214	0.400021	0.0809408
BSU05960	ydiG				1.71	3.26857	1.84	3.59143	1.775	3.43	0.228295	0.0665582	1.97	3.90571	2.12	4.35	2.045	4.12786	0.314157	0.0761067
BSU12880	ykcB	YrkP			1.81	3.51182	1.74	3.34091	1.775	3.42636	0.120851	0.0352709	1.48	2.79818	1.66	3.16636	1.57	2.98227	0.260344	0.0872972
BSU09950	prsA				1.8	3.48583	1.74	3.34	1.77	3.41292	0.10312	0.0302146	1.68	3.20917	1.92	3.77917	1.8	3.49417	0.403051	0.11535
BSU05520	ydzH				2.21	4.63667	1.12	2.17333	1.665	3.405	1.74184	0.511554	1.54	2.91	1.2	2.29333	1.37	2.60167	0.436049	0.167604
BSU10300	aprE	SigA			1.73	3.315	1.8	3.48143	1.765	3.39821	0.117683	0.0346308	2.37	5.155	2.43	5.38857	2.4	5.27179	0.16516	0.0313291
BSU02380	ybgB	SigA			1.71	3.28	1.81	3.50667	1.76	3.39333	0.160278	0.0472331	4	15.95	4.18	18.0867	4.09	17.0183	1.51085	0.0887779
BSU32080	yuiB	TnrA			1.84	3.5875	1.67	3.185	1.755	3.38625	0.28461	0.0840489	2.1	4.295	2.25	4.75	2.175	4.5225	0.321734	0.0711406
BSU27110	yrhO				1.63	3.086	1.88	3.673	1.755	3.3795	0.415072	0.122821	1.52	2.876	1.48	2.798	1.5	2.837	0.0551543	0.0194411
BSU26050	txpA	Spo0A			1.98	3.95	1.49	2.8	1.735	3.375	0.813173	0.24094	1.29	2.445	1.09	2.13	1.19	2.2875	0.222739	0.0973721
BSU24090	ptb	SigL			1.5	2.83818	1.96	3.90364	1.73	3.37091	0.75339	0.223498	0.5	1.41182	0.35	1.27364	0.425	1.34273	0.0977091	0.0727692
BSU36330	ywpF				1.89	3.7	1.6	3.036	1.745	3.368	0.469519	0.139406	2.02	4.06	2.27	4.83	2.145	4.445	0.544472	0.122491
BSU29350	tcyM	SigA			1.95	3.86	1.51	2.84778	1.73	3.35389	0.715749	0.213409	2.83	7.13	2.85	7.23111	2.84	7.18056	0.071496	0.00995689
BSU31520	malK				1.69	3.21933	1.8	3.486	1.745	3.35267	0.188562	0.0562424	2.15	4.44667	2.06	4.17733	2.105	4.312	0.190447	0.0441668
BSU03440	tlpC	SigD			1.83	3.565	1.65	3.13929	1.74	3.35214	0.301025	0.0898009	2.86	7.27357	2.7	6.495	2.78	6.88429	0.550533	0.0799695
BSU28120	hemL	PerR			1.8	3.48143	1.68	3.21429	1.74	3.34786	0.188898	0.0564237	2.02	4.05857	2.06	4.16143	2.04	4.11	0.072731	0.0176961
BSU38540	dltE	SigM			1.71	3.26333	1.78	3.43222	1.745	3.34778	0.119422	0.0356721	1.76	3.39333	1.65	3.14667	1.705	3.27	0.174419	0.0533393
BSU15120	bshC	Spx			1.64	3.12571	1.83	3.56357	1.735	3.34464	0.309612	0.0925695	-0.24	0.849286	-0.4	0.756429	-0.32	0.802857	0.06566	0.0817829
BSU17510	ynaC				1.81	3.508	1.66	3.167	1.735	3.3375	0.241123	0.0722467	1.7	3.247	2.11	4.302	1.905	3.7745	0.745997	0.197641
BSU39380	hutG	SigA			1.71	3.26909	1.77	3.40182	1.74	3.33545	0.0938524	0.0281378	2.32	4.99909	2.34	5.07818	2.33	5.03864	0.055926	0.0110994
BSU21870	ilvD	CodY			1.74	3.34267	1.73	3.32133	1.735	3.332	0.0150851	0.00452733	1.79	3.468	2.05	4.13133	1.92	3.79967	0.469048	0.123444
BSU32900	yusR	SigE			1.71	3.262	1.77	3.402	1.74	3.332	0.0989951	0.0297104	2.14	4.412	2.1	4.294	2.12	4.353	0.0834386	0.0191681
BSU02370	ybgA	SigA			1.86	3.63125	1.6	3.03	1.73	3.33062	0.425148	0.127648	4.09	17.0762	4.16	17.8687	4.125	17.4725	0.560384	0.0320723
BSU32680	sufU	SigA			1.7	3.244	1.77	3.406	1.735	3.325	0.114551	0.0344515	1.62	3.078	1.95	3.872	1.785	3.475	0.561443	0.161566
BSU29090	polA	SigE			1.61	3.05	1.85	3.59267	1.73	3.32133	0.383723	0.115533	1.83	3.546	1.82	3.542	1.825	3.544	0.00282843	0.000798089
BSU05180	ydeF				1.64	3.12214	1.81	3.51714	1.725	3.31964	0.279307	0.0841377	1.68	3.19357	1.67	3.17857	1.675	3.18607	0.0106065	0.00332901
BSU35420	yvyG	ComK			1.86	3.62667	1.59	3.00333	1.725	3.315	0.440763	0.13296	3.4	10.5633	3.62	12.2533	3.51	11.4083	1.19501	0.104749
BSU23850	zwf				1.66	3.15667	1.78	3.446	1.72	3.30133	0.204589	0.0619718	-0.69	0.618667	-1.11	0.462667	-0.9	0.540667	0.110309	0.204023
BSU34000	yvbV				1.81	3.50667	1.62	3.08083	1.715	3.29375	0.30111	0.0914185	2.75	6.73667	2.56	5.89583	2.655	6.31625	0.594558	0.0941315
BSU33680	catR				1.83	3.545	1.6	3.04	1.715	3.2925	0.357089	0.108455	1.66	3.1625	1.4	2.645	1.53	2.90375	0.365928	0.126019
BSU24430	spoIIIAA	SigE			2.19	4.56909	1.01	2.01455	1.6	3.29182	1.80634	0.548735	2.86	7.26818	1.77	3.4	2.315	5.33409	2.73522	0.512781
BSU29410	ytkL	SigB			1.65	3.14875	1.78	3.43	1.715	3.28938	0.198874	0.0604595	1	2.0025	0.94	1.91625	0.97	1.95937	0.0609877	0.0311261
BSU08250	yfiF				1.7	3.25	1.73	3.32818	1.715	3.28909	0.0552827	0.0168079	1.24	2.36455	1.09	2.13	1.165	2.24727	0.165849	0.0737999
BSU29860	ytoP				1.63	3.09769	1.79	3.46077	1.71	3.27923	0.256734	0.078291	1.56	2.95231	1.52	2.86385	1.54	2.90808	0.0625517	0.0215096
BSU39270	bglP	SigA			1.98	3.93429	1.39	2.61714	1.685	3.27571	0.931361	0.284323	4.02	16.1793	4.31	19.9014	4.165	18.0404	2.63195	0.145892
BSU34730	yvcN	SigA			1.68	3.2	1.74	3.33636	1.71	3.26818	0.0964238	0.0295038	2.12	4.33545	2.07	4.19545	2.095	4.26545	0.0989949	0.0232085
BSU05970	rex				1.69	3.22556	1.73	3.31	1.71	3.26778	0.0597113	0.0182728	1.89	3.71556	2.02	4.05667	1.955	3.88611	0.241202	0.0620677
BSU18709	yozT				1.58	2.99667	1.82	3.52667	1.7	3.26167	0.374767	0.1149	1.66	3.16	1.68	3.20667	1.67	3.18333	0.0329983	0.010366
BSU17880	ynzC	LexA			1.84	3.57	1.55	2.92	1.695	3.245	0.45962	0.141639	1.08	2.11	0.69	1.615	0.885	1.8625	0.350018	0.187929
BSU39690	iolH	SigA			1.79	3.45	1.6	3.03545	1.695	3.24273	0.293128	0.0903956	3.95	15.4255	3.99	15.8445	3.97	15.635	0.296341	0.0189537
BSU07530	yfmB	Fur			1.67	3.1825	1.71	3.28	1.69	3.23125	0.0689431	0.0213363	2.17	4.5075	2.13	4.3875	2.15	4.4475	0.0848524	0.0190787
BSU11500	spx	PerR			1.9	3.724	1.44	2.72	1.67	3.222	0.709935	0.22034	3.05	8.304	3.3	9.836	3.175	9.07	1.08329	0.119436
BSU00700	coaX	SigM			1.64	3.12444	1.72	3.29778	1.68	3.21111	0.122565	0.0381691	1.25	2.38444	1.22	2.32778	1.235	2.35611	0.0400695	0.0170066
BSU15310	spoIIGA	Spo0A			1.75	3.35333	1.61	3.04917	1.68	3.20125	0.215078	0.0671857	1.15	2.22167	1.03	2.03833	1.09	2.13	0.129636	0.0608622
BSU26440	yrkO	YrkP			1.6	3.04182	1.74	3.35091	1.67	3.19636	0.21856	0.0683778	1.79	3.45	1.58	2.98091	1.685	3.21545	0.331697	0.103157
BSU33500	copA	SigA			1.46	2.742	1.87	3.64667	1.665	3.19433	0.639696	0.200259	6.6	97.3313	7.14	140.961	6.87	119.146	30.8511	0.258934
BSU03890	gabR	SigA			1.62	3.06636	1.73	3.31455	1.675	3.19045	0.175491	0.055005	1.7	3.25273	1.39	2.61273	1.545	2.93273	0.452548	0.15431
BSU05220	ydeJ	AbrB			1.68	3.195	1.67	3.18375	1.675	3.18938	0.00795509	0.00249425	1.84	3.57875	2.08	4.215	1.96	3.89687	0.449896	0.115451
BSU38820	yxkF	CcpA			1.66	3.16333	1.68	3.2025	1.67	3.18292	0.027695	0.00870113	1.56	2.95	1.5	2.82333	1.53	2.88667	0.0895669	0.0310278
BSU17500	ynaB				1.68	3.194	1.66	3.168	1.67	3.181	0.0183848	0.00577956	1.64	3.124	2.17	4.5	1.905	3.812	0.972979	0.255241
BSU36070	cotG	GerR			1.58	2.98125	1.75	3.36375	1.665	3.1725	0.270468	0.0852539	-3.1	0.11625	-3.45	0.09125	-3.275	0.10375	0.0176777	0.170387
BSU10000	yhaH				1.71	3.28	1.61	3.0525	1.66	3.16625	0.160867	0.0508067	1.77	3.4025	1.83	3.5625	1.8	3.4825	0.113137	0.0324873
BSU02540	ycbK	SigA			1.57	2.97417	1.75	3.35583	1.66	3.165	0.269879	0.0852698	1.43	2.69	1.48	2.79417	1.455	2.74208	0.0736569	0.0268617
BSU34670	yvdA				1.58	2.98	1.74	3.34125	1.66	3.16063	0.255442	0.0808202	2.01	4.02875	1.92	3.7825	1.965	3.90562	0.174125	0.0445832
BSU36480	ywoD	SigA			1.52	2.87357	1.78	3.43214	1.65	3.15286	0.39497	0.125274	1.45	2.72786	1.36	2.575	1.405	2.65143	0.108086	0.0407653
BSU10730	yisI	PchR			1.71	3.28	1.58	2.98	1.645	3.13	0.212132	0.0677738	0.18	1.13	-0.28	0.825	-0.05	0.9775	0.215668	0.220632
BSU32060	yuiD				1.7	3.24333	1.59	3.015	1.645	3.12917	0.161456	0.0515972	2.04	4.10833	1.96	3.90167	2	4.005	0.146136	0.0364883
BSU32910	yusS	SigE			1.69	3.235	1.59	3.02	1.64	3.1275	0.152028	0.0486101	2.16	4.4775	2.24	4.74	2.2	4.60875	0.185616	0.0402746
BSU35430	flgM	ComK			1.77	3.41333	1.5	2.83667	1.635	3.125	0.407765	0.130485	3.26	9.60667	3.62	12.27	3.44	10.9383	1.88326	0.172171
BSU04470	dctP	SigA			1.74	3.32929	1.53	2.89643	1.635	3.11286	0.306076	0.0983264	3.74	13.3743	3.95	15.4807	3.845	14.4275	1.48947	0.103238
BSU06390	yebD				1.73	3.31	1.54	2.9	1.635	3.105	0.289914	0.09337	2.13	4.365	2.44	5.43	2.285	4.8975	0.753069	0.153766
BSU26240	yqaO				1.71	3.27	1.55	2.93667	1.63	3.10333	0.235703	0.0759514	1.47	2.77333	1.51	2.84	1.49	2.80667	0.0471405	0.0167959
BSU06033	ydzT/1				1.64	3.12	1.62	3.08	1.63	3.1	0.0282843	0.00912396	0.74	1.67	1.82	3.53	1.28	2.6	1.31522	0.505853
BSU28600	yshB				1.65	3.13571	1.6	3.03714	1.625	3.08643	0.0697007	0.022583	1.89	3.71714	1.83	3.54857	1.86	3.63286	0.119198	0.0328111
BSU33570	yvaE	SigV			1.4	2.63	1.82	3.535	1.61	3.0825	0.639931	0.207601	0.81	1.75	0.77	1.7	0.79	1.725	0.0353554	0.0204959
BSU38750	cydB	ResD			1.53	2.88583	1.71	3.2775	1.62	3.08167	0.27695	0.0898703	2.01	4.025	2.21	4.61583	2.11	4.32042	0.417782	0.0966995
BSU18170	yngA	SigM			1.49	2.804	1.75	3.358	1.62	3.081	0.391737	0.127146	1.63	3.094	1.66	3.154	1.645	3.124	0.0424264	0.0135808
BSU33130	liaI	SigA			1.56	2.946	1.67	3.192	1.615	3.069	0.173948	0.0566792	3.22	9.332	3.38	10.41	3.3	9.871	0.762261	0.0772223
BSU29300	ribR	SigA			1.75	3.36	1.47	2.7675	1.61	3.06375	0.418961	0.136748	1.72	3.29375	2.08	4.235	1.9	3.76438	0.665564	0.176806
BSU36930	ywlE				1.54	2.915	1.68	3.20167	1.61	3.05833	0.202704	0.0662792	1.97	3.91	1.89	3.71333	1.93	3.81167	0.139064	0.0364839
BSU33560	yvaD	SigV			1.44	2.72	1.76	3.392	1.6	3.056	0.475176	0.15549	0.82	1.764	0.56	1.478	0.69	1.621	0.202233	0.124758
BSU34200	sigL	CcpA			1.55	2.93214	1.67	3.17714	1.61	3.05464	0.173241	0.056714	1.55	2.92143	1.52	2.86857	1.535	2.895	0.0373758	0.0129105
BSU23550	mleA	AnsR			1.67	3.17143	1.55	2.92714	1.61	3.04929	0.172736	0.056648	2.03	4.09429	1.98	3.94714	2.005	4.02071	0.104045	0.0258773
BSU14560	ykrB				1.63	3.0875	1.59	3.00625	1.61	3.04688	0.0574524	0.0188562	1.35	2.55125	0.97	1.9575	1.16	2.25438	0.419845	0.186236
BSU19140	yozB				1.59	3.01167	1.62	3.08167	1.605	3.04667	0.0494975	0.0162464	1.27	2.41667	1.32	2.49333	1.295	2.455	0.0542116	0.0220821
BSU30510	ytpA	SigM			1.54	2.90333	1.67	3.17778	1.605	3.04056	0.194062	0.0638244	1.16	2.22889	1.19	2.28556	1.175	2.25722	0.0400693	0.0177516
BSU35300	secA	SigA			1.57	2.95933	1.64	3.11733	1.605	3.03833	0.111723	0.0367711	1.64	3.12733	1.77	3.41267	1.705	3.27	0.201761	0.0617006
BSU05380	ydfE				1.54	2.89875	1.67	3.17625	1.605	3.0375	0.196222	0.0645999	0.47	1.38625	0.7	1.62625	0.585	1.50625	0.169706	0.112668
BSU35330	fliS	SigD			1.71	3.262	1.48	2.792	1.595	3.027	0.33234	0.109792	2.45	5.458	2.64	6.216	2.545	5.837	0.535987	0.0918258
BSU26630	yrdQ				1.55	2.93	1.64	3.11083	1.595	3.02042	0.127868	0.0423347	1.21	2.31917	1.15	2.2125	1.18	2.26583	0.0754248	0.0332879
BSU01845	ybcC				1.09	2.12667	1.96	3.89267	1.525	3.00967	1.24875	0.414913	0.92	1.88867	1.02	2.034	0.97	1.96133	0.102766	0.052396
BSU09180	yhcQ	SigG			1.51	2.845	1.67	3.17375	1.59	3.00938	0.232461	0.0772457	1.25	2.3775	0.94	1.92	1.095	2.14875	0.323501	0.150553
BSU35320	fliT	SigD			1.77	3.415	1.37	2.59	1.57	3.0025	0.583363	0.194292	2.64	6.22	2.53	5.7675	2.585	5.99375	0.319966	0.0533833
BSU11630	prpE				1.45	2.73556	1.71	3.26444	1.58	3	0.373981	0.12466	0.28	1.21333	-0.06	0.96	0.11	1.08667	0.179134	0.164847
BSU15320	sigE	Spo0A			1.57	2.97556	1.6	3.02333	1.585	2.99944	0.0337839	0.0112634	0.59	1.50444	0.71	1.63111	0.65	1.56778	0.0895667	0.0571297
BSU03780	phrC	SigA			1.72	3.29	1.42	2.68	1.57	2.985	0.431335	0.144501	0.51	1.42	0.5	1.41	0.505	1.415	0.00707107	0.00499722
BSU13950	mcpC	SigD			1.76	3.38267	1.37	2.58533	1.565	2.984	0.5638	0.188941	1.41	2.66467	1.13	2.184	1.27	2.42433	0.339883	0.140196
BSU15050	ylbL				1.55	2.92077	1.6	3.03692	1.575	2.97885	0.0821331	0.0275721	0.24	1.18231	0.06	1.03923	0.15	1.11077	0.101171	0.0910815
BSU14730	ylaC	Spx			1.47	2.76286	1.67	3.19286	1.57	2.97786	0.304056	0.102106	1.26	2.39286	1.27	2.40571	1.265	2.39929	0.00909127	0.00378916
BSU22950	ypdA				1.62	3.07909	1.52	2.86909	1.57	2.97409	0.148492	0.0499287	1.6	3.03818	1.58	2.99091	1.59	3.01455	0.0334269	0.0110885
BSU36700	moaA				1.53	2.89071	1.6	3.03786	1.565	2.96429	0.104046	0.0350998	1.91	3.74857	1.79	3.44786	1.85	3.59821	0.212637	0.0590951
BSU13770	ykvO				1.55	2.929	1.58	2.996	1.565	2.9625	0.0473761	0.0159919	1.38	2.609	1.42	2.675	1.4	2.642	0.046669	0.0176643
BSU03180	cah				1.55	2.92308	1.58	2.99923	1.565	2.96115	0.0538488	0.0181851	-0.13	0.912308	-0.39	0.763846	-0.26	0.838077	0.104978	0.125261
BSU06840	yeeI				1.59	3.01222	1.54	2.90333	1.565	2.95778	0.0769962	0.0260318	1.36	2.55889	1.36	2.56889	1.36	2.56389	0.00707107	0.00275795
BSU13680	motB	SigD			1.74	3.339	1.36	2.57	1.55	2.9545	0.543765	0.184046	3.44	10.862	3.52	11.495	3.48	11.1785	0.447599	0.040041
BSU29360	tcyL	SigA			1.51	2.8525	1.61	3.05	1.56	2.95125	0.139654	0.0473201	2.32	4.99375	2.83	7.0875	2.575	6.04063	1.4805	0.245091
BSU30340	ytvA	Spx			1.47	2.77889	1.64	3.11556	1.555	2.94722	0.238059	0.0807741	1.5	2.83	1.35	2.55556	1.425	2.69278	0.194062	0.0720675
BSU10240	yhfI				1.49	2.80444	1.61	3.05444	1.55	2.92944	0.176777	0.0603448	-1.06	0.48	-1.67	0.313333	-1.365	0.396667	0.117851	0.297104
BSU19350	yocS				1.57	2.96333	1.53	2.895	1.55	2.92917	0.0483192	0.0164959	1.96	3.87917	2.1	4.27417	2.03	4.07667	0.279307	0.0685137
BSU03740	yclI	YclJ			1.57	2.95909	1.53	2.89273	1.55	2.92591	0.0469262	0.0160381	2.16	4.46273	1.99	3.96727	2.075	4.215	0.350339	0.0831172
BSU00180	yaaJ	SigA			1.54	2.908	1.56	2.942	1.55	2.925	0.0240416	0.00821936	1.48	2.788	1.37	2.578	1.425	2.683	0.148492	0.0553457
BSU04210	ydaF	SigB			1.41	2.66	1.67	3.18714	1.54	2.92357	0.372746	0.127497	1.35	2.54286	1.61	3.05857	1.48	2.80071	0.364665	0.130204
BSU29340	tcyN	SigA			1.59	3.01778	1.5	2.82	1.545	2.91889	0.13985	0.0479121	2.55	5.87444	2.2	4.59	2.375	5.23222	0.90824	0.173586
BSU09240	yhcW				1.46	2.75444	1.62	3.08333	1.54	2.91889	0.23256	0.079674	1.83	3.54778	1.71	3.28111	1.77	3.41444	0.188562	0.0552247
BSU17610	xylB	SigA			1.28	2.43	1.76	3.39643	1.52	2.91321	0.683368	0.234575	0.38	1.29929	0.43	1.35143	0.405	1.32536	0.0368704	0.0278192
BSU03050	ldh	SigA			1.36	2.56	1.7	3.25	1.53	2.905	0.487904	0.167953	1.1	2.13667	1.03	2.0425	1.065	2.08958	0.066586	0.0318657
BSU28170	hemA	PerR			1.66	3.17	1.39	2.62929	1.525	2.89964	0.382343	0.131859	2.19	4.56643	2.37	5.16643	2.28	4.86643	0.424263	0.0871817
BSU05060	lrpB				1.4	2.635	1.65	3.13333	1.525	2.88417	0.352375	0.122176	0.75	1.685	0.92	1.89333	0.835	1.78917	0.147314	0.0823366
BSU13640	spo0E	Rok			1.68	3.20333	1.35	2.55	1.515	2.87667	0.461976	0.160594	1.36	2.56	1.32	2.49	1.34	2.525	0.0494975	0.019603
BSU03410	yckE				1.65	3.14	1.37	2.58286	1.51	2.86143	0.39396	0.137679	1.66	3.15643	0.81	1.75214	1.235	2.45429	0.99298	0.40459
BSU28130	hemB	PerR			1.55	2.93364	1.48	2.78909	1.515	2.86136	0.102209	0.0357204	1.91	3.75	2.04	4.11727	1.975	3.93364	0.259701	0.0660205
BSU02130	glpQ	SigA			1.62	3.06636	1.41	2.64909	1.515	2.85773	0.295056	0.103249	1.68	3.21364	1.26	2.40182	1.47	2.80773	0.574042	0.204451
BSU23860	gndA				1.39	2.61692	1.63	3.09462	1.51	2.85577	0.33778	0.11828	-1.42	0.374615	-1.79	0.288462	-1.605	0.331538	0.06092	0.183749
BSU04130	yczJ				1.45	2.735	1.57	2.975	1.51	2.855	0.169706	0.0594415	1.15	2.2175	1.45	2.7275	1.3	2.4725	0.360624	0.145854
BSU22260	yppF				1.67	3.185	1.32	2.5	1.495	2.8425	0.484368	0.170402	1.31	2.475	1.13	2.185	1.22	2.33	0.205061	0.088009
BSU15040	ylbK				1.47	2.77818	1.53	2.88636	1.5	2.83227	0.0764962	0.0270088	0.54	1.45091	0.47	1.38091	0.505	1.41591	0.0494974	0.034958
BSU30400	bceR				1.49	2.80125	1.51	2.8575	1.5	2.82937	0.0397748	0.0140578	1.82	3.53875	1.82	3.53375	1.82	3.53625	0.00353553	0.000999797
BSU17690	yncM	AbrB			1.49	2.81222	1.51	2.84111	1.5	2.82667	0.0204275	0.0072267	1.19	2.27556	1.31	2.47889	1.25	2.37722	0.143778	0.0604816
BSU18660	yoaM				1.41	2.65	1.58	2.98667	1.495	2.81833	0.238059	0.0844681	1.44	2.70667	1.3	2.46	1.37	2.58333	0.17442	0.0675172
BSU10320	yhfP				1.37	2.57769	1.61	3.05538	1.49	2.81654	0.337779	0.119927	1.74	3.34	1.53	2.89231	1.635	3.11615	0.316566	0.101589
BSU13490	htpX	Rok			1.55	2.92545	1.44	2.70636	1.495	2.81591	0.154921	0.0550163	3.18	9.06182	3.23	9.39182	3.205	9.22682	0.233345	0.0252899
BSU18110	ynfC				1.69	3.236	1.24	2.368	1.465	2.802	0.613769	0.219047	2.83	7.126	3.12	8.692	2.975	7.909	1.10733	0.140009
BSU19790	cgeB	GerR			1.47	2.765	1.5	2.83333	1.485	2.79917	0.0483189	0.0172619	-0.6	0.66	-0.29	0.818333	-0.445	0.739167	0.111959	0.151466
BSU37520	ywhD				1.42	2.66714	1.53	2.89429	1.475	2.78071	0.160614	0.0577601	1.1	2.14286	1.13	2.19429	1.115	2.16857	0.0363655	0.0167693
BSU29080	mutM	SigE			1.32	2.501	1.61	3.058	1.465	2.7795	0.393858	0.141701	1.51	2.854	1.46	2.758	1.485	2.806	0.0678823	0.0241918
BSU09460	bcaP	CodY			1.6	3.02286	1.33	2.51429	1.465	2.76857	0.359614	0.129892	2.39	5.24786	2.56	5.88857	2.475	5.56821	0.453053	0.0813642
BSU30390	bceS				1.37	2.59	1.55	2.935	1.46	2.7625	0.243952	0.0883084	1.71	3.26333	1.85	3.60917	1.78	3.43625	0.244541	0.0711651
BSU06048	ydzU				1.21	2.31	1.68	3.21333	1.445	2.76167	0.638753	0.231293	1.7	3.24	1.84	3.59	1.77	3.415	0.247487	0.0724707
BSU28140	hemD	PerR			1.53	2.88556	1.4	2.63444	1.465	2.76	0.177562	0.0643342	1.88	3.68333	1.98	3.95667	1.93	3.82	0.193276	0.0505957
BSU01830	ndhF				0.99	1.99214	1.81	3.50857	1.4	2.75036	1.07228	0.389868	1.2	2.29071	1.2	2.30429	1.2	2.2975	0.00959615	0.00417678
BSU11110	yitS				1.42	2.67417	1.5	2.82083	1.46	2.7475	0.103709	0.0377466	1.56	2.94917	1.38	2.595	1.47	2.77208	0.250434	0.0903414
BSU37350	sboA	Rok			1.58	3	1.31	2.48	1.445	2.74	0.367696	0.134195	0.99	1.99	1.19	2.28	1.09	2.135	0.205061	0.0960473
BSU10460	yhjC	ComK			1.44	2.71667	1.46	2.76	1.45	2.73833	0.0306413	0.0111898	1.34	2.52333	1.39	2.61333	1.365	2.56833	0.0636398	0.0247786
BSU37540	ywhB				1.57	2.97	1.31	2.48	1.44	2.725	0.346482	0.127149	1.32	2.495	1.14	2.205	1.23	2.35	0.205061	0.08726
BSU03230	putR	SigA			1.41	2.65786	1.48	2.78429	1.445	2.72107	0.0893987	0.0328542	1.85	3.61357	1.74	3.33	1.795	3.47179	0.200515	0.0577557
BSU35780	lytD	SigD			1.46	2.754	1.43	2.68667	1.445	2.72033	0.047612	0.0175023	2.36	5.116	2.03	4.094	2.195	4.605	0.722663	0.15693
BSU01140	ybaC				1.37	2.59214	1.5	2.82143	1.435	2.70679	0.162129	0.0598974	1.9	3.73214	1.88	3.66929	1.89	3.70071	0.0444468	0.0120103
BSU19840	yotL				2.08	4.23	0.23	1.17	1.155	2.7	2.16375	0.801388	2.74	6.68333	1.76	3.39667	2.25	5.04	2.32402	0.461116
BSU21860	yphP				1.41	2.666	1.45	2.73	1.43	2.698	0.0452547	0.0167734	1.4	2.642	1.26	2.394	1.33	2.518	0.175363	0.0696436
BSU37810	spsL	GerE			1.14	2.20667	1.67	3.18833	1.405	2.6975	0.694143	0.257328	1.17	2.25	1.18	2.26833	1.175	2.25917	0.0129637	0.00573825
BSU07310	yfnD	GerE			1.36	2.56538	1.49	2.81846	1.425	2.69192	0.178953	0.0664776	1.49	2.80308	1.53	2.88692	1.51	2.845	0.0592881	0.0208394
BSU40730	yyaS				1.37	2.58875	1.48	2.78375	1.425	2.68625	0.137886	0.0513302	1.93	3.7975	1.94	3.84125	1.935	3.81937	0.0309359	0.00809973
BSU24200	yqiH	SigA			1.2	2.29667	1.62	3.07333	1.41	2.685	0.549186	0.204539	1.14	2.21	1.22	2.32667	1.18	2.26833	0.0824957	0.0363684
BSU06559	yezF				1.19	2.28	1.62	3.08	1.405	2.68	0.565685	0.211077	1.36	2.56	1.64	3.11667	1.5	2.83833	0.393623	0.138681
BSU35319	smiA	SigD			1.55	2.928	1.28	2.428	1.415	2.678	0.353553	0.132021	2.23	4.7	2.26	4.8	2.245	4.75	0.0707105	0.0148864
BSU36950	tsaC	DnaA			1.36	2.565	1.48	2.78167	1.42	2.67333	0.153207	0.0573092	1.13	2.19333	0.84	1.78583	0.985	1.98958	0.288146	0.144827
BSU31290	yugT	Spx			1.32	2.50357	1.5	2.83286	1.41	2.66821	0.23284	0.0872644	0.61	1.52357	1.16	2.24	0.885	1.88179	0.506591	0.269208
BSU29620	hisJ				1.29	2.44	1.53	2.88182	1.41	2.66091	0.312413	0.117408	1.02	2.03455	0.85	1.80455	0.935	1.91955	0.162635	0.0847256
BSU06040	ydiM				1.12	2.168	1.66	3.152	1.39	2.66	0.695793	0.261576	1.51	2.856	1.74	3.342	1.625	3.099	0.343654	0.110892
BSU24080	bcd	SigL			1.16	2.24	1.62	3.07786	1.39	2.65893	0.592455	0.222817	0.14	1.105	0.04	1.02714	0.09	1.06607	0.0550532	0.0516412
BSU23640	yqkD				1.31	2.47667	1.51	2.83833	1.41	2.6575	0.255737	0.0962322	1.51	2.8425	1.46	2.75417	1.485	2.79833	0.0624613	0.0223209
BSU34170	lacR	GanR			1.43	2.68833	1.39	2.62083	1.41	2.65458	0.0477295	0.01798	1.74	3.33333	1.66	3.15833	1.7	3.24583	0.123744	0.0381238
BSU13970	ykwD				1.48	2.798	1.32	2.505	1.4	2.6515	0.207182	0.0781378	1.67	3.187	1.4	2.646	1.535	2.9165	0.382545	0.131166
BSU28610	zapA				1.42	2.67667	1.39	2.62	1.405	2.64833	0.0400693	0.01513	1.22	2.33333	1.2	2.30333	1.21	2.31833	0.0212132	0.0091502
BSU21930	cspD				1.55	2.92	1.25	2.375	1.4	2.6475	0.385373	0.145561	-0.3	0.81	-0.06	0.96	-0.18	0.885	0.106066	0.119849
BSU29330	ytmO	SigA			1.42	2.67462	1.38	2.60538	1.4	2.64	0.0489536	0.018543	2.45	5.46769	2.3	4.91692	2.375	5.19231	0.389453	0.0750059
BSU32630	yurR				1.3	2.46357	1.47	2.77929	1.385	2.62143	0.223244	0.0851611	1.92	3.78929	1.86	3.62357	1.89	3.70643	0.117177	0.0316146
BSU07330	yfnB				1.39	2.62889	1.39	2.61222	1.39	2.62056	0.0117852	0.00449722	1.31	2.47778	1.28	2.43667	1.295	2.45722	0.0290701	0.0118305
BSU19120	czrA				1.56	2.94	1.2	2.295	1.38	2.6175	0.456084	0.174244	0.34	1.27	-0.04	0.97	0.15	1.12	0.212132	0.189404
BSU28150	hemC	PerR			1.46	2.74583	1.31	2.4875	1.385	2.61667	0.18267	0.0698101	2.01	4.03833	2.14	4.40917	2.075	4.22375	0.262219	0.0620821
BSU05040	yddN				1.32	2.49071	1.46	2.74214	1.39	2.61643	0.177787	0.0679503	1.02	2.03429	0.93	1.90929	0.975	1.97179	0.0883882	0.0448265
BSU03610	tcyA				1.41	2.66625	1.35	2.55375	1.38	2.61	0.0795495	0.0304787	0.57	1.4875	0.31	1.24125	0.44	1.36437	0.174125	0.127623
BSU00900	ispD	SigM			1.27	2.41111	1.48	2.79889	1.375	2.605	0.2742	0.105259	3.38	10.4467	3.72	13.2011	3.55	11.8239	1.94769	0.164725
BSU27010	adhA	AdhR			1.24	2.36846	1.5	2.83231	1.37	2.60038	0.327989	0.126131	1.77	3.39923	1.58	2.99308	1.675	3.19615	0.287194	0.0898561
BSU16845	ymfF	Mta			1.27	2.415	1.48	2.78286	1.375	2.59893	0.260114	0.100085	1.1	2.13857	1.01	2.00714	1.055	2.07286	0.092934	0.0448338
BSU09400	spoVR	SigE			1.3	2.46643	1.45	2.73	1.375	2.59821	0.186373	0.0717313	1.06	2.08357	1.13	2.18786	1.095	2.13571	0.0737412	0.0345277
BSU14670	yktC	SigB			1.32	2.491	1.43	2.7	1.375	2.5955	0.147785	0.056939	0.62	1.539	0.49	1.407	0.555	1.473	0.093338	0.0633659
BSU18830	pps				1.29	2.45333	1.45	2.73333	1.37	2.59333	0.19799	0.0763458	1.71	3.26533	1.67	3.186	1.69	3.22567	0.0560971	0.0173909
BSU26430	yrkP	YrkP			1.27	2.40444	1.47	2.77	1.37	2.58722	0.258487	0.0999089	1.31	2.47222	1.35	2.55556	1.33	2.51389	0.0589257	0.02344
BSU35190	yvkC				1.19	2.28267	1.52	2.87267	1.355	2.57767	0.417193	0.161849	1.71	3.26267	1.74	3.35133	1.725	3.307	0.0626966	0.0189588
BSU35440	yvyF	ComK			1.4	2.646	1.33	2.508	1.365	2.577	0.0975807	0.037866	2.6	6.06	2.72	6.584	2.66	6.322	0.370524	0.0586087
BSU13690	motA	SigD			1.53	2.89556	1.17	2.25667	1.35	2.57611	0.451763	0.175366	3.28	9.68889	3.21	9.26778	3.245	9.47833	0.297772	0.031416
BSU07540	yfmA				0.92	1.89	1.7	3.26	1.31	2.575	0.968736	0.376208	0.2	1.15	1.05	2.07	0.625	1.61	0.650538	0.404061
BSU11750	cotY	GerR			1.29	2.445	1.43	2.70333	1.36	2.57417	0.182669	0.0709625	-3.87	0.0683333	-3.87	0.0683333	-3.87	0.0683333	0	0
BSU13280	ykoJ				1.32	2.49667	1.4	2.64167	1.36	2.56917	0.10253	0.0399081	1.61	3.05667	1.61	3.045	1.61	3.05083	0.00824953	0.00270403
BSU32860	yusN	SigG			1.36	2.57	1.36	2.568	1.36	2.569	0.00141435	0.000550547	2.16	4.454	1.56	2.948	1.86	3.701	1.0649	0.287734
BSU08880	yhzA	Zur			1.33	2.50667	1.39	2.62	1.36	2.56333	0.0801387	0.0312635	0.23	1.17	0.9	1.87	0.565	1.52	0.494975	0.325641
BSU28710	cstA	SigA			1.39	2.62286	1.32	2.49714	1.355	2.56	0.0888936	0.0347241	3.28	9.745	3.41	10.6093	3.345	10.1771	0.611142	0.0600505
BSU03600	tcyB				1.28	2.43222	1.42	2.67	1.35	2.55111	0.168134	0.0659063	0.98	1.96778	0.69	1.61333	0.835	1.79056	0.25063	0.139973
BSU12060	yjdI				1.36	2.57	1.34	2.53	1.35	2.55	0.0282843	0.0110919	1.19	2.276	1.08	2.108	1.135	2.192	0.118794	0.0541943
BSU02140	glpT	SigA			1.37	2.58071	1.33	2.51571	1.35	2.54821	0.0459619	0.0180369	0.94	1.91214	0.76	1.69571	0.85	1.80393	0.153038	0.0848361
BSU34660	yvdB				1.29	2.44214	1.4	2.64143	1.345	2.54179	0.140916	0.0554398	1.92	3.78429	1.73	3.30929	1.825	3.54679	0.335876	0.0946986
BSU10520	glcP	SigA			1.17	2.24786	1.5	2.82643	1.335	2.53714	0.409112	0.161249	1.89	3.70571	2.06	4.18286	1.975	3.94429	0.337391	0.0855393
BSU07970	yfjT				1.5	2.825	1.17	2.245	1.335	2.535	0.410122	0.161784	0.84	1.79	0.48	1.395	0.66	1.5925	0.279307	0.175389
BSU18700	yoaQ				1.22	2.334	1.45	2.734	1.335	2.534	0.282843	0.111619	0.86	1.814	1.25	2.374	1.055	2.094	0.39598	0.189102
BSU36160	ywqM				1.26	2.399	1.41	2.664	1.335	2.5315	0.187383	0.0740206	2	3.995	1.72	3.288	1.86	3.6415	0.499925	0.137285
BSU28160	hemX	PerR			1.38	2.60636	1.3	2.45545	1.34	2.53091	0.106709	0.0421622	2.06	4.15636	2.21	4.61909	2.135	4.38773	0.327197	0.0745711
BSU09958	sscA	GerE			1.58	2.98	1.06	2.08	1.32	2.53	0.636396	0.25154	-4.06	0.06	-5.06	0.03	-4.56	0.045	0.0212132	0.471405
BSU37650	cysL	SigA			1.26	2.39364	1.41	2.66455	1.335	2.52909	0.191562	0.0757434	0.63	1.54727	0.41	1.32455	0.52	1.43591	0.157492	0.109681
BSU03880	yczG				1.38	2.59667	1.3	2.46	1.34	2.52833	0.096638	0.038222	0.81	1.75667	0.48	1.39333	0.645	1.575	0.256916	0.163121
BSU29290	ytnL	SigA			1.37	2.59	1.3	2.46214	1.335	2.52607	0.0904088	0.0357903	1.79	3.44857	1.83	3.55143	1.81	3.5	0.0727312	0.0207803
BSU37820	spsK	GerE			1.22	2.332	1.44	2.715	1.33	2.5235	0.270822	0.10732	1.51	2.841	1.42	2.685	1.465	2.763	0.110309	0.0399235
BSU09210	yhcT				1.32	2.494	1.35	2.545	1.335	2.5195	0.0360622	0.0143132	1.35	2.543	0.98	1.966	1.165	2.2545	0.408001	0.180972
BSU27810	yrbD	TnrA			1.22	2.32357	1.44	2.70929	1.33	2.51643	0.272741	0.108384	1.22	2.33286	1.2	2.3	1.21	2.31643	0.0232335	0.0100299
BSU29320	ytnI	SigA			1.3	2.45667	1.36	2.57	1.33	2.51333	0.0801387	0.0318854	1.99	3.96667	2.23	4.68333	2.11	4.325	0.50676	0.11717
BSU38030	ywdA	SigA			1.43	2.69	1.22	2.33	1.325	2.51	0.254558	0.101418	1.36	2.57	1.21	2.31	1.285	2.44	0.183848	0.0753474
BSU11760	cotX	GerR			1.33	2.51	1.33	2.51	1.33	2.51	0	0	-3.78	0.0728571	-3.17	0.111429	-3.475	0.0921429	0.0272741	0.295998
BSU03670	yclF	SigA			1.31	2.48071	1.34	2.535	1.325	2.50786	0.0383856	0.0153062	2.4	5.28071	2.38	5.21429	2.39	5.2475	0.0469717	0.00895125
BSU06036	ydzT/3				1.35	2.555	1.3	2.46	1.325	2.5075	0.0671751	0.0267897	1.18	2.27	1.03	2.045	1.105	2.1575	0.159099	0.0737423
BSU24110	yqzF				1.3	2.46667	1.35	2.54333	1.325	2.505	0.0542115	0.0216413	0.96	1.94333	0.97	1.95333	0.965	1.94833	0.007071	0.00362925
BSU26619	yrzO	SigG			1.37	2.585	1.28	2.425	1.325	2.505	0.113137	0.0451645	1.34	2.54	1.56	2.955	1.45	2.7475	0.293449	0.106806
BSU19660	yozD				1.22	2.33	1.42	2.68	1.32	2.505	0.247487	0.0987974	0.15	1.11	0.23	1.175	0.19	1.1425	0.0459619	0.0402293
BSU11570	cwlQ	SigD			1.46	2.75667	1.17	2.25	1.315	2.50333	0.358268	0.143116	2.69	6.46667	2.42	5.36167	2.555	5.91417	0.781353	0.132115
BSU29420	ytkK	SigB			1.32	2.491	1.33	2.511	1.325	2.501	0.014142	0.00565454	-0.09	0.941	-0.22	0.86	-0.155	0.9005	0.0572756	0.0636043
BSU16990	tdh				1.31	2.47833	1.33	2.52	1.32	2.49917	0.0294628	0.0117891	1.38	2.60583	1.84	3.57583	1.61	3.09083	0.685894	0.221912
BSU39730	iolD	SigA			1.49	2.80333	1.13	2.19467	1.31	2.499	0.430393	0.172226	2.91	7.53733	2.82	7.048	2.865	7.29267	0.346011	0.0474464
BSU24960	pstBA	SigA			1.08	2.11556	1.53	2.88222	1.305	2.49889	0.542115	0.216943	1.06	2.07778	1.11	2.15222	1.085	2.115	0.0526402	0.024889
BSU11950	yjcQ	SigD			1.53	2.89333	1.07	2.09667	1.3	2.495	0.563328	0.225783	2.1	4.28667	2.25	4.77	2.175	4.52833	0.341768	0.0754733
BSU37530	ywhC				1.23	2.33875	1.41	2.65	1.32	2.49437	0.220087	0.0882333	0.95	1.93125	0.85	1.8025	0.9	1.86687	0.09104	0.048766
BSU13150	ohrR	SigA			1.31	2.474	1.33	2.508	1.32	2.491	0.0240415	0.00965134	1.9	3.742	1.91	3.748	1.905	3.745	0.00424278	0.00113292
BSU14310	moaD				1.25	2.37667	1.38	2.6	1.315	2.48833	0.15792	0.0634644	1.53	2.88	1.44	2.71333	1.485	2.79667	0.117851	0.0421398
BSU17480	ynzF				1.43	2.6925	1.19	2.2825	1.31	2.4875	0.289914	0.116548	1.65	3.13	1.87	3.6625	1.76	3.39625	0.376534	0.110868
BSU35600	tuaB	SigA			1.15	2.22357	1.45	2.73714	1.3	2.48036	0.36315	0.14641	1.65	3.13071	1.45	2.73357	1.55	2.93214	0.280822	0.0957738
BSU05390	ydfF				1.25	2.3825	1.36	2.57125	1.305	2.47688	0.133466	0.0538849	0.08	1.05875	0.15	1.1125	0.115	1.08563	0.038007	0.0350093
BSU27040	levG	SigL			1.27	2.414	1.34	2.536	1.305	2.475	0.086267	0.0348554	2.51	5.705	2.54	5.812	2.525	5.7585	0.0756604	0.0131389
BSU10210	yhfF				1.19	2.282	1.41	2.662	1.3	2.472	0.268701	0.108698	0.87	1.822	0.81	1.754	0.84	1.788	0.0480832	0.0268922
BSU03590	tcyC				1.27	2.407	1.34	2.532	1.305	2.4695	0.0883883	0.035792	1.03	2.038	0.7	1.629	0.865	1.8335	0.289207	0.157735
BSU16670	ribC				1.25	2.37091	1.36	2.56727	1.305	2.46909	0.13885	0.0562353	0.51	1.42182	0.45	1.36182	0.48	1.39182	0.0424263	0.0304827
BSU23590	ansR	AnsR			1.4	2.64	1.2	2.2975	1.3	2.46875	0.242184	0.0980999	0.81	1.75	0.74	1.67	0.775	1.71	0.0565685	0.033081
BSU33540	azoR2	SigA			1.37	2.57714	1.23	2.35286	1.3	2.465	0.158594	0.0643383	0.77	1.70286	0.56	1.47857	0.665	1.59071	0.158594	0.0996998
BSU05210	ydeI				1.39	2.6175	1.2	2.29875	1.295	2.45812	0.22539	0.091692	1.26	2.39	1.38	2.60625	1.32	2.49812	0.152912	0.0612107
BSU10480	yhjE	LexA			1.17	2.24429	1.42	2.66714	1.295	2.45571	0.299005	0.121759	1.34	2.53429	1.34	2.53	1.34	2.53214	0.00303031	0.00119674
BSU13390	ykoT	SpoVT			1.24	2.36417	1.35	2.54667	1.295	2.45542	0.129047	0.0525561	1.3	2.4675	1.41	2.66167	1.355	2.56458	0.137297	0.0535358
BSU13819	ykzS	WalR			1.34	2.535	1.24	2.37	1.29	2.4525	0.116672	0.0475729	0.45	1.37	0.25	1.19	0.35	1.28	0.127279	0.0994369
BSU14940	ylbA	AbrB			1.42	2.68	1.15	2.22	1.285	2.45	0.325269	0.132763	0.97	1.9625	1.17	2.2425	1.07	2.1025	0.19799	0.0941688
BSU10150	yhgD				1.81	3.5125	0.46	1.37375	1.135	2.44312	1.51232	0.619012	3.15	8.90125	3.75	13.4962	3.45	11.1988	3.24916	0.290136
BSU35580	tuaD	SigA			1.14	2.20143	1.42	2.68357	1.28	2.4425	0.340926	0.139581	1.63	3.09714	1.51	2.85357	1.57	2.97536	0.172231	0.0578858
BSU31910	yukE	SigA			1.26	2.3975	1.31	2.485	1.285	2.44125	0.0618718	0.0253443	0.5	1.4175	1.03	2.045	0.765	1.73125	0.44371	0.256294
BSU04530	fbpB	Fur			1.62	3.08	0.85	1.8	1.235	2.44	0.905097	0.370941	1.19	2.28	1.2	2.295	1.195	2.2875	0.0106066	0.00463677
BSU37830	spsJ	GerE			1.13	2.19083	1.42	2.68167	1.275	2.43625	0.347072	0.142462	1.55	2.925	1.5	2.82	1.525	2.8725	0.0742461	0.0258472
BSU05160	ydeD				1.22	2.33	1.34	2.53636	1.28	2.43318	0.145921	0.0599713	1.03	2.04364	0.9	1.87091	0.965	1.95727	0.122137	0.0624014
BSU09790	yheB				1.23	2.34538	1.33	2.51231	1.28	2.42885	0.118032	0.0485961	0.9	1.87154	0.68	1.60231	0.79	1.73692	0.190375	0.109605
BSU38000	ywdD				1.13	2.18429	1.42	2.67143	1.275	2.42786	0.344462	0.141879	1.29	2.44857	1.36	2.56714	1.325	2.50786	0.0838426	0.033432
BSU33120	liaH	SigA			1.23	2.34625	1.32	2.50125	1.275	2.42375	0.109601	0.0452198	2.6	6.06375	2.79	6.92	2.695	6.49188	0.60546	0.0932643
BSU37580	ywgB				1.19	2.27833	1.36	2.56333	1.275	2.42083	0.201526	0.0832463	2.15	4.45167	2.42	5.33667	2.285	4.89417	0.625789	0.127864
BSU10870	yisU				0.96	1.94125	1.54	2.89875	1.25	2.42	0.677055	0.279775	1.36	2.55875	1.44	2.71625	1.4	2.6375	0.111369	0.0422253
BSU39850	yxbF				1.12	2.18	1.41	2.65643	1.265	2.41821	0.336886	0.139312	0.56	1.47429	0.48	1.39286	0.52	1.43357	0.0575787	0.0401645
BSU11780	cotV	GerE			1.22	2.33	1.33	2.506	1.275	2.418	0.124451	0.0514685	-2.84	0.14	-2.16	0.224	-2.5	0.182	0.059397	0.326357
BSU40760	yyaP				1.31	2.48375	1.23	2.35	1.27	2.41688	0.0945755	0.0391313	1.6	3.02125	1.66	3.17	1.63	3.09563	0.105182	0.0339777
BSU10490	sipV	LexA			1.23	2.34714	1.31	2.48429	1.27	2.41571	0.0969745	0.0401432	1.35	2.55	1.41	2.65857	1.38	2.60429	0.0767715	0.0294789
BSU04040	ycsE				1.28	2.42556	1.26	2.40222	1.27	2.41389	0.0164991	0.00683508	0.61	1.53	0.57	1.48111	0.59	1.50556	0.0345697	0.0229615
BSU29850	ytoQ				1.28	2.425	1.26	2.39	1.27	2.4075	0.0247488	0.0102799	-0.03	0.976667	-0.33	0.793333	-0.18	0.885	0.129636	0.146482
BSU23870	polY1				1.24	2.355	1.29	2.44857	1.265	2.40179	0.066165	0.0275482	1.52	2.865	1.47	2.76429	1.495	2.81464	0.0712158	0.0253019
BSU18130	bglC	SigA			1.23	2.35071	1.29	2.45071	1.26	2.40071	0.070711	0.0294541	0.99	1.98857	0.85	1.80071	0.92	1.89464	0.132835	0.0701108
BSU00920	gltX	SigA			1.24	2.35643	1.29	2.445	1.265	2.40071	0.0626294	0.0260878	1.62	3.06929	1.7	3.255	1.66	3.16214	0.13132	0.0415287
BSU12340	uxuA	SigA			1.11	2.16583	1.39	2.61333	1.25	2.38958	0.31643	0.132421	2.71	6.52167	2.96	7.78667	2.835	7.15417	0.894489	0.125031
BSU24530	lipM				1.21	2.30909	1.3	2.45455	1.255	2.38182	0.102852	0.0431821	-0.61	0.655455	-0.78	0.582727	-0.695	0.619091	0.051426	0.083067
BSU39340	hutP	SigA			1.22	2.326	1.28	2.424	1.25	2.375	0.0692965	0.0291775	1.14	2.206	1.37	2.576	1.255	2.391	0.26163	0.109423
BSU30570	ytmB				1.35	2.55667	1.13	2.19333	1.24	2.375	0.256916	0.108175	0.45	1.36333	0.14	1.1	0.295	1.23167	0.186205	0.151181
BSU15060	ylbM				1.26	2.40214	1.23	2.345	1.245	2.37357	0.0404062	0.0170234	1.69	3.22429	1.61	3.05643	1.65	3.14036	0.118693	0.037796
BSU33420	nhaK				1.3	2.46733	1.19	2.276	1.245	2.37167	0.135293	0.0570457	1.02	2.03133	0.96	1.948	0.99	1.98967	0.0589255	0.0296158
BSU37800	sivA	AbrB			1.28	2.425	1.21	2.31833	1.245	2.37167	0.0754249	0.0318025	0.61	1.52333	1.17	2.25667	0.89	1.89	0.518545	0.274362
BSU07640	yflL				1.2	2.30333	1.28	2.43333	1.24	2.36833	0.091924	0.0388138	1.66	3.15667	1.47	2.77333	1.565	2.965	0.271058	0.0914191
BSU18890	yobF				1.26	2.39091	1.23	2.34545	1.245	2.36818	0.0321413	0.0135722	0.99	1.99	1.09	2.13273	1.04	2.06136	0.100923	0.0489596
BSU21430	bhlB				1.67	3.18	0.64	1.55333	1.155	2.36667	1.15023	0.486011	3.07	8.37667	1.68	3.21333	2.375	5.795	3.65103	0.630031
BSU03630	bsdB	BsdA			1.06	2.08125	1.41	2.65125	1.235	2.36625	0.403051	0.170333	1.48	2.78125	1.22	2.32875	1.35	2.555	0.319966	0.125231
BSU10200	yhfE				1.25	2.37077	1.24	2.36154	1.245	2.36615	0.00652723	0.00275858	0.47	1.38231	0.24	1.18	0.355	1.28115	0.143053	0.11166
BSU09760	yheE				1.28	2.43333	1.2	2.29667	1.24	2.365	0.096638	0.0408617	1.69	3.22333	1.6	3.03333	1.645	3.12833	0.134351	0.0429463
BSU32380	yunE				1.14	2.20182	1.33	2.52273	1.235	2.36227	0.226917	0.0960588	-0.27	0.828182	-0.49	0.710909	-0.38	0.769545	0.0829243	0.107758
BSU13660	kinD				1.24	2.35429	1.24	2.35786	1.24	2.35607	0.00252543	0.00107188	1.16	2.22857	1.28	2.43071	1.22	2.32964	0.142937	0.0613556
BSU31200	yulC	SigA			1.2	2.29	1.27	2.41143	1.235	2.35071	0.0858628	0.0365262	1.11	2.16143	1.1	2.14929	1.105	2.15536	0.00858633	0.00398371
BSU11320	yjzB	GerE			1.32	2.495	1.14	2.205	1.23	2.35	0.205061	0.08726	0.78	1.715	0.42	1.335	0.6	1.525	0.268701	0.176197
BSU24950	pstBB	SigA			1.06	2.0825	1.38	2.60375	1.22	2.34312	0.368579	0.157302	1.28	2.42875	1	2.00125	1.14	2.215	0.302288	0.136473
BSU09220	yhcU				1.32	2.492	1.13	2.194	1.225	2.343	0.210718	0.089935	0.62	1.538	0.47	1.386	0.545	1.462	0.10748	0.0735159
BSU10450	yhjB	ComK			1.16	2.23267	1.29	2.44467	1.225	2.33867	0.149907	0.0640992	1.27	2.41733	1.32	2.50333	1.295	2.46033	0.0608113	0.0247167
BSU14480	abh	SigM			1.42	2.67	1	2	1.21	2.335	0.473762	0.202896	4.42	21.3767	4.49	22.52	4.455	21.9483	0.80846	0.0368347
BSU04610	ydcA	SigE			1.13	2.19143	1.31	2.47286	1.22	2.33214	0.199	0.0853292	1.23	2.34	1.11	2.15143	1.17	2.24571	0.13334	0.0593754
BSU40700	yybB				1.26	2.40125	1.18	2.2625	1.22	2.33188	0.0981111	0.0420739	1.78	3.4375	1.84	3.57125	1.81	3.50437	0.0945757	0.0269879
BSU04520	ydbM	CymR			0.98	1.97077	1.43	2.69077	1.205	2.33077	0.509117	0.218433	1.02	2.03154	0.79	1.72923	0.905	1.88038	0.213764	0.113681
BSU36710	fdhD				1.18	2.27222	1.25	2.38444	1.215	2.32833	0.0793531	0.0340815	1.52	2.87333	1.39	2.62889	1.455	2.75111	0.172848	0.0628285
BSU35570	tuaE	SigA			0.96	1.94857	1.44	2.70643	1.2	2.3275	0.535886	0.230241	1.38	2.60214	1.47	2.76786	1.425	2.685	0.117178	0.0436416
BSU05170	ydeE				1.12	2.178	1.31	2.475	1.215	2.3265	0.210011	0.090269	1.33	2.513	1.6	3.022	1.465	2.7675	0.359918	0.130052
BSU38300	thiM	SigA			1.25	2.38444	1.18	2.25889	1.215	2.32167	0.0887814	0.0382404	1.71	3.26889	1.46	2.75333	1.585	3.01111	0.364553	0.121069
BSU17950	yneJ	SigA			1.28	2.42667	1.14	2.20333	1.21	2.315	0.15792	0.0682162	1.46	2.755	1.58	2.99833	1.52	2.87667	0.172063	0.0598132
BSU37680	ywfH	CodY			1.13	2.18667	1.29	2.44333	1.21	2.315	0.181491	0.0783978	1.05	2.07	1.14	2.20444	1.095	2.13722	0.0950665	0.0444814
BSU19749	yoyG	SigD			1.3	2.47	1.1	2.15	1.2	2.31	0.226274	0.0979542	0.57	1.48	0.61	1.53	0.59	1.505	0.0353553	0.0234919
BSU22770	mtrB	SigA			1.22	2.33333	1.19	2.27667	1.205	2.305	0.0400694	0.0173837	1.33	2.51667	1.29	2.44	1.31	2.47833	0.0542115	0.0218742
BSU04640	alr				1.12	2.17429	1.28	2.43286	1.2	2.30357	0.182838	0.0793713	0.83	1.78357	0.79	1.72643	0.81	1.755	0.0404061	0.0230234
BSU12350	yjmF	SigA			0.99	1.98111	1.39	2.62333	1.19	2.30222	0.45412	0.197253	2.36	5.14	2.65	6.25667	2.505	5.69833	0.789603	0.138567
BSU14680	ykzC	SigB			1.04	2.06	1.35	2.54333	1.195	2.30167	0.341768	0.148487	0.04	1.02833	-0.15	0.901667	-0.055	0.965	0.0895669	0.0928154
BSU39339	yxzL				0.93	1.9	1.43	2.7	1.18	2.3	0.565685	0.24595	0.9	1.865	1.02	2.03	0.96	1.9475	0.116673	0.0599089
BSU33030	yuxN				1.11	2.16273	1.28	2.43636	1.195	2.29955	0.19349	0.0841427	2.84	7.18364	3.28	9.68091	3.06	8.43227	1.76584	0.209414
BSU26090	yqbJ				1.2	2.298	1.2	2.3	1.2	2.299	0.00141421	0.000615143	2.01	4.036	1.78	3.446	1.895	3.741	0.417193	0.111519
BSU31330	yugN				1.13	2.184	1.27	2.408	1.2	2.296	0.158392	0.068986	1.18	2.262	1.34	2.526	1.26	2.394	0.186676	0.0779766
BSU32859	yuzM	SigG			1.16	2.23	1.24	2.36	1.2	2.295	0.091924	0.040054	1.86	3.64	1.36	2.57	1.61	3.105	0.756604	0.243673
BSU26110	yqbH				1.5	2.835	0.81	1.75	1.155	2.2925	0.767211	0.334661	1.78	3.4275	1.48	2.7975	1.63	3.1125	0.445477	0.143125
BSU06049	ydzV				0.98	1.974	1.38	2.608	1.18	2.291	0.448306	0.195681	1.4	2.636	1.66	3.166	1.53	2.901	0.374766	0.129185
BSU40720	yyaT				1.08	2.11167	1.3	2.465	1.19	2.28833	0.249844	0.109182	1.51	2.845	1.64	3.115	1.575	2.98	0.190919	0.0640668
BSU07440	yfmK				1.18	2.27	1.2	2.302	1.19	2.286	0.0226273	0.0098982	1.29	2.44	1.34	2.524	1.315	2.482	0.059397	0.0239311
BSU29060	ytaG	SigE			1.11	2.15375	1.27	2.4175	1.19	2.28563	0.186499	0.0815967	1.46	2.74375	1.42	2.67375	1.44	2.70875	0.0494972	0.0182731
BSU38018	ywzG				1.11	2.1575	1.27	2.4125	1.19	2.285	0.180312	0.0789113	1.44	2.715	1.66	3.1625	1.55	2.93875	0.31643	0.107675
BSU38360	ywbD	SinR			1.17	2.24429	1.22	2.32214	1.195	2.28321	0.0550534	0.0241122	1.46	2.75143	1.38	2.59786	1.42	2.67464	0.108591	0.0406003
BSU11940	yjcP	SigD			1.23	2.34	1.15	2.225	1.19	2.2825	0.0813173	0.0356264	2.11	4.31667	2.66	6.325	2.385	5.32083	1.42011	0.266895
BSU37070	rpmE	stringent response			1.37	2.58	0.99	1.98	1.18	2.28	0.424264	0.186081	0.31	1.24333	-0.03	0.976667	0.14	1.11	0.188562	0.169875
BSU29680	acsA	SigA			1.24	2.36214	1.13	2.19071	1.185	2.27643	0.121218	0.0532493	2.25	4.75786	2.2	4.59643	2.225	4.67714	0.114147	0.0244054
BSU29070	ytaF	SigE			1.05	2.07625	1.31	2.47125	1.18	2.27375	0.279307	0.12284	1.37	2.59125	1.39	2.61625	1.38	2.60375	0.0176777	0.00678931
BSU07220	yetL				1.16	2.23333	1.21	2.31167	1.185	2.2725	0.0553899	0.024374	1.9	3.72667	1.88	3.675	1.89	3.70083	0.0365337	0.00987176
BSU38290	thiE	SigA			1.16	2.22857	1.21	2.30714	1.185	2.26786	0.0555587	0.0244983	1.6	3.02143	1.63	3.10429	1.615	3.06286	0.0585888	0.0191288
BSU11140	yitU	SigG			1.15	2.214	1.21	2.317	1.18	2.2655	0.0728319	0.0321482	0.63	1.547	0.45	1.368	0.54	1.4575	0.126572	0.0868419
BSU23810	yqjN				1.14	2.20214	1.22	2.32643	1.18	2.26429	0.0878837	0.038813	1.48	2.78929	1.35	2.54571	1.415	2.6675	0.172231	0.0645665
BSU02050	ybdO	SigD			1.27	2.40929	1.08	2.11786	1.175	2.26357	0.206071	0.091038	2.62	6.14786	3.05	8.29571	2.835	7.22179	1.51876	0.210303
BSU27030	sacC	SigL			1.1	2.142	1.25	2.38	1.175	2.261	0.168292	0.0744324	2.67	6.36267	3.04	8.20067	2.855	7.28167	1.29966	0.178484
BSU24550	gcvPB	Gly-box			1.17	2.24357	1.19	2.27786	1.18	2.26071	0.0242441	0.0107241	1.28	2.43429	1.31	2.47929	1.295	2.45679	0.0318201	0.0129519
BSU10900	yisY	GerE			1.01	2.008	1.33	2.512	1.17	2.26	0.356382	0.157691	0.67	1.592	0.62	1.539	0.645	1.5655	0.0374767	0.0239391
BSU36790	ywmA				1.22	2.336	1.12	2.18	1.17	2.258	0.110309	0.0488524	1.3	2.456	1.43	2.696	1.365	2.576	0.169706	0.0658795
BSU12360	exuT	SigA			1.08	2.12	1.26	2.39214	1.17	2.25607	0.192434	0.0852961	2.37	5.15357	2.61	6.115	2.49	5.63429	0.679833	0.12066
BSU35160	uvrA	LexA			1.05	2.064	1.29	2.444	1.17	2.254	0.2687	0.11921	1.91	3.76933	1.92	3.77533	1.915	3.77233	0.00424236	0.0011246
BSU31780	yueH				1.16	2.23667	1.18	2.26667	1.17	2.25167	0.021213	0.00942102	1.26	2.39	1.17	2.24667	1.215	2.31833	0.101352	0.0437176
BSU22940	prsW				1.16	2.24111	1.18	2.26	1.17	2.25056	0.0133567	0.00593484	0.33	1.26	0.31	1.24	0.32	1.25	0.0141422	0.0113138
BSU03750	yclJ	ResD			1.11	2.16556	1.22	2.33444	1.165	2.25	0.119423	0.0530767	1.31	2.47556	1.29	2.45333	1.3	2.46444	0.0157138	0.00637618
BSU29580	thiI				1.06	2.09143	1.27	2.40643	1.165	2.24893	0.222738	0.099042	0.89	1.85071	0.76	1.69786	0.825	1.77429	0.108086	0.0609182
BSU09110	yhcJ				1.17	2.24818	1.16	2.23909	1.165	2.24364	0.00642838	0.00286516	0.45	1.37	0.35	1.27091	0.4	1.32045	0.0700678	0.0530634
BSU19780	cgeA	GerR			1.11	2.164	1.21	2.318	1.16	2.241	0.108894	0.0485919	-2.78	0.146	-1.86	0.276	-2.32	0.211	0.0919239	0.435658
BSU09370	lytF	SinR			1.24	2.37	1.08	2.11	1.16	2.24	0.183848	0.0820749	1.89	3.70214	1.78	3.44071	1.835	3.57143	0.184858	0.0517602
BSU02019	ybzI				1.26	2.39	1.06	2.08333	1.16	2.23667	0.216846	0.0969505	1.45	2.73	1.18	2.26667	1.315	2.49833	0.327626	0.131138
BSU24120	yqiQ	SigE			1.17	2.25583	1.15	2.21333	1.16	2.23458	0.030052	0.0134486	1.55	2.935	0.88	1.83917	1.215	2.38708	0.774871	0.32461
BSU29590	nifZ				1.1	2.13846	1.22	2.32462	1.16	2.23154	0.131631	0.0589865	0.76	1.68846	0.68	1.60308	0.72	1.64577	0.060376	0.0366856
BSU29460	moaB				1.28	2.422	1.03	2.04	1.155	2.231	0.270115	0.121073	0.42	1.334	-0.24	0.846	0.09	1.09	0.345068	0.316576
BSU32370	yunD				1.04	2.05643	1.26	2.395	1.15	2.22571	0.239406	0.107564	-0.36	0.778571	-0.57	0.674286	-0.465	0.726429	0.0737411	0.101512
BSU10840	degA				1.13	2.18929	1.17	2.255	1.15	2.22214	0.046467	0.0209109	1.62	3.07643	1.51	2.85286	1.565	2.96464	0.158089	0.0533248
BSU16960	rny				1.1	2.15071	1.2	2.29214	1.15	2.22143	0.100005	0.0450183	1.17	2.25429	1.4	2.63357	1.285	2.44393	0.268196	0.10974
BSU20300	yorP				0.85	1.8	1.4	2.64	1.125	2.22	0.59397	0.267554	0.99	1.98	0.84	1.79	0.915	1.885	0.13435	0.0712733
BSU18040	yneP				1.1	2.142	1.2	2.298	1.15	2.22	0.110309	0.0496887	0.26	1.196	0.15	1.11	0.205	1.153	0.0608113	0.0527418
BSU37990	ywdE				0.98	1.975	1.3	2.46333	1.14	2.21917	0.345304	0.155601	1.25	2.38667	1.38	2.61167	1.315	2.49917	0.159099	0.0636608
BSU25040	yqgB				1.22	2.32333	1.08	2.11333	1.15	2.21833	0.148492	0.0669387	0.79	1.73444	0.67	1.58667	0.73	1.66056	0.104495	0.0629275
BSU35170	uvrB	LexA			1.06	2.08467	1.23	2.35	1.145	2.21733	0.187619	0.0846148	2.35	5.10467	2.24	4.726	2.295	4.91533	0.267758	0.054474
BSU35040	yvnB				0.98	1.97	1.3	2.462	1.14	2.216	0.347897	0.156993	1.43	2.698	1.43	2.70267	1.43	2.70033	0.00329993	0.00122204
BSU31770	yueI				1.11	2.16	1.18	2.272	1.145	2.216	0.0791958	0.0357382	1.19	2.282	1.16	2.23	1.175	2.256	0.0367696	0.0162986
BSU34090	yvfR				0.99	1.99273	1.28	2.43364	1.135	2.21318	0.31177	0.140869	1.08	2.10818	0.84	1.79091	0.96	1.94955	0.224346	0.115076
BSU15880	fapR	SigA			1.2	2.29857	1.09	2.12571	1.145	2.21214	0.122229	0.0552535	0.54	1.45857	0.42	1.34143	0.48	1.4	0.0828325	0.0591661
BSU22270	yppE	Spo0A			1.11	2.164	1.18	2.258	1.145	2.211	0.066468	0.0300624	0.34	1.27	0.05	1.036	0.195	1.153	0.165463	0.143506
BSU30080	yteV	SigE			0.89	1.855	1.36	2.565	1.125	2.21	0.502046	0.22717	1.18	2.26	1.21	2.315	1.195	2.2875	0.0388909	0.0170015
BSU00080	yaaC				1.62	3.06583	0.44	1.35417	1.03	2.21	1.21033	0.547661	2.55	5.85417	1.93	3.82083	2.24	4.8375	1.43778	0.297216
BSU37840	spsI	GerE			1.01	2.01727	1.26	2.40091	1.135	2.20909	0.271272	0.122798	1.26	2.39182	1.21	2.31727	1.235	2.35455	0.0527115	0.0223871
BSU15960	sivC	SigD			1.23	2.348	1.05	2.068	1.14	2.208	0.19799	0.0896693	1.9	3.728	2.14	4.404	2.02	4.066	0.478004	0.117561
BSU30310	ytwF	SigV			1.22	2.33667	1.05	2.07333	1.135	2.205	0.186205	0.0844466	0.44	1.35333	0.12	1.09	0.28	1.22167	0.186205	0.152419
BSU07430	yfmL				1.14	2.20643	1.13	2.19429	1.135	2.20036	0.00858633	0.00390224	0.9	1.86	0.65	1.56643	0.775	1.71321	0.207586	0.121168
BSU24860	yqgQ				1.14	2.205	1.13	2.195	1.135	2.2	0.00707093	0.00321406	0.73	1.66	0.88	1.845	0.805	1.7525	0.130815	0.0746447
BSU20920	yopE				0.73	1.66	1.45	2.74	1.09	2.2	0.763675	0.347125	1.28	2.43	0.96	1.94333	1.12	2.18667	0.344125	0.157374
BSU31580	maeN	MalR			1.19	2.27857	1.09	2.12143	1.14	2.2	0.111117	0.0505076	1.57	2.97286	1.49	2.81714	1.53	2.895	0.110106	0.0380333
BSU23080	aroC				1.07	2.096	1.2	2.294	1.135	2.195	0.140007	0.0637846	1.08	2.114	1.23	2.338	1.155	2.226	0.158392	0.0711554
BSU32640	sspG	GerE			0.84	1.79	1.37	2.59	1.105	2.19	0.565685	0.258304	0.51	1.42	0.42	1.34	0.465	1.38	0.0565685	0.0409917
BSU23420	spoVAC	SpoVT			1.03	2.03667	1.22	2.335	1.125	2.18583	0.210954	0.0965095	0.63	1.54667	0.2	1.14667	0.415	1.34667	0.282843	0.210032
BSU27500	trmU	SigA			1.12	2.17071	1.14	2.19857	1.13	2.18464	0.0196981	0.00901662	1.01	2.02071	0.86	1.81857	0.935	1.91964	0.142937	0.0744601
BSU32950	yusW				1.12	2.168	1.13	2.194	1.125	2.181	0.0183848	0.00842952	0.59	1.508	0.63	1.546	0.61	1.527	0.0268701	0.0175966
BSU36550	spoIIQ	SigF			1.14	2.206	1.11	2.154	1.125	2.18	0.0367696	0.0168668	0.27	1.203	0.51	1.425	0.39	1.314	0.156978	0.119466
BSU23110	resE	ResD			1.1	2.13714	1.15	2.21786	1.125	2.1775	0.0570737	0.0262107	1	2.00071	0.94	1.91857	0.97	1.95964	0.0580837	0.02964
BSU31130	yubD				1.08	2.12071	1.16	2.23214	1.12	2.17643	0.0787918	0.0362024	1.94	3.83214	2.09	4.27	2.015	4.05107	0.309612	0.0764272
BSU33860	yvbH				1.17	2.25571	1.07	2.09571	1.12	2.17571	0.113137	0.0519999	1.28	2.43286	1.09	2.13429	1.185	2.28357	0.211122	0.0924525
BSU19520	yojA				1.01	2.02	1.22	2.32714	1.115	2.17357	0.217183	0.0999199	1.14	2.20214	1.88	3.68286	1.51	2.9425	1.04702	0.355828
BSU02490	ycbF	YcbG			0.85	1.79643	1.35	2.545	1.1	2.17071	0.52932	0.243846	1.68	3.20429	1.59	3.02071	1.635	3.1125	0.129805	0.0417043
BSU01520	ybaK	SigE			1.11	2.15167	1.13	2.18667	1.12	2.16917	0.0247487	0.0114093	0.96	1.95167	1.07	2.10333	1.015	2.0275	0.107244	0.0528949
BSU03760	yclK	ResD			1.04	2.055	1.19	2.28214	1.115	2.16857	0.160614	0.0740646	1.19	2.275	1.17	2.25643	1.18	2.26571	0.013132	0.00579598
BSU31160	yubA				1.04	2.06214	1.19	2.27429	1.115	2.16821	0.150008	0.069185	0.4	1.31929	0.36	1.28571	0.38	1.3025	0.0237384	0.0182253
BSU13200	rsbRB				1.2	2.302	1.02	2.034	1.11	2.168	0.189505	0.0874099	-0.46	0.725	-0.54	0.689	-0.5	0.707	0.0254558	0.0360054
BSU35590	tuaC	SigA			0.99	1.98786	1.23	2.34571	1.11	2.16679	0.253043	0.116783	1.29	2.445	1.09	2.13	1.19	2.2875	0.222739	0.0973721
BSU39630	yxdM	YxdJ			1.1	2.13727	1.13	2.19182	1.115	2.16455	0.0385694	0.0178187	2.24	4.73273	1.84	3.57182	2.04	4.15227	0.820887	0.197696
BSU03560	ycxD				1.07	2.09636	1.16	2.23	1.115	2.16318	0.0944951	0.0436834	0.39	1.31091	0.18	1.13636	0.285	1.22364	0.123422	0.100865
BSU15890	plsX	SigA			1.23	2.34769	0.98	1.97385	1.105	2.16077	0.264349	0.12234	0.11	1.08231	-0.11	0.925385	0	1.00385	0.110961	0.110536
BSU14071	fadG	FadR			1.11	2.16	1.11	2.16071	1.11	2.16036	0.000505157	0.00023383	1.15	2.22143	1.19	2.27429	1.17	2.24786	0.0373753	0.0166271
BSU18180	yngB	SigM			1.04	2.05	1.18	2.26636	1.11	2.15818	0.152992	0.0708894	1.16	2.24	1.06	2.08727	1.11	2.16364	0.107994	0.0499133
BSU38050	sacP	SigA			1.21	2.31357	1	1.99857	1.105	2.15607	0.222739	0.103308	2.21	4.62429	2.02	4.06	2.115	4.34214	0.39901	0.0918925
BSU10470	yhjD	LexA			1.23	2.3525	0.97	1.9575	1.1	2.155	0.279307	0.129609	2.42	5.3425	1.49	2.815	1.955	4.07875	1.78721	0.438176
BSU14870	ctaA	ResD			1.17	2.25	1.03	2.03909	1.1	2.14455	0.149135	0.0695417	1.65	3.14	1.66	3.15455	1.655	3.14727	0.0102852	0.00326798
BSU40630	yybI	SigE			1.08	2.111	1.12	2.177	1.1	2.144	0.046669	0.0217673	1.12	2.17	1.28	2.428	1.2	2.299	0.182433	0.0793533
BSU25000	pbpA				1.1	2.14533	1.09	2.13467	1.095	2.14	0.00754264	0.0035246	0.44	1.36067	0.53	1.44733	0.485	1.404	0.0612826	0.0436486
BSU18979	yoyA				1.14	2.21	1.05	2.065	1.095	2.1375	0.10253	0.0479675	1.51	2.855	1.54	2.915	1.525	2.885	0.0424264	0.0147059
BSU35340	fliD	SigD			1.23	2.34071	0.95	1.93214	1.09	2.13643	0.288903	0.135227	1.87	3.64786	1.94	3.83786	1.905	3.74286	0.13435	0.0358951
BSU25930	yqcE				1.01	2.02	1.16	2.235	1.085	2.1275	0.152028	0.0714585	0.66	1.575	1.24	2.365	0.95	1.97	0.558614	0.283561
BSU05230	ydeK				1.1	2.13889	1.08	2.11556	1.09	2.12722	0.0164993	0.00775625	1.25	2.37444	1.31	2.47333	1.28	2.42389	0.0699248	0.0288482
BSU38590	licB	SigA			1.29	2.45	0.85	1.80333	1.07	2.12667	0.457262	0.215014	2.43	5.38667	1.82	3.54	2.125	4.46333	1.30579	0.292559
BSU12390	uxaA	SigA			1.04	2.05091	1.14	2.2	1.09	2.12545	0.105423	0.0496003	1.42	2.68364	1.35	2.54364	1.385	2.61364	0.0989952	0.0378764
BSU24580	yqhH	SigF			1	2.005	1.17	2.245	1.085	2.125	0.169706	0.0798616	0.7	1.62071	1	2.00214	0.85	1.81143	0.269711	0.148894
BSU11740	cotZ	GerR			1.14	2.202	1.03	2.04	1.085	2.121	0.114551	0.0540082	-3.97	0.064	-3.51	0.088	-3.74	0.076	0.0169706	0.223297
BSU25410	rpsU				1.25	2.385	0.89	1.855	1.07	2.12	0.374767	0.176777	1.03	2.035	1.13	2.19	1.08	2.1125	0.109602	0.0518825
BSU00260	yaaN	SigK			1.08	2.10857	1.09	2.12929	1.085	2.11893	0.0146472	0.00691256	0.8	1.74214	0.95	1.935	0.875	1.83857	0.136371	0.074172
BSU32390	yunF				0.99	1.98909	1.17	2.24455	1.08	2.11682	0.180633	0.0853325	-0.3	0.811818	-0.65	0.635455	-0.475	0.723636	0.124708	0.172335
BSU06850	yeeK	GerE			1.03	2.04	1.13	2.186	1.08	2.113	0.103238	0.0488583	0.55	1.464	0.62	1.542	0.585	1.503	0.0551543	0.0366961
BSU31800	yueF				1.02	2.02429	1.14	2.20143	1.08	2.11286	0.125259	0.0592841	0.83	1.78	0.82	1.77143	0.825	1.77571	0.00606104	0.00341329
BSU19750	cgeE	GerE			1.2	2.29	0.94	1.921	1.07	2.1055	0.260923	0.123924	2.43	5.395	2.33	5.014	2.38	5.2045	0.269408	0.0517644
BSU09490	yhdJ				1.08	2.116	1.06	2.09	1.07	2.103	0.0183848	0.00874217	0.58	1.494	0.89	1.854	0.735	1.674	0.254558	0.152066
BSU29570	sspA	SpoVT			1.28	2.42333	0.83	1.78	1.055	2.10167	0.454905	0.21645	-0.63	0.646667	-1.08	0.473333	-0.855	0.56	0.122565	0.218866
BSU40830	yyaK				0.99	1.98818	1.15	2.21364	1.07	2.10091	0.15942	0.0758817	0.91	1.87727	0.89	1.85727	0.9	1.86727	0.0141422	0.00757372
BSU20950	yopB				1.25	2.38333	0.86	1.81333	1.055	2.09833	0.403051	0.192081	0	1	-0.1	0.933333	-0.05	0.966667	0.0471404	0.048766
BSU09990	scoC	SigA			1.15	2.22125	0.98	1.975	1.065	2.09812	0.174125	0.0829908	0.76	1.69375	1	2	0.88	1.84688	0.216551	0.117253
BSU10090	yhgB				1.04	2.0625	1.09	2.1275	1.065	2.095	0.0459619	0.0219389	0.85	1.8075	0.78	1.7125	0.815	1.76	0.0671751	0.0381677
BSU27300	yrrS	SigE			1.13	2.185	1	2.00375	1.065	2.09438	0.128163	0.061194	1.23	2.34875	1.25	2.38	1.24	2.36437	0.0220971	0.00934585
BSU29480	ytxK	Spx			1.14	2.20308	0.97	1.96077	1.055	2.08192	0.171337	0.0822976	0.77	1.70154	0.59	1.50769	0.68	1.60462	0.13707	0.0854223
BSU10390	yhfW	SigF			1.04	2.05933	1.07	2.1	1.055	2.07967	0.0287558	0.0138271	0.32	1.246	0.72	1.64533	0.52	1.44567	0.282371	0.195322
BSU40640	yybH				1.05	2.0775	1.06	2.08	1.055	2.07875	0.00176777	0.000850399	1.08	2.1125	1.26	2.4025	1.17	2.2575	0.205061	0.0908354
BSU09980	yhaI				1.14	2.2075	0.96	1.9425	1.05	2.075	0.187383	0.0903052	0.56	1.4725	0.35	1.2775	0.455	1.375	0.137886	0.100281
BSU29370	tcyK	SigA			1.22	2.331	0.86	1.816	1.04	2.0735	0.36416	0.175626	2.11	4.303	1.85	3.606	1.98	3.9545	0.492853	0.124631
BSU30330	ytvB	SigV			0.97	1.95333	1.13	2.19333	1.05	2.07333	0.169706	0.0818516	1.16	2.24	1.04	2.06	1.1	2.15	0.127279	0.0591996
BSU12380	uxaB	SigA			0.9	1.86636	1.19	2.28	1.045	2.07318	0.292485	0.14108	0.66	1.58091	0.99	1.99182	0.825	1.78636	0.290557	0.162653
BSU36940	ywlD				0.96	1.94833	1.13	2.195	1.045	2.07167	0.17442	0.0841929	0.74	1.66667	0.57	1.48833	0.655	1.5775	0.126101	0.0799371
BSU38970	yxjF	SigE			0.99	1.99091	1.1	2.15091	1.045	2.07091	0.113137	0.0546315	1.17	2.24727	1.06	2.08727	1.115	2.16727	0.113137	0.0522025
BSU39770	iolR	SigA			1.09	2.133	1	2.004	1.045	2.0685	0.0912167	0.044098	2.95	7.703	3.08	8.477	3.015	8.09	0.547301	0.0676515
BSU14629	Sr1	CcpN			1.38	2.595	0.62	1.54	1	2.0675	0.745998	0.360821	2.98	7.89	1.96	3.89	2.47	5.89	2.82843	0.480208
BSU00730	cysK	SigM			1.08	2.1125	1.02	2.02167	1.05	2.06708	0.064229	0.0310723	0.18	1.13583	-0.05	0.965833	0.065	1.05083	0.120208	0.114393
BSU24980	pstC	SigA			0.88	1.83833	1.2	2.29583	1.04	2.06708	0.323501	0.156501	0.54	1.45	0.82	1.76667	0.68	1.60833	0.223917	0.139223
BSU13630	ykvA				1.15	2.2125	0.94	1.9125	1.045	2.0625	0.212132	0.102852	1.47	2.765	1.53	2.8825	1.5	2.82375	0.0830853	0.0294237
BSU17590	xylR				1.07	2.09462	1.02	2.02846	1.045	2.06154	0.0467779	0.0226908	0.62	1.53769	0.58	1.5	0.6	1.51885	0.0266526	0.0175479
BSU23410	spoVAD	SpoVT			1.04	2.06154	1.04	2.05538	1.04	2.05846	0.00435139	0.00211391	0.09	1.06769	0.25	1.18769	0.17	1.12769	0.0848528	0.0752447
BSU24560	gcvPA	Gly-box			1.04	2.05857	1.04	2.05643	1.04	2.0575	0.00151526	0.000736456	1.26	2.39571	1.38	2.60429	1.32	2.5	0.147482	0.058993
BSU36390	flhP	SigD			1.19	2.28417	0.87	1.83	1.03	2.05708	0.321144	0.156116	2.35	5.1075	2.21	4.64083	2.28	4.87417	0.329983	0.0677004
BSU16740	spoVFB	SigK			0.99	1.98375	1.09	2.12875	1.04	2.05625	0.10253	0.0498627	0.46	1.37375	0.5	1.41125	0.48	1.3925	0.0265164	0.0190423
BSU22780	folE	SigA			1.01	2.00857	1.07	2.1	1.04	2.05429	0.0646499	0.0314707	1.04	2.06286	1.04	2.06	1.04	2.06143	0.00202035	0.000980071
BSU09380	nsrR				1.05	2.076	1.02	2.03	1.035	2.053	0.0325269	0.0158436	0.66	1.584	0.75	1.678	0.705	1.631	0.066468	0.0407529
BSU26100	yqbI				1.14	2.20667	0.92	1.89833	1.03	2.0525	0.218024	0.106224	1.6	3.04	1.79	3.46333	1.695	3.25167	0.299342	0.092058
BSU16940	recA	ComK			0.98	1.97929	1.08	2.11929	1.03	2.04929	0.0989949	0.048307	1.63	3.08571	1.8	3.47643	1.715	3.28107	0.276276	0.0842031
BSU27070	levD	SigL			1.17	2.25	0.88	1.844	1.025	2.047	0.287085	0.140247	2.2	4.598	2.41	5.316	2.305	4.957	0.507703	0.102421
BSU14300	moaE				0.96	1.95	1.1	2.14286	1.03	2.04643	0.13637	0.0666383	1.33	2.51571	1.33	2.51714	1.33	2.51643	0.00101017	0.000401431
BSU01820	adaB	AdaA			0.99	1.98833	1.07	2.10167	1.03	2.045	0.0801387	0.0391876	1.26	2.38833	1.63	3.08667	1.445	2.7375	0.493796	0.180382
BSU13820	ykvT	WalR			0.98	1.97	1.08	2.11714	1.03	2.04357	0.104046	0.0509136	0.44	1.35286	0.49	1.40714	0.465	1.38	0.0383858	0.0278158
BSU17270	ymaC				1.02	2.02333	1.04	2.06222	1.03	2.04278	0.0274988	0.0134615	0.7	1.62222	0.34	1.27	0.52	1.44611	0.249059	0.172227
BSU18710	yozF				1.02	2.02286	1.04	2.06	1.03	2.04143	0.0262639	0.0128655	0.9	1.86286	0.92	1.88571	0.91	1.87429	0.0161624	0.00862324
BSU12900	htrA	SigA			0.95	1.93214	1.1	2.14857	1.025	2.04036	0.153038	0.0750055	1.08	2.10857	1.03	2.04143	1.055	2.075	0.0474774	0.0228807
BSU11139	yizC	SigG			1.1	2.15	0.95	1.93	1.025	2.04	0.155563	0.0762566	0.05	1.035	0.16	1.115	0.105	1.075	0.0565685	0.0526218
BSU12330	yjmD	SigA			1.02	2.02786	1.04	2.05071	1.03	2.03929	0.0161623	0.00792549	3.15	8.87357	3.13	8.76857	3.14	8.82107	0.0742469	0.008417
BSU19310	dhaS				1.01	2.01929	1.04	2.05714	1.025	2.03821	0.0267688	0.0131335	1.04	2.05786	1.08	2.10929	1.06	2.08357	0.0363655	0.0174535
BSU25400	yqeY				1.16	2.23	0.88	1.846	1.02	2.038	0.271529	0.133233	0.87	1.822	1.16	2.23	1.015	2.026	0.2885	0.142399
BSU38930	yxjJ	SigB			1.2	2.29	0.83	1.78	1.015	2.035	0.360624	0.177211	2.58	5.98	2.48	5.58667	2.53	5.78333	0.278129	0.0480914
BSU37140	ywjG				1.04	2.06333	1	2.00167	1.02	2.0325	0.0436049	0.0214538	1.68	3.20333	1.61	3.045	1.645	3.12417	0.111959	0.0358363
BSU00250	xpaC	SigK			0.99	1.985	1.06	2.07875	1.025	2.03187	0.0662913	0.0326257	1.19	2.28125	1.41	2.65	1.3	2.46563	0.260746	0.105752
BSU34530	cotR	SigK			0.86	1.81231	1.16	2.23615	1.01	2.02423	0.299704	0.148058	0.59	1.50154	0.77	1.71	0.68	1.60577	0.147404	0.0917968
BSU31460	kapB	SigA			1.02	2.025	1.02	2.0225	1.02	2.02375	0.00176777	0.000873511	-0.96	0.515	-1.26	0.4175	-1.11	0.46625	0.0689429	0.147867
BSU09280	glpF	ResD			1.26	2.399	0.72	1.646	0.99	2.0225	0.532451	0.263264	0.99	1.98	0.95	1.931	0.97	1.9555	0.0346482	0.0177183
BSU29679	ytzK	SigA			1.02	2.025	1.01	2.02	1.015	2.0225	0.00353553	0.0017481	2.16	4.47	2.12	4.335	2.14	4.4025	0.0954596	0.021683
BSU04900	yddA	ImmR			0.34	1.26667	1.47	2.77	0.905	2.01833	1.06302	0.526681	2.73	6.61667	0.46	1.38	1.595	3.99833	3.70288	0.926107
BSU24870	yqgP				0.98	1.97	1.04	2.06133	1.01	2.01567	0.0645825	0.0320403	0.15	1.10867	0.02	1.012	0.085	1.06033	0.0683537	0.0644643
BSU11770	cotW	GerE			0.97	1.955	1.05	2.0675	1.01	2.01125	0.0795494	0.0395522	-2.15	0.225	-1.62	0.325	-1.885	0.275	0.0707107	0.25713
BSU31720	degQ	SigA			1.36	2.565	0.54	1.455	0.95	2.01	0.784889	0.390492	1.23	2.35	0.99	1.98	1.11	2.165	0.26163	0.120845
BSU13789	ykzQ	GerE			0.9	1.86	1.11	2.15667	1.005	2.00833	0.209775	0.104452	0.77	1.7	1	1.99667	0.885	1.84833	0.209775	0.113494
BSU40930	yyaE				0.91	1.875	1.1	2.14	1.005	2.0075	0.187383	0.0933416	0.66	1.58	0.61	1.52643	0.635	1.55321	0.0378807	0.0243886
BSU40710	yybA				1.07	2.096	0.94	1.912	1.005	2.004	0.130108	0.0649239	1.41	2.656	1.37	2.592	1.39	2.624	0.0452548	0.0172465
BSU38080	ywcI	DnaA			1.03	2.048	0.97	1.96	1	2.004	0.0622255	0.0310506	0.41	1.328	0.76	1.688	0.585	1.508	0.254558	0.168805
BSU08010	yfjP				0.94	1.92455	1.06	2.08	1	2.00227	0.109923	0.0548991	1.2	2.29545	1.26	2.38727	1.23	2.34136	0.0649252	0.0277297
BSU36510	nrgA	SigA			1	1.99929	1	2.00214	1	2.00071	0.00202035	0.00100981	0.89	1.84714	0.88	1.84429	0.885	1.84571	0.0020202	0.00109454
BSU26010	yqbQ				0.94	1.92364	1.05	2.07727	0.995	2.00045	0.108637	0.0543062	1.32	2.49273	1.21	2.31455	1.265	2.40364	0.125994	0.0524179
BSU07490	yfmF	Fur			0.96	1.94545	1.03	2.04909	0.995	1.99727	0.0732819	0.036691	1.01	2.01	0.85	1.79909	0.93	1.90455	0.149135	0.0783049
BSU40180	yydF	Rok			1.37	2.58	0.5	1.41	0.935	1.995	0.827315	0.414694	0.15	1.11	0.49	1.405	0.32	1.2575	0.208597	0.165882
BSU35380	fliW	ComK			1.07	2.094	0.92	1.896	0.995	1.995	0.140007	0.0701789	1.61	3.062	1.59	3.014	1.6	3.038	0.0339411	0.0111722
BSU27090	aapA				0.92	1.88571	1.07	2.10286	0.995	1.99429	0.153543	0.0769916	0.79	1.735	0.66	1.585	0.725	1.66	0.106066	0.0638952
BSU32360	yunC				0.87	1.8325	1.1	2.1425	0.985	1.9875	0.219203	0.110291	-0.35	0.785	-0.67	0.6275	-0.51	0.70625	0.111369	0.157691
BSU08980	yhbH	SigE			0.9	1.86857	1.07	2.105	0.985	1.98679	0.16718	0.0841461	0.92	1.88643	0.99	1.98357	0.955	1.935	0.0686903	0.0354989
BSU13380	ykoS	SpoVT			0.77	1.70929	1.18	2.26071	0.975	1.985	0.389919	0.196433	1.05	2.07214	1.08	2.11571	1.065	2.09393	0.0308097	0.0147138
BSU17850	lexA	RocR			1.08	2.115	0.89	1.855	0.985	1.985	0.183848	0.0926185	1.7	3.24125	1.73	3.31375	1.715	3.2775	0.0512652	0.0156416
BSU35390	yviE	ComK			1.04	2.0525	0.94	1.915	0.99	1.98375	0.0972272	0.0490118	2.1	4.28125	2.25	4.76875	2.175	4.525	0.344715	0.07618
BSU05370	ydfD				0.89	1.84909	1.08	2.11545	0.985	1.98227	0.188347	0.0950159	1.07	2.10455	1.01	2.01545	1.04	2.06	0.0629968	0.030581
BSU29280	ytnM	SigA			0.93	1.90091	1.04	2.06182	0.985	1.98136	0.11378	0.057425	1.16	2.24091	1.51	2.84182	1.335	2.54136	0.424907	0.167196
BSU14230	ykuV	AbrB			0.9	1.87167	1.06	2.08833	0.98	1.98	0.153206	0.077377	0.78	1.71333	1.02	2.03167	0.9	1.8725	0.225096	0.120211
BSU28620	rnhC				0.95	1.92667	1.02	2.03333	0.985	1.98	0.0754245	0.0380932	0.73	1.65583	0.6	1.51333	0.665	1.58458	0.100763	0.0635894
BSU23830	yqjL	SigM			0.98	1.97455	0.99	1.98273	0.985	1.97864	0.00578548	0.00292397	4.18	18.1245	4.7	26.0673	4.44	22.0959	5.61635	0.254181
BSU26880	yraM				0.96	1.94545	1.01	2.01091	0.985	1.97818	0.0462835	0.023397	0.88	1.84364	1.05	2.06455	0.965	1.95409	0.156206	0.0799381
BSU36040	ywrJ	GerR			0.87	1.83	1.09	2.1225	0.98	1.97625	0.206829	0.104657	0.2	1.1475	0.47	1.38625	0.335	1.26687	0.168822	0.133258
BSU39620	yxeA	YxdJ			0.95	1.935	1.01	2.015	0.98	1.975	0.0565684	0.0286422	1.49	2.8175	1.66	3.1525	1.575	2.985	0.236881	0.079357
BSU14072	ykzU	FadR			1.05	2.07	0.9	1.87143	0.975	1.97071	0.140411	0.0712489	0.98	1.97857	1.07	2.1	1.025	2.03929	0.0858631	0.0421045
BSU09640	yhdY				0.85	1.79643	1.1	2.14429	0.975	1.97036	0.245972	0.124836	0.49	1.40929	0.33	1.25714	0.41	1.33321	0.107581	0.080693
BSU17860	yneA	LexA			1.08	2.1125	0.87	1.8275	0.975	1.97	0.201526	0.102297	2.42	5.34	2.32	4.99	2.37	5.165	0.247487	0.0479162
BSU17470	ynxB				1	2	0.95	1.935	0.975	1.9675	0.0459619	0.0233606	1.12	2.18	1.3	2.46	1.21	2.32	0.19799	0.0853405
BSU24500	yqhP	SigB			0.93	1.905	1.02	2.03	0.975	1.9675	0.0883883	0.0449242	1.22	2.335	1.32	2.4925	1.27	2.41375	0.111369	0.0461395
BSU28460	yslB	CcpA			1.07	2.104	0.87	1.83	0.97	1.967	0.193747	0.0984989	1.13	2.184	1.31	2.472	1.22	2.328	0.203647	0.0874772
BSU32620	yurQ				1.11	2.155	0.83	1.7725	0.97	1.96375	0.270468	0.137731	1.37	2.59	1.3	2.47	1.335	2.53	0.0848528	0.0335387
BSU11580	yjbK				1.07	2.09833	0.86	1.81333	0.965	1.95583	0.201525	0.103038	1.64	3.12667	1.45	2.73167	1.545	2.92917	0.279307	0.0953538
BSU23120	resD	ResD			0.93	1.90778	1	2.00111	0.965	1.95444	0.0659965	0.0337674	0.78	1.71778	0.86	1.82	0.82	1.76889	0.0722821	0.040863
BSU31120	lytG				0.94	1.92125	0.98	1.97875	0.96	1.95	0.0406586	0.0208506	0.53	1.445	0.47	1.3825	0.5	1.41375	0.0441941	0.0312602
BSU31210	yulB	SigA			0.96	1.952	0.96	1.947	0.96	1.9495	0.00353546	0.00181352	1.1	2.138	1.03	2.038	1.065	2.088	0.0707107	0.0338653
BSU24850	glcK				0.83	1.78308	1.08	2.11	0.955	1.94654	0.23117	0.118759	0.91	1.88	0.92	1.89769	0.915	1.88885	0.0125103	0.00662324
BSU35880	capA	SigA			0.98	1.97	0.94	1.92273	0.96	1.94636	0.0334269	0.017174	2.46	5.49727	2.34	5.06727	2.4	5.28227	0.304056	0.0575615
BSU32790	yusG				0.97	1.95333	0.95	1.93667	0.96	1.945	0.0117851	0.0060592	-0.57	0.673333	-0.67	0.63	-0.62	0.651667	0.0306413	0.0470199
BSU37360	sboX	Rok			1.12	2.175	0.78	1.715	0.95	1.945	0.325269	0.167233	0.8	1.74	0.63	1.55	0.715	1.645	0.13435	0.0816719
BSU38740	cydC	ResD			0.88	1.84214	1.03	2.045	0.955	1.94357	0.143442	0.0738031	1.69	3.23214	1.58	2.98286	1.635	3.1075	0.176272	0.0567246
BSU18500	yoxD				0.98	1.97	0.94	1.91556	0.96	1.94278	0.0384981	0.019816	0.32	1.25	0.04	1.02889	0.18	1.13944	0.156349	0.137215
BSU19639	yoyE	SigG			0.94	1.92	0.97	1.96	0.955	1.94	0.0282843	0.0145795	0.98	1.97	0.26	1.2	0.62	1.585	0.544472	0.343516
BSU27060	levE	SigL			0.94	1.92333	0.97	1.95667	0.955	1.94	0.0235702	0.0121496	1.99	3.97833	2.23	4.69167	2.11	4.335	0.504403	0.116356
BSU14410	sipT	DegU			0.9	1.87143	1	2.00429	0.95	1.93786	0.0939442	0.0484784	0.98	1.97429	0.98	1.96857	0.98	1.97143	0.00404062	0.00204959
BSU03530	ycxA	ComA			0.72	1.65	1.15	2.22	0.935	1.935	0.403051	0.208295	0.97	1.96071	0.89	1.85357	0.93	1.90714	0.0757614	0.0397251
BSU39070	bglS	SigA			1.04	2.05875	0.86	1.81	0.95	1.93438	0.175893	0.0909301	2.67	6.36125	2.84	7.1575	2.755	6.75938	0.563034	0.0832967
BSU19200	desR				0.91	1.88	0.99	1.98857	0.95	1.93429	0.0767716	0.0396899	1.11	2.15857	1.14	2.20571	1.125	2.18214	0.0333349	0.0152762
BSU02150	ybeF				0.67	1.595	1.18	2.27	0.925	1.9325	0.477297	0.246984	0.94	1.925	0.97	1.96	0.955	1.9425	0.0247487	0.0127407
BSU38310	ywbI	SigA			0.96	1.945	0.94	1.91583	0.95	1.93042	0.0206239	0.0106837	1.63	3.10333	1.44	2.71667	1.535	2.91	0.273414	0.0939568
BSU27050	levF	SigL			0.97	1.956	0.93	1.904	0.95	1.93	0.0367696	0.0190516	2.01	4.023	2.03	4.075	2.02	4.049	0.0367694	0.00908111
BSU12920	dppA	SigA			1.01	2.02	0.88	1.83455	0.945	1.92727	0.131136	0.0680423	0.7	1.62455	0.77	1.70818	0.735	1.66636	0.0591397	0.0354903
BSU31920	adeR				0.94	1.925	0.94	1.92214	0.94	1.92357	0.0020202	0.00105024	0.87	1.82571	0.71	1.63857	0.79	1.73214	0.13233	0.0763966
BSU39700	iolG	SigA			1.01	2.01769	0.87	1.82538	0.94	1.92154	0.135982	0.0707673	2.79	6.89923	2.98	7.87154	2.885	7.38538	0.687526	0.0930927
BSU22720	cheR				0.94	1.92	0.94	1.923	0.94	1.9215	0.00212132	0.00110399	0.39	1.312	0.44	1.36	0.415	1.336	0.0339411	0.025405
BSU17920	ynzD	AbrB			1.18	2.26	0.66	1.575	0.92	1.9175	0.484368	0.252604	0.42	1.34	0.42	1.335	0.42	1.3375	0.00353553	0.00264339
BSU05280	ydeO				0.88	1.83636	1	1.99727	0.94	1.91682	0.11378	0.0593587	0.62	1.53636	0.69	1.61091	0.655	1.57364	0.0527116	0.0334967
BSU24970	pstA	SigA			0.86	1.816	1.01	2.016	0.935	1.916	0.141421	0.0738107	0.79	1.733	0.69	1.616	0.74	1.6745	0.0827316	0.0494067
BSU04250	lrpC	SigA			0.86	1.818	1	2.002	0.93	1.91	0.130108	0.0681192	0.75	1.684	0.94	1.92	0.845	1.802	0.166877	0.0926067
BSU40030	yxaB	SigA			0.88	1.8375	0.99	1.98	0.935	1.90875	0.100762	0.0527898	1.73	3.31167	1.78	3.42917	1.755	3.37042	0.0830853	0.0246513
BSU19510	yojB				0.76	1.69333	1.08	2.11667	0.92	1.905	0.299342	0.157135	-0.45	0.73	0	1.00333	-0.225	0.866667	0.193276	0.223011
BSU14280	moeA				0.8	1.74214	1.05	2.065	0.925	1.90357	0.228294	0.11993	0.93	1.89929	0.77	1.705	0.85	1.80214	0.137381	0.0762318
BSU21770	ilvA	CodY			0.94	1.92	0.92	1.88643	0.93	1.90321	0.0237386	0.0124729	0.07	1.05071	0.15	1.10929	0.11	1.08	0.0414162	0.0383484
BSU32210	yuzD				0.94	1.91667	0.92	1.88667	0.93	1.90167	0.0212131	0.011155	0.45	1.36667	0.49	1.40667	0.47	1.38667	0.0282842	0.0203973
BSU21760	ypmP	CodY			0.88	1.84	0.97	1.95667	0.925	1.89833	0.0824958	0.043457	0.36	1.28	0.25	1.19	0.305	1.235	0.0636397	0.0515301
BSU15860	sdaAA				0.92	1.89	0.93	1.90636	0.925	1.89818	0.0115707	0.0060957	0.73	1.65818	0.75	1.67909	0.74	1.66864	0.014785	0.00886051
BSU13110	ykkE				0.99	1.98583	0.85	1.805	0.92	1.89542	0.127869	0.067462	1.32	2.50333	1.26	2.3925	1.29	2.44792	0.0783712	0.0320155
BSU17740	ynzB	SigE			1	2	0.84	1.785	0.92	1.8925	0.152028	0.0803318	0.71	1.64	0.66	1.585	0.685	1.6125	0.0388909	0.0241184
BSU01530	cwlD	SigE			0.9	1.86714	0.94	1.91429	0.92	1.89071	0.0333349	0.0176308	0.45	1.36571	0.71	1.63143	0.58	1.49857	0.187888	0.125378
BSU36600	mta	SigA			0.98	1.97333	0.85	1.80778	0.915	1.89056	0.117066	0.0619212	1.27	2.41444	1.32	2.49444	1.295	2.45444	0.0565687	0.0230474
BSU08400	yfiU				0.84	1.78636	1	1.99455	0.92	1.89045	0.147207	0.0778684	1.98	3.93636	1.84	3.57273	1.91	3.75455	0.257129	0.0684848
BSU35090	yvmA	PchR			0.85	1.80786	0.98	1.97	0.915	1.88893	0.114652	0.060697	2.2	4.60572	2.1	4.29429	2.15	4.45	0.220214	0.0494862
BSU05890	ydhU/1	Fur			0.85	1.80556	0.98	1.96667	0.915	1.88611	0.113923	0.0604008	0.21	1.15889	0.62	1.53333	0.415	1.34611	0.264772	0.196694
BSU07670	yflI	SigA			0.96	1.94	0.87	1.825	0.915	1.8825	0.0813173	0.0431964	1.26	2.39	1.26	2.39	1.26	2.39	0	0
BSU30900	cotS	GerE			0.75	1.685	1.05	2.075	0.9	1.88	0.275772	0.146687	-0.01	0.991429	0.22	1.16714	0.105	1.07929	0.124249	0.115121
BSU17310	ymaG	GerE			0.83	1.7825	0.98	1.9775	0.905	1.88	0.137886	0.0733435	-2.84	0.14	-1.71	0.305	-2.275	0.2225	0.116673	0.524371
BSU18050	yneQ				0.86	1.8125	0.96	1.945	0.91	1.87875	0.0936916	0.0498691	0.25	1.1875	0.15	1.1125	0.2	1.15	0.0530329	0.0461156
BSU13060	ykjA				0.81	1.75556	1	1.99667	0.905	1.87611	0.170491	0.0908749	0.88	1.84333	1.48	2.79667	1.18	2.32	0.674108	0.290564
BSU05899	ydhU/2	Fur			0.71	1.64	1.08	2.11	0.895	1.875	0.33234	0.177248	0.81	1.75	1.04	2.05	0.925	1.9	0.212132	0.111648
BSU05610	vmlR	SigA			0.86	1.81714	0.94	1.92286	0.9	1.87	0.0747514	0.039974	1.41	2.65929	1.45	2.72429	1.43	2.69179	0.045962	0.0170749
BSU34729	yvzJ				1.11	2.165	0.66	1.575	0.885	1.87	0.417193	0.223098	-0.55	0.685	-0.7	0.615	-0.625	0.65	0.0494975	0.07615
BSU01540	salA	SalA			0.95	1.93786	0.85	1.80143	0.9	1.86964	0.0964696	0.0515979	-0.19	0.875714	-0.33	0.794286	-0.26	0.835	0.0575788	0.0689566
BSU39720	iolE	SigA			1.03	2.043	0.76	1.695	0.895	1.869	0.246073	0.13166	3.16	8.954	2.84	7.136	3	8.045	1.28552	0.159791
BSU30659	ytzI				1.14	2.21	0.61	1.525	0.875	1.8675	0.484368	0.259367	0.73	1.655	0.7	1.62	0.715	1.6375	0.0247487	0.0151137
BSU22420	panC				0.83	1.77917	0.97	1.95417	0.9	1.86667	0.123744	0.0662913	0.58	1.4975	0.5	1.41	0.54	1.45375	0.0618717	0.0425601
BSU26410	yrkR	YrkP			0.8	1.74667	0.99	1.985	0.895	1.86583	0.168527	0.0903227	1.04	2.05	1.07	2.1	1.055	2.075	0.0353553	0.0170387
BSU07780	yfkR	SigB			0.28	1.21	1.33	2.52071	0.805	1.86536	0.926815	0.496857	1.61	3.05714	0.28	1.21143	0.945	2.13429	1.30512	0.611501
BSU20900	yopG				0.55	1.46	1.18	2.27	0.865	1.865	0.572756	0.307108	0.75	1.68	1.43	2.69	1.09	2.185	0.714178	0.326855
BSU03060	lctP	SigA			0.89	1.85286	0.91	1.87429	0.9	1.86357	0.0151523	0.00813079	1.13	2.19	1.09	2.13214	1.11	2.16107	0.0409111	0.0189309
BSU29980	ytjP				0.86	1.82	0.93	1.90214	0.895	1.86107	0.0580839	0.0312099	1.09	2.13214	0.95	1.93857	1.02	2.03536	0.136876	0.067249
BSU24570	gcvT	Gly-box			0.85	1.80286	0.94	1.91786	0.895	1.86036	0.0813174	0.0437107	0.95	1.92714	1.05	2.07357	1	2.00036	0.103541	0.051761
BSU22880	ypfD				0.9	1.86615	0.89	1.85154	0.895	1.85885	0.0103346	0.00555971	0.41	1.33231	0.32	1.24923	0.365	1.29077	0.0587442	0.045511
BSU14290	mobB				0.79	1.73333	0.99	1.98333	0.89	1.85833	0.176777	0.0951265	1.14	2.20333	1.1	2.14667	1.12	2.175	0.0400693	0.0184227
BSU14550	ykrA				0.84	1.79444	0.94	1.92222	0.89	1.85833	0.0903525	0.0486202	-0.58	0.666667	-0.76	0.591111	-0.67	0.628889	0.0534259	0.0849529
BSU22430	panB				0.8	1.73909	0.98	1.97727	0.89	1.85818	0.16842	0.0906369	0.44	1.35364	0.47	1.38091	0.455	1.36727	0.0192848	0.0141046
BSU14240	rok	Rok			1.02	2.0325	0.75	1.68375	0.885	1.85813	0.246603	0.132716	1.02	2.02875	1.11	2.15625	1.065	2.0925	0.0901561	0.0430854
BSU06320	yeaB	SigA			0.99	1.986	0.79	1.729	0.89	1.8575	0.181727	0.0978339	1.68	3.212	1.88	3.673	1.78	3.4425	0.325976	0.0946917
BSU32650	yurS	GerE			0.28	1.2125	1.32	2.5025	0.8	1.8575	0.912168	0.491073	-0.16	0.8975	-0.3	0.815	-0.23	0.85625	0.0583363	0.06813
BSU35560	tuaF	SigA			0.78	1.715	1	1.995	0.89	1.855	0.19799	0.106733	1.21	2.3075	1.03	2.0375	1.12	2.1725	0.190919	0.0878798
BSU26060	yqbM				0.74	1.67167	1.03	2.03833	0.885	1.855	0.259272	0.139769	0.97	1.965	1.29	2.45	1.13	2.2075	0.342947	0.155355
BSU30370	bceB	BceR			0.85	1.806	0.93	1.90067	0.89	1.85333	0.0669395	0.0361184	1.26	2.39733	1.27	2.41133	1.265	2.40433	0.00989949	0.00411735
BSU12540	xkdD	Xre			0.74	1.67	1.02	2.0325	0.88	1.85125	0.256326	0.138461	0.59	1.505	0.77	1.7025	0.68	1.60375	0.139654	0.0870794
BSU05990	tatCY				0.83	1.77182	0.94	1.92182	0.885	1.84682	0.106066	0.0574318	1.03	2.03727	1.02	2.02636	1.025	2.03182	0.0077139	0.00379655
BSU07560	pel	ComA			0.92	1.88643	0.85	1.80571	0.885	1.84607	0.0570737	0.0309163	0.24	1.18286	0.26	1.19429	0.25	1.18857	0.00808131	0.00679918
BSU22410	panD				0.83	1.776	0.94	1.916	0.885	1.846	0.098995	0.0536268	0.86	1.82	0.84	1.794	0.85	1.807	0.0183848	0.0101742
BSU09750	sspB	SpoVT			0.99	1.98667	0.77	1.70333	0.88	1.845	0.200347	0.108589	-0.88	0.543333	-1.27	0.413333	-1.075	0.478333	0.0919239	0.192175
BSU40290	yycN				0.86	1.812	0.91	1.876	0.885	1.844	0.0452548	0.0245417	1.18	2.272	1	1.994	1.09	2.133	0.196576	0.0921592
BSU34940	yvpB				1.01	2.01	0.75	1.6775	0.88	1.84375	0.235113	0.127519	1.51	2.8475	1.37	2.58125	1.44	2.71438	0.188267	0.0693593
BSU32810	yusI				0.82	1.762	0.94	1.922	0.88	1.842	0.113137	0.0614207	-1.74	0.3	-2.21	0.216	-1.975	0.258	0.059397	0.230221
BSU31040	yuaD				0.95	1.9375	0.8	1.745	0.875	1.84125	0.136118	0.073927	1.08	2.11875	0.97	1.95875	1.025	2.03875	0.113137	0.0554933
BSU17820	yndL	SigK			0.87	1.832	0.89	1.848	0.88	1.84	0.0113137	0.00614875	0.62	1.537	1	1.999	0.81	1.768	0.326683	0.184776
BSU26020	yqbP				0.47	1.38375	1.2	2.295	0.835	1.83938	0.644351	0.35031	0.71	1.63625	0.77	1.70375	0.74	1.67	0.0477298	0.0285807
BSU27590	yrvI				0.75	1.684	0.99	1.992	0.87	1.838	0.217789	0.118492	0.06	1.042	0.19	1.144	0.125	1.093	0.0721249	0.065988
BSU37900	spsB	GerE			0.84	1.78571	0.92	1.88929	0.88	1.8375	0.0732361	0.0398564	0.14	1.10357	-0.02	0.985	0.06	1.04429	0.0838427	0.0802872
BSU33360	yvgJ				0.77	1.70214	0.98	1.97286	0.875	1.8375	0.191424	0.104176	0.65	1.57357	0.39	1.30786	0.52	1.44071	0.187888	0.130413
BSU07140	yetF	SigF			0.74	1.66444	1.01	2.00778	0.875	1.83611	0.242774	0.132222	1.04	2.05889	1.17	2.25111	1.105	2.155	0.135921	0.0630726
BSU40750	yyaQ				0.9	1.865	0.85	1.805	0.875	1.835	0.0424263	0.0231206	1.14	2.1975	1.18	2.27	1.16	2.23375	0.0512652	0.0229503
BSU12910	proG				0.9	1.866	0.85	1.803	0.875	1.8345	0.0445477	0.0242833	0.95	1.928	0.78	1.72	0.865	1.824	0.147078	0.080635
BSU10280	yhfM	SigF			0.79	1.7275	0.95	1.9375	0.87	1.8325	0.148492	0.0810327	1.47	2.775	1.17	2.25	1.32	2.5125	0.371231	0.147754
BSU30910	cotSA	GerE			0.78	1.71357	0.96	1.95071	0.87	1.83214	0.167685	0.0915242	-0.22	0.86	0.02	1.01429	-0.1	0.937143	0.109096	0.116414
BSU25100	zur				0.95	1.93167	0.79	1.73167	0.87	1.83167	0.141421	0.0772091	1.23	2.34833	1.37	2.585	1.3	2.46667	0.167348	0.067844
BSU39880	yxbC	Spo0A			0.79	1.73154	0.95	1.93	0.87	1.83077	0.140333	0.0766527	0.7	1.62462	1.48	2.79769	1.09	2.21115	0.829491	0.375139
BSU35540	tuaH	SigA			0.74	1.67286	0.99	1.98643	0.865	1.82964	0.221728	0.121187	1.08	2.10714	1.05	2.06929	1.065	2.08821	0.0267692	0.0128192
BSU26420	yrkQ	YrkP			0.73	1.65429	1	2.00286	0.865	1.82857	0.246477	0.134792	0.94	1.92286	0.91	1.88357	0.925	1.90321	0.0277793	0.014596
BSU15910	fabG	SigA			1.01	2.016	0.71	1.641	0.86	1.8285	0.265165	0.145018	-1.47	0.361	-1.88	0.272	-1.675	0.3165	0.0629325	0.198839
BSU15330	sigG	Spo0A			0.93	1.9	0.8	1.74556	0.865	1.82278	0.109209	0.0599134	0.03	1.02111	0.28	1.21778	0.155	1.11944	0.139064	0.124226
BSU32510	pucA	SigA			0.78	1.71769	0.95	1.92769	0.865	1.82269	0.148492	0.0814687	0.69	1.61	0.73	1.66077	0.71	1.63538	0.0358992	0.0219515
BSU09290	glpK	ResD			1.06	2.08143	0.64	1.55714	0.85	1.81929	0.370726	0.203775	1.58	2.98071	1.45	2.72286	1.515	2.85179	0.182332	0.0639362
BSU24190	yqiI	SigA			0.71	1.63714	1	1.99714	0.855	1.81714	0.254558	0.140087	0.31	1.24143	0.41	1.32714	0.36	1.28429	0.0606093	0.047193
BSU05980	tatAY				0.8	1.74	0.92	1.89	0.86	1.815	0.106066	0.0584386	0.97	1.955	0.93	1.9	0.95	1.9275	0.0388909	0.0201768
BSU36900	glyA	SigA			0.81	1.75857	0.9	1.87071	0.855	1.81464	0.079297	0.0436984	0.94	1.915	1.05	2.07643	0.995	1.99571	0.114147	0.0571962
BSU10620	addB	ComK			0.78	1.71333	0.94	1.91533	0.86	1.81433	0.142835	0.0787261	0.82	1.76533	0.66	1.584	0.74	1.67467	0.128222	0.0765657
BSU16800	spoIIIE	SigA			0.83	1.77267	0.89	1.85533	0.86	1.814	0.0584541	0.0322239	0.79	1.724	0.88	1.83933	0.835	1.78167	0.081553	0.0457734
BSU05760	ydhH				0.86	1.81333	0.86	1.81167	0.86	1.8125	0.00117861	0.000650265	0.21	1.15833	0.34	1.26333	0.275	1.21083	0.0742462	0.0613183
BSU10009	yhzF				0.84	1.795	0.87	1.83	0.855	1.8125	0.0247486	0.0136544	0.15	1.11	0.49	1.405	0.32	1.2575	0.208597	0.165882
BSU03652	yclD				0.8	1.746	0.9	1.866	0.85	1.806	0.0848528	0.0469838	1.55	2.926	1.06	2.08	1.305	2.503	0.598212	0.238998
BSU32170	dapF				0.8	1.745	0.89	1.858	0.845	1.8015	0.079903	0.0443536	0.81	1.753	0.83	1.774	0.82	1.7635	0.0148493	0.00842036
BSU18390	yoeC				0.81	1.7575	0.88	1.8425	0.845	1.8	0.0601041	0.0333912	0.31	1.2375	0.33	1.25625	0.32	1.24688	0.0132583	0.0106332
BSU38870	yxkA				0.63	1.54857	1.04	2.05	0.835	1.79929	0.354564	0.197058	1	1.99857	0.99	1.98571	0.995	1.99214	0.00909141	0.00456364
BSU15350	ylmB	Thi-box			0.8	1.74	0.89	1.85714	0.845	1.79857	0.0828325	0.0460546	0.15	1.10786	0.04	1.02929	0.095	1.06857	0.0555584	0.0519931
BSU24170	mmgA	SigE			0.7	1.62286	0.98	1.97286	0.84	1.79786	0.247487	0.137657	1.03	2.04357	1.2	2.3	1.115	2.17179	0.181322	0.0834899
BSU02660	ycbU				0.8	1.73786	0.89	1.85643	0.845	1.79714	0.0838427	0.0466533	0.48	1.39786	0.55	1.46	0.515	1.42893	0.0439415	0.0307513
BSU30890	ytxO	GerE			0.69	1.612	0.99	1.98	0.84	1.796	0.260215	0.144886	0.16	1.114	0.43	1.348	0.295	1.231	0.165463	0.134413
BSU00540	fin	SigB			0.72	1.65	0.96	1.94	0.84	1.795	0.205061	0.11424	1.04	2.06	1.06	2.08333	1.05	2.07167	0.0164991	0.00796418
BSU17670	cotU	GerR			1.21	2.32	0.34	1.26667	0.775	1.79333	0.744819	0.415327	0.12	1.09	-0.12	0.92	0	1.005	0.120208	0.11961
BSU24920	yqgL				0.81	1.75	0.88	1.836	0.845	1.793	0.0608113	0.0339159	0.32	1.246	0.1	1.074	0.21	1.16	0.121622	0.104847
BSU14220	ykuU	AbrB			0.76	1.69286	0.92	1.89143	0.84	1.79214	0.140411	0.0783482	0.38	1.30571	0.62	1.53286	0.5	1.41929	0.160614	0.113166
BSU07660	yflJ				0.7	1.625	0.96	1.95	0.83	1.7875	0.22981	0.128565	0.94	1.915	0.97	1.96	0.955	1.9375	0.0318198	0.0164231
BSU32330	lipA				0.81	1.75083	0.87	1.8225	0.84	1.78667	0.0506759	0.0283634	0.48	1.3975	0.36	1.2875	0.42	1.3425	0.0777817	0.057938
BSU01760	cdaR	SigA			0.77	1.70643	0.9	1.86429	0.835	1.78536	0.111622	0.0625208	-0.2	0.873571	-0.21	0.863571	-0.205	0.868571	0.00707107	0.00814103
BSU07300	yfnE	GerE			0.75	1.68143	0.92	1.88714	0.835	1.78429	0.145462	0.081524	0.8	1.74286	0.72	1.64286	0.76	1.69286	0.0707107	0.04177
BSU05529	ydzR				0.7	1.625	0.96	1.94	0.83	1.7825	0.222739	0.124959	0.23	1.175	0.52	1.43	0.375	1.3025	0.180312	0.138436
BSU24490	yqhQ	SigB			0.8	1.74091	0.86	1.81364	0.83	1.77727	0.051426	0.0289354	1.06	2.08364	1.09	2.12364	1.075	2.10364	0.0282846	0.0134456
BSU10830	yisR				0.77	1.70111	0.89	1.84778	0.83	1.77444	0.103709	0.0584459	1.61	3.05667	1.56	2.95778	1.585	3.00722	0.069925	0.0232524
BSU40500	rplI				0.82	1.764	0.84	1.784	0.83	1.774	0.0141421	0.00797189	1.09	2.134	1.22	2.336	1.155	2.235	0.142836	0.0639085
BSU23700	yqjX	LexA			0.62	1.535	1.01	2.0125	0.815	1.77375	0.337643	0.190356	1.05	2.0725	1.31	2.4875	1.18	2.28	0.293449	0.128706
BSU37570	mmr				0.73	1.65455	0.92	1.89182	0.825	1.77318	0.167777	0.0946192	1.9	3.72182	2.05	4.12727	1.975	3.92454	0.286699	0.0730529
BSU14510	ktrC	Spo0A			0.8	1.74333	0.85	1.8	0.825	1.77167	0.0400695	0.0226168	0.69	1.61556	0.78	1.71889	0.735	1.66722	0.0730677	0.043826
BSU26840	sigZ				0.89	1.85167	0.76	1.69	0.825	1.77083	0.114316	0.0645547	0.4	1.32	0.3	1.235	0.35	1.2775	0.0601041	0.0470482
BSU08720	ygaF				0.85	1.80333	0.8	1.73833	0.825	1.77083	0.0459619	0.025955	0.75	1.67667	0.85	1.80167	0.8	1.73917	0.0883884	0.0508223
BSU12550	xtrA	Xre			0.7	1.63	0.93	1.91	0.815	1.77	0.19799	0.111859	0.69	1.615	0.61	1.525	0.65	1.57	0.0636395	0.0405347
BSU07160	yetH				0.85	1.80333	0.8	1.73667	0.825	1.77	0.0471404	0.026633	-0.72	0.606667	-0.95	0.516667	-0.835	0.561667	0.0636396	0.113305
BSU03900	gabT	SigA			0.74	1.675	0.89	1.85429	0.815	1.76464	0.126774	0.0718413	1.09	2.12214	1.12	2.17214	1.105	2.14714	0.0353551	0.0164661
BSU25060	yqfZ	SigE			0.77	1.71	0.86	1.8175	0.815	1.76375	0.076014	0.0430979	0.29	1.22	0.54	1.4525	0.415	1.33625	0.164402	0.123033
BSU03210	putC	Spo0A			0.87	1.83357	0.76	1.69357	0.815	1.76357	0.098995	0.0561333	0.99	1.98214	0.97	1.95643	0.98	1.96929	0.0181828	0.00923321
BSU17250	ymaE	SigB			0.81	1.75091	0.83	1.77455	0.82	1.76273	0.0167134	0.00948155	0.17	1.12545	0.26	1.2	0.215	1.16273	0.0527116	0.0453344
BSU21910	metA	SigM			0.7	1.63	0.92	1.88909	0.81	1.75955	0.183205	0.104121	0.95	1.92636	0.95	1.93182	0.95	1.92909	0.00385698	0.00199938
BSU37200	ywjD				0.67	1.59	0.95	1.92909	0.81	1.75955	0.239774	0.13627	0.32	1.25182	0.52	1.43	0.42	1.34091	0.125994	0.0939613
BSU23030	ypbB				0.75	1.67714	0.88	1.83786	0.815	1.7575	0.113642	0.0646612	0.48	1.39786	0.36	1.28357	0.42	1.34071	0.0808123	0.0602755
BSU22230	ypqE	SigA			0.8	1.73714	0.83	1.77714	0.815	1.75714	0.0282843	0.0160968	0.59	1.50714	0.67	1.59	0.63	1.54857	0.058589	0.0378342
BSU19610	yodI	SigK			0.58	1.49667	1.01	2.01667	0.795	1.75667	0.367696	0.209314	0.46	1.37667	0.75	1.68	0.605	1.52833	0.214489	0.140342
BSU36540	ywnJ	SigM			0.77	1.7025	0.86	1.81	0.815	1.75625	0.076014	0.043282	5.02	32.525	5.41	42.3775	5.215	37.4513	6.96677	0.186022
BSU36050	cotB	GerR			0.76	1.69091	0.86	1.82091	0.81	1.75591	0.0919239	0.0523512	-0.4	0.756364	-0.52	0.695455	-0.46	0.725909	0.0430692	0.0593314
BSU03660	yclE				0.85	1.805	0.77	1.70583	0.81	1.75542	0.0701214	0.0399458	1.26	2.39083	1.17	2.245	1.215	2.31792	0.10312	0.044488
BSU23800	proI	SigA			0.79	1.73	0.83	1.779	0.81	1.7545	0.0346483	0.0197482	1.51	2.854	1.55	2.924	1.53	2.889	0.0494975	0.0171331
BSU10740	yisJ				0.56	1.47818	1.02	2.02909	0.79	1.75364	0.389552	0.222139	0.32	1.24455	0.44	1.35273	0.38	1.29864	0.0764959	0.0589048
BSU03200	putB	Spo0A			0.85	1.8	0.77	1.705	0.81	1.7525	0.0671752	0.0383311	0.79	1.731	0.78	1.723	0.785	1.727	0.00565685	0.00327554
BSU26075	yqbK				0.56	1.47455	1.02	2.03	0.79	1.75227	0.392766	0.224147	0.8	1.74182	0.97	1.96455	0.885	1.85318	0.157492	0.0849846
BSU15360	ylmC	SigE			0.84	1.79333	0.77	1.70667	0.805	1.75	0.0612825	0.0350186	-0.02	0.983333	-0.12	0.923333	-0.07	0.953333	0.0424264	0.0445032
BSU28430	sdhB	SigA			0.93	1.91	0.67	1.59	0.8	1.75	0.226274	0.1293	1.83	3.55444	1.89	3.69667	1.86	3.62556	0.100566	0.0277382
BSU27200	yrhG				0.72	1.643	0.89	1.856	0.805	1.7495	0.150614	0.0860897	0.95	1.938	1.06	2.091	1.005	2.0145	0.108187	0.0537043
BSU01800	alkA	AdaA			0.83	1.77923	0.78	1.71462	0.805	1.74692	0.0456899	0.0261545	1.04	2.05692	1.09	2.13	1.065	2.09346	0.0516731	0.0246831
BSU38880	yxjO				0.74	1.67583	0.86	1.815	0.8	1.74542	0.0984058	0.0563795	0.83	1.7825	0.73	1.65417	0.78	1.71833	0.0907453	0.0528101
BSU37910	spsA	GerE			0.72	1.652	0.88	1.838	0.8	1.745	0.131522	0.0753706	0.04	1.027	0.14	1.105	0.09	1.066	0.0551543	0.0517395
BSU29830	ytpQ	Spx			0.68	1.602	0.92	1.886	0.8	1.744	0.200818	0.115148	-0.2	0.873	-0.41	0.751	-0.305	0.812	0.086267	0.10624
BSU25870	yqcF	Spo0A			0.71	1.64	0.88	1.845	0.795	1.7425	0.144957	0.083189	0.32	1.25	0.49	1.40833	0.405	1.32917	0.111959	0.0842321
BSU08920	yhbB	SigE			0.84	1.78455	0.76	1.69818	0.8	1.74136	0.0610681	0.0350692	0.73	1.65818	0.9	1.87091	0.815	1.76455	0.150421	0.0852463
BSU03720	gerKB	SpoVT			0.72	1.64286	0.88	1.83929	0.8	1.74107	0.138896	0.0797762	1.14	2.20929	1.06	2.08071	1.1	2.145	0.0909136	0.0423839
BSU05130	ydeB				0.9	1.86	0.7	1.62167	0.8	1.74083	0.168527	0.0968083	0.5	1.41833	0.85	1.79833	0.675	1.60833	0.268701	0.167068
BSU23280	ribD	SigA			0.49	1.40429	1.05	2.06786	0.77	1.73607	0.469216	0.270275	-2.07	0.237857	-2.42	0.187143	-2.245	0.2125	0.0358604	0.168755
BSU02920	yceF	SigM			0.78	1.71455	0.81	1.75364	0.795	1.73409	0.0276414	0.01594	3.4	10.5564	4.19	18.2091	3.795	14.3827	5.4113	0.376236
BSU08690	ygaD				0.76	1.69429	0.82	1.76929	0.79	1.73179	0.053033	0.0306233	1.22	2.33286	1.25	2.38571	1.235	2.35929	0.0373755	0.0158419
BSU32800	gcvH				0.69	1.612	0.89	1.848	0.79	1.73	0.166877	0.0964608	-0.49	0.712	-0.51	0.7	-0.5	0.706	0.00848525	0.0120188
BSU35550	tuaG	SigA			0.63	1.547	0.94	1.912	0.785	1.7295	0.258094	0.14923	1.03	2.036	1.02	2.032	1.025	2.034	0.00282843	0.00139057
BSU35940	rbsA	SigA			0.99	1.98214	0.56	1.475	0.775	1.72857	0.358604	0.207457	5.84	57.3593	6.15	71.24	5.995	64.2996	9.81515	0.152647
BSU33221	yvrHb				0.73	1.66222	0.84	1.79333	0.785	1.72778	0.0927095	0.0536582	-0.3	0.812222	-0.59	0.664444	-0.445	0.738333	0.104495	0.141528
BSU10040	ecsA				0.7	1.62333	0.87	1.83111	0.785	1.72722	0.146921	0.0850621	-0.01	0.994444	-0.2	0.873333	-0.105	0.933889	0.0856385	0.0917009
BSU13090	ykkC	YkkC riboswitch			0.8	1.74	0.78	1.7125	0.79	1.72625	0.0194454	0.0112646	1.14	2.2	1.08	2.1075	1.11	2.15375	0.0654072	0.030369
BSU17090	pksB				0.79	1.725	0.79	1.72625	0.79	1.72562	0.000883883	0.000512211	0.58	1.4975	0.69	1.60875	0.635	1.55313	0.0786656	0.0506499
BSU17000	kbl				0.64	1.55643	0.92	1.89429	0.78	1.72536	0.238901	0.138465	1.84	3.58143	2.08	4.215	1.96	3.89821	0.448003	0.114925
BSU29840	ytpP	Spx			0.69	1.6175	0.87	1.8325	0.78	1.725	0.152028	0.0881321	-0.16	0.8975	-0.36	0.7775	-0.26	0.8375	0.0848528	0.101317
BSU40310	phrG	SigA			0.75	1.68	0.82	1.77	0.785	1.725	0.0636396	0.0368925	0.54	1.45	0.6	1.52	0.57	1.485	0.0494975	0.0333316
BSU00200	yaaK				0.88	1.835	0.68	1.5975	0.78	1.71625	0.167938	0.0978515	0.69	1.6175	0.69	1.6175	0.69	1.6175	7.07107e-08	4.3716e-08
BSU30110	yteS				0.79	1.72571	0.77	1.70429	0.78	1.715	0.0151523	0.00883517	2.1	4.27571	1.82	3.54143	1.96	3.90857	0.519218	0.132841
BSU15900	fabD	SigA			0.87	1.83083	0.68	1.59833	0.775	1.71458	0.164402	0.0958847	-1.36	0.39	-1.76	0.295833	-1.56	0.342917	0.0665859	0.194175
BSU20530	yoqS				0.72	1.652	0.83	1.776	0.775	1.714	0.0876813	0.051156	0.79	1.73	0.63	1.55	0.71	1.64	0.127279	0.0776093
BSU22920	ypeB	SigG			0.81	1.75429	0.74	1.67357	0.775	1.71393	0.0570736	0.0332998	0.73	1.66071	0.7	1.62643	0.715	1.64357	0.0242437	0.0147506
BSU13450	sigI	SigA			0.89	1.85444	0.65	1.56667	0.77	1.71056	0.20349	0.118961	1.15	2.22222	1.23	2.33889	1.19	2.28056	0.082496	0.0361737
BSU14569	ykzV				0.7	1.625	0.84	1.795	0.77	1.71	0.120208	0.0702972	-1.81	0.285	-2.09	0.235	-1.95	0.26	0.0353553	0.135982
BSU30920	cotI	SigK			0.69	1.61786	0.85	1.79929	0.77	1.70857	0.128289	0.0750858	-0.68	0.624286	-0.55	0.680714	-0.615	0.6525	0.0399011	0.0611511
BSU09150	yhcN	SigG			0.83	1.7825	0.71	1.63375	0.77	1.70812	0.105182	0.0615775	0.07	1.05125	0.01	1.01	0.04	1.03063	0.0291682	0.0283014
BSU10440	yhjA				0.93	1.91	0.59	1.505	0.76	1.7075	0.286378	0.167718	-0.18	0.88	-0.17	0.89	-0.175	0.885	0.00707107	0.00798991
BSU01810	adaA	AdaA			0.82	1.76375	0.72	1.645	0.77	1.70437	0.0839687	0.0492666	1.02	2.03125	1.29	2.45	1.155	2.24063	0.296101	0.132151
BSU35890	capC	SigA			0.78	1.72167	0.75	1.685	0.765	1.70333	0.0259273	0.0152215	1.84	3.56833	1.63	3.09	1.735	3.32917	0.338233	0.101597
BSU18620	yoaI				0.74	1.66857	0.8	1.73571	0.77	1.70214	0.0474771	0.0278926	0.53	1.43929	0.69	1.60786	0.61	1.52357	0.119198	0.0782359
BSU35370	csrA	ComK			0.7	1.625	0.83	1.775	0.765	1.7	0.106066	0.0623918	1.52	2.86	1.55	2.925	1.535	2.8925	0.0459619	0.01589
BSU40210	yydC	SigB			0.75	1.67667	0.78	1.71667	0.765	1.69667	0.0282842	0.0166705	0.5	1.41167	1	1.99833	0.75	1.705	0.414836	0.243306
BSU15850	sdaAB				0.79	1.7325	0.73	1.6575	0.76	1.695	0.053033	0.0312879	0.55	1.465	0.54	1.4525	0.545	1.45875	0.00883883	0.00605918
BSU29000	ytcG				0.74	1.672	0.78	1.718	0.76	1.695	0.0325268	0.0191899	0.4	1.322	0.34	1.268	0.37	1.295	0.0381838	0.0294855
BSU02940	yceH	SigM			0.79	1.72714	0.73	1.66286	0.76	1.695	0.0454569	0.0268182	2.58	5.985	2.76	6.78571	2.67	6.38536	0.566191	0.0886702
BSU14270	moeB				0.71	1.63538	0.81	1.75231	0.76	1.69385	0.0826771	0.0488103	0.29	1.21846	0.07	1.04615	0.18	1.13231	0.12184	0.107603
BSU30739	ytzL	SigG			0.89	1.855	0.61	1.53	0.75	1.6925	0.22981	0.135781	0.26	1.195	0.29	1.22	0.275	1.2075	0.0176777	0.01464
BSU32460	pucM	SigA			0.68	1.6025	0.83	1.7825	0.755	1.6925	0.127279	0.0752019	0.71	1.6325	0.69	1.6125	0.7	1.6225	0.0141421	0.00871622
BSU40220	yydB				0.81	1.74857	0.71	1.63571	0.76	1.69214	0.0798021	0.0471604	0.84	1.79143	1.22	2.32786	1.03	2.05964	0.379312	0.184164
BSU02160	ybfA				0.79	1.72333	0.73	1.65833	0.76	1.69083	0.045962	0.0271831	1.59	3.01083	1.69	3.2175	1.64	3.11417	0.146135	0.046926
BSU26230	yqaP	AbrB			0.82	1.76545	0.69	1.61182	0.755	1.68864	0.108637	0.0643343	0.89	1.84909	1.26	2.38727	1.075	2.11818	0.380552	0.17966
BSU19030	yobO	CcpA			0.63	1.55067	0.87	1.826	0.75	1.68833	0.19469	0.115315	0.46	1.37933	0.65	1.57133	0.555	1.47533	0.135765	0.092023
BSU23780	yqjQ				0.69	1.61375	0.81	1.75375	0.75	1.68375	0.0989949	0.0587943	0.92	1.89	0.85	1.7975	0.885	1.84375	0.0654073	0.0354752
BSU13470	sspD	SpoVT			0.82	1.765	0.68	1.6	0.75	1.6825	0.116673	0.0693448	-0.27	0.83	-0.43	0.74	-0.35	0.785	0.0636396	0.0810696
BSU35470	comFA	ComK			0.37	1.29357	1.05	2.07071	0.71	1.68214	0.549523	0.32668	0.79	1.72571	0.98	1.96571	0.885	1.84571	0.169705	0.0919457
BSU11720	fabI	SigI			0.85	1.801	0.64	1.559	0.745	1.68	0.17112	0.101857	-0.12	0.919	-0.42	0.75	-0.27	0.8345	0.119501	0.143201
BSU00530	spoVC	SigB			0.65	1.57429	0.84	1.78429	0.745	1.67929	0.148492	0.088426	0.73	1.66	0.65	1.56714	0.69	1.61357	0.06566	0.0406923
BSU13799	ykzR				0.71	1.63333	0.79	1.72333	0.75	1.67833	0.0636397	0.0379184	0.76	1.69333	0.68	1.60333	0.72	1.64833	0.0636395	0.0386084
BSU15069	ylzH				0.8	1.74	0.69	1.615	0.745	1.6775	0.0883883	0.0526905	0.8	1.745	0.85	1.805	0.825	1.775	0.0424265	0.0239022
BSU05020	phrI	SigA			0.32	1.25	1.07	2.1	0.695	1.675	0.601041	0.35883	0.41	1.33	2.05	4.13	1.23	2.73	1.9799	0.725238
BSU40460	yyzB				0.45	1.37	0.99	1.98	0.72	1.675	0.431335	0.257514	0.54	1.45	0.81	1.75	0.675	1.6	0.212132	0.132583
BSU11810	spoVIF	GerR			0.83	1.77333	0.66	1.57667	0.745	1.675	0.139064	0.0830234	-1.84	0.28	-2.02	0.246667	-1.93	0.263333	0.0235702	0.0895072
BSU12930	dppB	SigA			0.79	1.73167	0.69	1.61833	0.74	1.675	0.0801387	0.047844	0.64	1.555	0.76	1.69667	0.7	1.62583	0.100173	0.0616136
BSU32490	pucC	SigA			0.63	1.55182	0.84	1.79545	0.735	1.67364	0.172277	0.102936	0.59	1.51	0.61	1.52636	0.6	1.51818	0.0115708	0.00762149
BSU02910	yceE	SigM			0.7	1.625	0.78	1.72167	0.74	1.67333	0.0683536	0.0408488	3.59	12.075	4.33	20.0633	3.96	16.0692	5.6486	0.351518
BSU17900	sirA	Spo0A			0.79	1.72333	0.7	1.62	0.745	1.67167	0.0730678	0.0437096	-0.69	0.621667	-0.54	0.686667	-0.615	0.654167	0.0459619	0.0702603
BSU26560	yrkC	SigK			0.74	1.67143	0.74	1.67143	0.74	1.67143	1.41421e-07	8.46111e-08	0.42	1.33857	0.61	1.53	0.515	1.43429	0.13536	0.0943748
BSU26120	yqbG				0.92	1.89	0.54	1.4525	0.73	1.67125	0.309359	0.185106	1.86	3.635	1.68	3.2025	1.77	3.41875	0.305824	0.0894548
BSU12560	xpf				0.74	1.67167	0.74	1.67	0.74	1.67083	0.00117853	0.000705358	0.32	1.245	0.47	1.38167	0.395	1.31333	0.096638	0.0735822
BSU03640	bsdC	BsdA			0.71	1.64143	0.76	1.69929	0.735	1.67036	0.0409112	0.0244925	1.13	2.19357	1.15	2.21643	1.14	2.205	0.0161625	0.00732992
BSU19190	desK				0.71	1.64	0.76	1.69714	0.735	1.66857	0.0404061	0.024216	1.18	2.26286	1.15	2.22071	1.165	2.24179	0.0297997	0.0132928
BSU08480	yfhC	Fur			0.88	1.83833	0.58	1.49167	0.73	1.665	0.24513	0.147225	0.95	1.93667	0.96	1.94167	0.955	1.93917	0.00353553	0.00182322
BSU27440	glnH	SigE			0.72	1.64545	0.75	1.68273	0.735	1.66409	0.0263557	0.0158379	0.77	1.70727	1.62	3.06455	1.195	2.38591	0.959737	0.402252
BSU20550	yoqP				0.49	1.4025	0.94	1.9225	0.715	1.6625	0.367695	0.22117	0.58	1.49	0.72	1.645	0.65	1.5675	0.109602	0.0699212
BSU23480	dacF	SigG			0.67	1.58929	0.79	1.73357	0.73	1.66143	0.102025	0.0614083	-0.02	0.985714	0.19	1.14429	0.085	1.065	0.112127	0.105283
BSU32050	yuiE				0.71	1.64143	0.75	1.68	0.73	1.66071	0.027274	0.0164231	-0.37	0.775714	-0.49	0.711429	-0.43	0.743571	0.0454568	0.0611331
BSU28580	mutSB				0.72	1.64667	0.74	1.67467	0.73	1.66067	0.019799	0.0119223	0.8	1.74467	0.82	1.76133	0.81	1.753	0.0117852	0.00672288
BSU36740	ywmC				0.72	1.64778	0.74	1.66889	0.73	1.65833	0.0149278	0.00900169	0.53	1.44667	0.65	1.57111	0.59	1.50889	0.0879955	0.0583181
BSU28300	ilvH	SigA			0.64	1.56143	0.81	1.75429	0.725	1.65786	0.136371	0.0822572	-0.96	0.514286	-0.91	0.531429	-0.935	0.522857	0.0121218	0.0231838
BSU27370	yrrL	Spo0A			0.73	1.65929	0.73	1.65429	0.73	1.65679	0.00353553	0.00213397	-0.11	0.925	-0.25	0.839286	-0.18	0.882143	0.0606091	0.0687067
BSU11730	cotO	SigE			0.71	1.64125	0.74	1.66625	0.725	1.65375	0.0176777	0.0106894	0.47	1.3875	0.42	1.33375	0.445	1.36062	0.0380071	0.0279335
BSU07790	yfkQ	SigB			0.6	1.51214	0.84	1.795	0.72	1.65357	0.20001	0.120956	0.05	1.03786	0.45	1.36714	0.25	1.2025	0.23284	0.19363
BSU13100	ykkD	YkkC riboswitch			0.7	1.63	0.75	1.67667	0.725	1.65333	0.0329983	0.0199587	1.2	2.29	1.19	2.27667	1.195	2.28333	0.00942814	0.00412911
BSU09440	citA	SigA			0.72	1.65167	0.72	1.65167	0.72	1.65167	7.07107e-08	4.28117e-08	1.26	2.39917	1.32	2.48833	1.29	2.44375	0.0630502	0.0258006
BSU05700	ydhC				0.7	1.62125	0.75	1.68	0.725	1.65063	0.0415426	0.0251678	0.11	1.08	-0.02	0.98625	0.045	1.03313	0.0662913	0.0641658
BSU20590	yoqL				1.18	2.26667	0.05	1.03444	0.615	1.65056	0.871313	0.527891	1.08	2.11778	0.75	1.67778	0.915	1.89778	0.311127	0.163943
BSU27240	yrhC	Spx			1.06	2.09	0.27	1.20667	0.665	1.64833	0.624611	0.378935	0.96	1.95	0.63	1.55	0.795	1.75	0.282843	0.161624
BSU13780	ykvP	SigK			0.64	1.56214	0.79	1.73214	0.715	1.64714	0.120208	0.0729798	1.06	2.08571	0.96	1.93929	1.01	2.0125	0.103541	0.0514487
BSU03850	ycnC				0.65	1.57273	0.78	1.71909	0.715	1.64591	0.103495	0.0628799	-1.04	0.486364	-1.42	0.372727	-1.23	0.429545	0.080353	0.187065
BSU13270	ykoI				0.66	1.57889	0.77	1.71	0.715	1.64444	0.0927095	0.0563774	0.65	1.57444	0.51	1.42444	0.58	1.49944	0.106066	0.0707369
BSU00320	yaaT				0.72	1.645	0.72	1.642	0.72	1.6435	0.00212125	0.00129069	0.49	1.409	0.72	1.643	0.605	1.526	0.165463	0.108429
BSU00380	metS	Spo0A			0.66	1.584	0.76	1.69867	0.71	1.64133	0.0810817	0.0493999	-0.24	0.844	-0.32	0.802667	-0.28	0.823333	0.0292271	0.0354985
BSU30380	bceA	BceR			0.65	1.569	0.78	1.713	0.715	1.641	0.101823	0.0620496	0.78	1.722	0.93	1.899	0.855	1.8105	0.125158	0.069129
BSU31050	gbsB	SigA			0.68	1.60615	0.74	1.67308	0.71	1.63962	0.0473216	0.0288614	1	1.99538	1.02	2.02308	1.01	2.00923	0.0195814	0.00974573
BSU39390	hutM	SigA			0.6	1.51786	0.82	1.76	0.71	1.63893	0.171221	0.104471	1.43	2.68643	1.38	2.60714	1.405	2.64679	0.0560633	0.0211817
BSU19760	cgeD	GerE			0.76	1.69214	0.66	1.585	0.71	1.63857	0.0757615	0.0462363	1.95	3.86571	1.84	3.57714	1.895	3.72143	0.204051	0.0548313
BSU02170	ybfB				0.65	1.56786	0.77	1.70714	0.71	1.6375	0.0984899	0.0601465	1.57	2.97071	1.68	3.20857	1.625	3.08964	0.168191	0.054437
BSU20210	yorY				0.56	1.47	0.85	1.8	0.705	1.635	0.233345	0.142719	0.79	1.73	0.51	1.42	0.65	1.575	0.219203	0.139177
BSU39710	iolF	SigA			0.83	1.78	0.58	1.49	0.705	1.635	0.205061	0.12542	2.99	7.92429	2.71	6.54214	2.85	7.23321	0.977323	0.135116
BSU20080	yosL				0.46	1.376	0.92	1.89	0.69	1.633	0.363453	0.222568	0.44	1.36	0.82	1.762	0.63	1.561	0.284257	0.182099
BSU32550	yurJ	SigA			0.54	1.45615	0.85	1.80538	0.695	1.63077	0.246943	0.151428	1.28	2.42923	1.36	2.56077	1.32	2.495	0.0930114	0.0372791
BSU30260	msmR	SigA			0.75	1.68462	0.66	1.57538	0.705	1.63	0.0772378	0.0473852	0.77	1.70308	0.71	1.63385	0.74	1.66846	0.0489536	0.0293405
BSU33340	sspJ	SigG			1.04	2.05	0.28	1.21	0.66	1.63	0.59397	0.364399	-1.51	0.35	-2.18	0.22	-1.845	0.285	0.0919239	0.32254
BSU37470	phrF	ComA			0.75	1.68	0.66	1.58	0.705	1.63	0.0707107	0.0433808	-0.71	0.61	-0.54	0.69	-0.625	0.65	0.0565685	0.0870285
BSU34570	yvdK				0.6	1.52067	0.8	1.73733	0.7	1.629	0.153207	0.0940495	1.28	2.42533	1.17	2.24333	1.225	2.33433	0.128693	0.0551307
BSU01550	gerD	SigG			0.67	1.59167	0.74	1.665	0.705	1.62833	0.0518545	0.0318451	0.35	1.27667	0.35	1.27333	0.35	1.275	0.00235714	0.00184874
BSU23020	recQ				0.65	1.56571	0.76	1.68857	0.705	1.62714	0.0868729	0.0533899	0.6	1.51286	0.55	1.46643	0.575	1.48964	0.03283	0.0220388
BSU34400	padC	PadR			0.81	1.74857	0.58	1.49143	0.695	1.62	0.181827	0.112239	0.44	1.36	0.38	1.30286	0.41	1.33143	0.0404061	0.0303479
BSU05730	ydhF	SigA			0.8	1.74444	0.58	1.49556	0.69	1.62	0.175991	0.108636	1.2	2.30333	1.3	2.45556	1.25	2.37944	0.107637	0.0452364
BSU06240	bdhA	AbrB			0.74	1.665	0.65	1.57429	0.695	1.61964	0.0641448	0.0396043	0.71	1.63429	0.92	1.89286	0.815	1.76357	0.182838	0.103675
BSU00310	holB				0.67	1.59462	0.72	1.64385	0.695	1.61923	0.0348116	0.0214988	0.53	1.44385	0.66	1.58154	0.595	1.51269	0.0973632	0.0643642
BSU18430	yogA				0.47	1.38545	0.88	1.84545	0.675	1.61545	0.325269	0.201348	0.59	1.50636	1.01	2.01455	0.8	1.76045	0.359339	0.204117
BSU05200	ydeH	AbrB			0.63	1.552	0.74	1.674	0.685	1.613	0.086267	0.0534823	0.15	1.106	0.71	1.632	0.43	1.369	0.371938	0.271686
BSU27430	glnQ	SigE			0.58	1.49556	0.79	1.73	0.685	1.61278	0.165777	0.10279	1.07	2.10333	0.91	1.87333	0.99	1.98833	0.162634	0.0817943
BSU05460	ydfL				0.62	1.53917	0.75	1.68333	0.685	1.61125	0.101941	0.0632684	0.57	1.48833	0.52	1.43333	0.545	1.46083	0.0388909	0.0266224
BSU09310	pgcA				0.65	1.56714	0.73	1.655	0.69	1.61107	0.0621244	0.0385609	0.74	1.67143	0.57	1.48357	0.655	1.5775	0.132835	0.0842061
BSU39080	licT	SigA			0.8	1.746	0.56	1.471	0.68	1.6085	0.194455	0.120892	1.34	2.523	1.41	2.656	1.375	2.5895	0.0940454	0.036318
BSU30670	luxS	SigB			0.69	1.61333	0.68	1.60333	0.685	1.60833	0.007071	0.00439647	0.35	1.27667	0.28	1.21333	0.315	1.245	0.0447833	0.0359706
BSU04260	topB	SigA			0.71	1.63267	0.66	1.58267	0.685	1.60767	0.0353553	0.0219917	1.03	2.04867	0.88	1.84667	0.955	1.94767	0.142835	0.0733367
BSU38060	ywcJ	Rex			0.6	1.51889	0.76	1.69556	0.68	1.60722	0.124922	0.0777256	0.54	1.45333	0.68	1.60444	0.61	1.52889	0.106852	0.0698884
BSU37130	spo0F	Spo0A			0.7	1.63	0.66	1.582	0.68	1.606	0.0339411	0.021134	0.27	1.206	0.41	1.328	0.34	1.267	0.0862671	0.0680877
BSU28570	yshE				0.58	1.496	0.78	1.712	0.68	1.604	0.152735	0.0952214	0.6	1.516	0.69	1.608	0.645	1.562	0.0650538	0.0416478
BSU25310	dgkA				0.57	1.48	0.79	1.728	0.68	1.604	0.175362	0.109328	-0.08	0.946	0.08	1.058	0	1.002	0.079196	0.079038
BSU40080	gntZ	GntR			0.86	1.81786	0.47	1.38929	0.665	1.60357	0.303046	0.188982	3.1	8.585	3.05	8.27929	3.075	8.43214	0.216172	0.0256367
BSU37880	spsD	GerE			0.55	1.46182	0.8	1.74455	0.675	1.60318	0.199918	0.124701	0.03	1.02	0.14	1.09818	0.085	1.05909	0.0552829	0.0521984
BSU00440	veg	SigA			0.84	1.79333	0.5	1.41	0.67	1.60167	0.271058	0.169235	-0.76	0.59	-0.43	0.743333	-0.595	0.666667	0.108423	0.162635
BSU20120	yosH				0.47	1.382	0.86	1.82	0.665	1.601	0.309713	0.19345	0.66	1.576	0.69	1.618	0.675	1.597	0.0296985	0.0185964
BSU34580	yvdJ				0.69	1.61727	0.66	1.58364	0.675	1.60045	0.0237845	0.0148611	1.6	3.03273	1.47	2.77091	1.535	2.90182	0.185134	0.0637992
BSU12539	ykzK	Xre			0.6	1.52	0.75	1.68	0.675	1.6	0.113137	0.0707107	0.33	1.26	0.21	1.155	0.27	1.2075	0.0742462	0.0614875
BSU40780	tetL	SigA			0.8	1.74	0.55	1.46	0.675	1.6	0.19799	0.123744	0.96	1.95	1.22	2.33	1.09	2.14	0.268701	0.125561
BSU22010	ypcP				0.72	1.65273	0.63	1.54636	0.675	1.59955	0.0752104	0.0470199	0.42	1.33364	0.35	1.27364	0.385	1.30364	0.0424264	0.0325447
BSU36400	flhO	SigD			0.76	1.694	0.59	1.504	0.675	1.599	0.13435	0.0840214	1.97	3.926	1.89	3.695	1.93	3.8105	0.163342	0.0428662
BSU35290	prfB	SigA			0.58	1.49385	0.77	1.70231	0.675	1.59808	0.147404	0.0922387	0.92	1.89	0.94	1.92462	0.93	1.90731	0.0244767	0.0128331
BSU14030	ykuC				0.53	1.44857	0.8	1.745	0.665	1.59679	0.209607	0.131268	0.16	1.11571	0.11	1.08286	0.135	1.09929	0.0232335	0.0211351
BSU37310	fnr	ResD			0.71	1.63333	0.64	1.55778	0.675	1.59556	0.053426	0.0334843	1.03	2.04667	1.09	2.12556	1.06	2.08611	0.0557829	0.0267401
BSU29390	ytmI	SigA			0.76	1.69667	0.58	1.49167	0.67	1.59417	0.144957	0.0909295	0.19	1.13833	0.29	1.22	0.24	1.17917	0.0577471	0.0489728
BSU10380	hemAT	SigD			0.8	1.74643	0.53	1.44	0.665	1.59321	0.216678	0.136	2.01	4.01786	1.98	3.945	1.995	3.98143	0.0515181	0.0129396
BSU25920	yqxG				0.69	1.61455	0.65	1.57	0.67	1.59227	0.0314986	0.0197821	0.56	1.47091	0.58	1.49909	0.57	1.485	0.0199276	0.0134193
BSU30690	ytiB	SigB			0.57	1.48	0.76	1.69714	0.665	1.58857	0.153543	0.0966549	0.4	1.31571	0.71	1.63286	0.555	1.47429	0.224254	0.15211
BSU36320	ywpG				1.13	2.18333	-0.01	0.993333	0.56	1.58833	0.841457	0.529774	0.8	1.74167	0.21	1.15833	0.505	1.45	0.412479	0.284468
BSU35460	comFB	ComK			0.55	1.465	0.77	1.71	0.66	1.5875	0.173241	0.109128	0.36	1.285	0.49	1.4025	0.425	1.34375	0.0830849	0.0618306
BSU30120	yteR				0.73	1.66071	0.6	1.51214	0.665	1.58643	0.105056	0.0662217	1.41	2.65714	1.63	3.09714	1.52	2.87714	0.311127	0.108137
BSU25980	yqbT				0.44	1.35818	0.86	1.81455	0.65	1.58636	0.322698	0.20342	0.41	1.33091	0.8	1.73636	0.605	1.53364	0.2867	0.186941
BSU05340	aseA	AseR			0.61	1.52571	0.72	1.645	0.665	1.58536	0.0843478	0.0532043	0.62	1.54	0.55	1.46429	0.585	1.50214	0.053538	0.0356411
BSU25170	yqfO				0.72	1.645	0.6	1.52	0.66	1.5825	0.0883883	0.0558536	0.43	1.34786	0.33	1.25857	0.38	1.30321	0.0631346	0.0484453
BSU09410	phoA	SigA			0.74	1.675	0.57	1.485	0.655	1.58	0.13435	0.0850319	2.97	7.86	3.24	9.47786	3.105	8.66893	1.144	0.131965
BSU29110	phoP	SigA			0.68	1.604	0.64	1.556	0.66	1.58	0.0339412	0.0214818	1	1.994	1.07	2.1	1.035	2.047	0.0749533	0.0366162
BSU29820	ytpR	Spx			0.58	1.49625	0.73	1.66375	0.655	1.58	0.11844	0.0749623	-0.22	0.8575	-0.41	0.75125	-0.315	0.804375	0.0751301	0.0934018
BSU22910	ypfA				0.67	1.595	0.64	1.55875	0.655	1.57688	0.0256326	0.0162553	0.36	1.28375	-1.05	0.4825	-0.345	0.883125	0.566569	0.641551
BSU26030	yqbO				0.46	1.37182	0.83	1.77909	0.645	1.57545	0.287985	0.182795	0.95	1.93091	0.61	1.52909	0.78	1.73	0.284128	0.164236
BSU22290	sspM	SigG			0.85	1.8	0.43	1.35	0.64	1.575	0.318198	0.202031	1.45	2.74	-1.84	0.28	-0.195	1.51	1.73948	1.15198
BSU06038	ydzT/5				0.47	1.385	0.82	1.765	0.645	1.575	0.268701	0.170604	0.52	1.4375	1.12	2.1775	0.82	1.8075	0.523259	0.289493
BSU28590	polX				0.62	1.54	0.69	1.60786	0.655	1.57393	0.0479824	0.0304857	0.76	1.69	0.76	1.68857	0.76	1.68929	0.00101024	0.00059803
BSU19870	yotI	SigK			0.4	1.32	0.87	1.8225	0.635	1.57125	0.355321	0.226139	0.03	1.0225	0.85	1.7975	0.44	1.41	0.548008	0.388658
BSU32320	yutC	SigG			0.54	1.45857	0.75	1.67857	0.645	1.56857	0.155564	0.0991753	0.9	1.87143	0.67	1.59429	0.785	1.73286	0.19597	0.11309
BSU10290	yhfN				0.65	1.57429	0.64	1.56143	0.645	1.56786	0.00909148	0.00579867	1.27	2.40857	1.12	2.17857	1.195	2.29357	0.162635	0.0709089
BSU01750	cdaA	SigA			0.65	1.56818	0.64	1.56182	0.645	1.565	0.00449982	0.00287528	0.2	1.14909	0.05	1.03818	0.125	1.09364	0.0784246	0.07171
BSU13290	ykzD	SigG			0.79	1.735	0.48	1.395	0.635	1.565	0.240416	0.153621	-0.86	0.55	-0.38	0.77	-0.62	0.66	0.155564	0.235702
BSU25460	dnaJ	HrcA			0.63	1.54714	0.66	1.58214	0.645	1.56464	0.0247487	0.0158175	0.65	1.57357	0.73	1.65429	0.69	1.61393	0.0570737	0.0353632
BSU07700	nagP	SigA			0.71	1.63643	0.57	1.48429	0.64	1.56036	0.107581	0.0689465	1.16	2.235	1.2	2.30143	1.18	2.26821	0.046972	0.0207088
BSU14840	ylaN				0.75	1.68	0.52	1.43333	0.635	1.55667	0.17442	0.112047	0.01	1.00667	0.28	1.21667	0.145	1.11167	0.148492	0.133576
BSU24910	yqgM				0.51	1.42818	0.75	1.68455	0.63	1.55636	0.181276	0.116474	-0.1	0.93	-0.18	0.884545	-0.14	0.907273	0.0321412	0.0354262
BSU19300	yozC				0.92	1.895	0.28	1.215	0.6	1.555	0.480833	0.309217	-0.66	0.635	-1	0.5	-0.83	0.5675	0.0954594	0.16821
BSU32120	yuzG				0.77	1.705	0.49	1.405	0.63	1.555	0.212132	0.136419	0.57	1.48	0.52	1.43	0.545	1.455	0.0353553	0.0242992
BSU39550	yxeH				0.62	1.542	0.65	1.567	0.635	1.5545	0.0176777	0.0113719	0.57	1.48	0.52	1.433	0.545	1.4565	0.033234	0.0228177
BSU28290	ilvC	SigA			0.52	1.43333	0.74	1.67333	0.63	1.55333	0.169706	0.109253	-0.56	0.6775	-0.44	0.735833	-0.5	0.706667	0.0412479	0.0583697
BSU21980	ypdP				0.57	1.486	0.69	1.618	0.63	1.552	0.093338	0.0601404	0.21	1.156	0.15	1.106	0.18	1.131	0.0353552	0.0312601
BSU09500	yhdK	SigM			0.63	1.55	0.63	1.55	0.63	1.55	0	0	3.79	13.8367	3.84	14.3333	3.815	14.085	0.351196	0.024934
BSU00720	yacD	SigM			0.57	1.48583	0.69	1.61417	0.63	1.55	0.0907453	0.0585453	-1.17	0.444167	-1.16	0.446667	-1.165	0.445417	0.00176777	0.00396879
BSU07070	yesY	RhgR			0.63	1.5525	0.63	1.5475	0.63	1.55	0.00353546	0.00228094	1.62	3.07125	1.4	2.6375	1.51	2.85438	0.306708	0.107452
BSU16040	rplS	SigA			0.75	1.676	0.51	1.424	0.63	1.55	0.178191	0.114962	0.53	1.44	0.93	1.908	0.73	1.674	0.330926	0.197686
BSU13790	ykvQ	SigK			0.54	1.45333	0.71	1.64111	0.625	1.54722	0.132779	0.0858175	0.55	1.46667	0.66	1.57778	0.605	1.52222	0.0785673	0.0516136
BSU09540	plsC	SigB			0.81	1.755	0.42	1.33833	0.615	1.54667	0.294628	0.190492	0.01	1.005	-0.13	0.911667	-0.06	0.958333	0.0659966	0.068866
BSU25320	yqfG				0.57	1.48	0.69	1.61333	0.63	1.54667	0.0942809	0.0609575	-0.34	0.79	-0.51	0.7	-0.425	0.745	0.0636396	0.0854223
BSU25820	yqcI				0.66	1.57778	0.6	1.51444	0.63	1.54611	0.0447833	0.0289651	-0.26	0.836667	-0.13	0.911111	-0.195	0.873889	0.0526401	0.0602367
BSU11850	yjcG				0.64	1.55333	0.62	1.535	0.63	1.54417	0.0129635	0.00839516	1.03	2.035	1.06	2.08167	1.045	2.05833	0.0329985	0.0160317
BSU20480	yoqX				0.57	1.48	0.68	1.60667	0.625	1.54333	0.0895669	0.0580347	0.64	1.55667	0.58	1.49667	0.61	1.52667	0.0424264	0.0277902
BSU23790	yqjP				0.56	1.47091	0.68	1.60636	0.62	1.53864	0.0957809	0.0622505	0.83	1.77182	0.71	1.63545	0.77	1.70364	0.0964236	0.0565987
BSU39830	yxcA				0.65	1.57	0.59	1.50667	0.62	1.53833	0.0447834	0.0291116	0.28	1.21333	0.28	1.21667	0.28	1.215	0.002357	0.00193992
BSU24070	buk	SigL			0.4	1.32077	0.81	1.75154	0.605	1.53615	0.3046	0.198287	-0.88	0.541538	-1.17	0.443077	-1.025	0.492308	0.0696227	0.141421
BSU05090	yddS				0.55	1.46455	0.68	1.60727	0.615	1.53591	0.100923	0.0657092	0.9	1.86818	0.93	1.9	0.915	1.88409	0.0224989	0.0119415
BSU02670	lmrB	SigA			0.52	1.43857	0.71	1.63286	0.615	1.53571	0.137381	0.0894572	0.98	1.97786	1.01	2.01571	0.995	1.99679	0.0267689	0.013406
BSU30850	ytdA	SigK			0.67	1.596	0.56	1.471	0.615	1.5335	0.0883883	0.0576383	0.83	1.781	0.59	1.504	0.71	1.6425	0.195869	0.11925
BSU00390	yabD	Spo0A			0.57	1.48333	0.66	1.58333	0.615	1.53333	0.0707107	0.0461157	-0.03	0.98	-0.08	0.946667	-0.055	0.963333	0.0235702	0.0244674
BSU04020	yczH				0.52	1.43714	0.7	1.62857	0.61	1.53286	0.13536	0.0883059	0.75	1.68143	0.81	1.75429	0.78	1.71786	0.0515177	0.0299895
BSU37860	spsF	GerE			0.44	1.358	0.77	1.704	0.605	1.531	0.244659	0.159803	0.12	1.089	0.23	1.17	0.175	1.1295	0.0572756	0.0507089
BSU13299	ykzO				0.54	1.455	0.68	1.605	0.61	1.53	0.106066	0.0693242	0.41	1.325	1.24	2.36	0.825	1.8425	0.731856	0.397208
BSU30100	yteT				0.5	1.41714	0.71	1.63714	0.605	1.52714	0.155563	0.101866	1.44	2.71214	1.37	2.57643	1.405	2.64429	0.0959647	0.0362914
BSU29100	phoR	SigA			0.61	1.524	0.61	1.52867	0.61	1.52633	0.00329978	0.0021619	0.85	1.802	0.77	1.70867	0.81	1.75533	0.0659965	0.0375977
BSU18190	yngC	SigM			0.67	1.58875	0.55	1.46125	0.61	1.525	0.0901561	0.0591188	1.37	2.5775	1.48	2.79125	1.425	2.68438	0.151144	0.0563051
BSU20730	yopX				0.31	1.238	0.86	1.81	0.585	1.524	0.404465	0.265397	0.4	1.324	0.81	1.752	0.605	1.538	0.302642	0.196776
BSU29250	nrnA				0.62	1.53727	0.59	1.51	0.605	1.52364	0.0192849	0.0126571	-0.21	0.861818	-0.44	0.737273	-0.325	0.799545	0.0880669	0.110146
BSU09165	yhcO	SigK			0.74	1.66615	0.47	1.38077	0.605	1.52346	0.201798	0.13246	-0.03	0.979231	-0.35	0.784615	-0.19	0.881923	0.137614	0.156038
BSU33840	yvbF				0.63	1.54667	0.58	1.5	0.605	1.52333	0.0329983	0.0216619	0.75	1.68667	0.67	1.58667	0.71	1.63667	0.0707107	0.0432041
BSU33780	sdpI	SdpR			0.68	1.60125	0.53	1.445	0.605	1.52312	0.110486	0.0725387	1.03	2.045	1.76	3.3975	1.395	2.72125	0.956362	0.351442
BSU28310	ilvB	SigA			0.46	1.37357	0.74	1.67143	0.6	1.5225	0.210617	0.138336	-1.27	0.413571	-1.27	0.415714	-1.27	0.414643	0.0015152	0.00365422
BSU38380	ywbB				0.5	1.41571	0.7	1.62857	0.6	1.52214	0.150513	0.0988821	0.44	1.35286	0.86	1.81	0.65	1.58143	0.323249	0.204403
BSU03990	mtlD	MtlR			0.81	1.74786	0.37	1.295	0.59	1.52143	0.320218	0.210472	2.47	5.55929	2.22	4.64571	2.345	5.1025	0.645992	0.126603
BSU24410	spoIIIAC	SigE			0.33	1.26	0.83	1.78	0.58	1.52	0.367696	0.241905	0.33	1.255	0.92	1.895	0.625	1.575	0.452548	0.287332
BSU39640	yxdL	YxdJ			0.6	1.51333	0.61	1.52222	0.605	1.51778	0.0062854	0.00414119	1.53	2.88	1.41	2.65222	1.47	2.76611	0.161063	0.0582273
BSU21720	ypmT				0.62	1.535	0.58	1.5	0.6	1.5175	0.0247488	0.0163089	0.77	1.705	0.77	1.71	0.77	1.7075	0.00353553	0.00207059
BSU17390	nrdF	PerR			0.53	1.44333	0.67	1.59111	0.6	1.51722	0.104495	0.0688723	0.59	1.50333	0.43	1.34667	0.51	1.425	0.11078	0.0777404
BSU02820	rapJ				0.78	1.71143	0.4	1.32	0.59	1.51571	0.276782	0.182608	1.43	2.69714	1.7	3.24571	1.565	2.97143	0.387898	0.130543
BSU37620	rsfA	SigG			0.58	1.5	0.61	1.53111	0.595	1.51556	0.0219989	0.0145154	0.04	1.02889	0.02	1.01333	0.03	1.02111	0.0109994	0.010772
BSU19590	ctpA				0.66	1.57857	0.54	1.44929	0.6	1.51393	0.0914188	0.0603851	0.75	1.67643	0.77	1.70286	0.76	1.68964	0.0186879	0.0110603
BSU30135	yteP				0.38	1.30538	0.78	1.72077	0.58	1.51308	0.293721	0.194122	0.9	1.86462	1.3	2.46615	1.1	2.16538	0.425352	0.196433
BSU09650	srtN				0.56	1.47889	0.63	1.54667	0.595	1.51278	0.0479261	0.0316808	0.64	1.55444	0.65	1.57	0.645	1.56222	0.0109995	0.00704091
BSU24520	mntR				0.58	1.49667	0.61	1.525	0.595	1.51083	0.0200347	0.0132607	-1.29	0.41	-1.46	0.363333	-1.375	0.386667	0.0329983	0.0853405
BSU31430	yugE				0.79	1.735	0.36	1.2825	0.575	1.50875	0.319966	0.212073	0.03	1.02	-0.12	0.9225	-0.045	0.97125	0.068943	0.0709838
BSU18460	gltC	SigA			0.59	1.50364	0.6	1.51364	0.595	1.50864	0.00707121	0.00468715	0.34	1.26364	0.26	1.19545	0.3	1.22955	0.0482119	0.0392111
BSU13830	ykvU	SigE			0.42	1.34071	0.74	1.67429	0.58	1.5075	0.235871	0.156465	0.28	1.21786	0.33	1.25429	0.305	1.23607	0.025759	0.0208394
BSU36230	ugd	Spo0A			0.48	1.395	0.7	1.62	0.59	1.5075	0.159099	0.105538	0.23	1.17214	0.28	1.21357	0.255	1.19286	0.0292944	0.0245582
BSU34080	yvfS				0.54	1.457	0.63	1.552	0.585	1.5045	0.0671751	0.0446494	0.16	1.118	0.29	1.226	0.225	1.172	0.0763677	0.0651601
BSU08180	malA	SigA			0.66	1.58214	0.51	1.425	0.585	1.50357	0.111117	0.0739018	1.2	2.30143	0.99	1.985	1.095	2.14321	0.223749	0.104399
BSU03651	bsdD	BsdA			0.5	1.41333	0.67	1.59333	0.585	1.50333	0.127279	0.0846647	1.26	2.4	0.97	1.96	1.115	2.18	0.311127	0.142719
BSU02440	glnK				0.63	1.54714	0.54	1.45714	0.585	1.50214	0.0636398	0.042366	0.99	1.98714	1.02	2.02929	1.005	2.00821	0.0297995	0.0148388
BSU23402	spoVAEB	SpoVT			0.5	1.41	0.67	1.594	0.585	1.502	0.130108	0.086623	0.91	1.874	0.26	1.2	0.585	1.537	0.47659	0.310078
BSU02410	ybgG				0.58	1.49231	0.6	1.51077	0.59	1.50154	0.0130544	0.00869401	0.12	1.09	-0.21	0.863077	-0.045	0.976538	0.160459	0.164314
BSU20440	yorB	LexA			0.51	1.4275	0.65	1.57	0.58	1.49875	0.100763	0.0672312	0.57	1.48	1.06	2.08	0.815	1.78	0.424264	0.238351
BSU11440	oppB	TnrA			0.56	1.4725	0.61	1.525	0.585	1.49875	0.037123	0.0247693	-0.95	0.518333	-1.13	0.4575	-1.04	0.487917	0.0430156	0.0881619
BSU25750	nucB	SigE			0.52	1.438	0.64	1.558	0.58	1.498	0.0848528	0.0566441	-0.31	0.808	-0.1	0.934	-0.205	0.871	0.0890955	0.102291
BSU21890	ypgQ				0.5	1.41286	0.66	1.57714	0.58	1.495	0.116167	0.077704	-1.28	0.411429	-1.41	0.377143	-1.345	0.394286	0.0242437	0.0614876
BSU16810	ymfC	SigA			0.61	1.53111	0.54	1.45556	0.575	1.49333	0.0534259	0.0357763	0.12	1.08889	0.13	1.09111	0.125	1.09	0.00157133	0.00144159
BSU40400	walK				0.53	1.44643	0.62	1.53857	0.575	1.4925	0.0651548	0.0436548	0.61	1.52643	0.66	1.58	0.635	1.55321	0.0378806	0.0243885
BSU10710	gerPB	GerE			0.48	1.39	0.67	1.59333	0.575	1.49167	0.143778	0.0963878	0.85	1.80333	-0.51	0.7	0.17	1.25167	0.780175	0.623309
BSU12320	yjmC	SigA			0.42	1.33615	0.72	1.64692	0.57	1.49154	0.219747	0.147329	3.1	8.54692	3.88	14.7462	3.49	11.6465	4.38352	0.376379
BSU12830	spoIISA	SigK			0.66	1.576	0.49	1.407	0.575	1.4915	0.119501	0.0801214	0.38	1.3	0.39	1.31	0.385	1.305	0.00707107	0.00541844
BSU16200	fliE	Spo0A			0.78	1.71667	0.34	1.26333	0.56	1.49	0.320555	0.215138	1.14	2.19667	1.09	2.12333	1.115	2.16	0.0518544	0.0240067
BSU22869	ypzI	SigG			0.7	1.63	0.43	1.35	0.565	1.49	0.19799	0.132879	0.37	1.29	-0.34	0.79	0.015	1.04	0.353553	0.339955
BSU05680	ydgK				0.5	1.41571	0.64	1.56214	0.57	1.48893	0.103541	0.0695404	0.8	1.74214	0.65	1.57429	0.725	1.65821	0.118693	0.0715787
BSU20890	yopH				0.74	1.67571	0.38	1.30143	0.56	1.48857	0.26466	0.177795	0.35	1.27857	0.41	1.32571	0.38	1.30214	0.0333349	0.0256001
BSU06780	yeeC				0.58	1.49538	0.57	1.48077	0.575	1.48808	0.0103346	0.00694497	0.39	1.30615	0.63	1.54385	0.51	1.425	0.168074	0.117947
BSU01780	glmS	SigA			0.6	1.51357	0.55	1.46214	0.575	1.48786	0.0363657	0.0244417	-2.72	0.151429	-3.31	0.100714	-3.015	0.126071	0.0358604	0.284445
BSU40770	tetB	SigA			0.61	1.52643	0.53	1.44857	0.57	1.4875	0.0550534	0.0370107	0.82	1.76857	0.99	1.98571	0.905	1.87714	0.153543	0.0817962
BSU25840	phrE	SigA			0.62	1.535	0.53	1.44	0.575	1.4875	0.0671751	0.0451598	0.44	1.355	0.41	1.33	0.425	1.3425	0.0176777	0.0131678
BSU23010	ypbD				0.46	1.37857	0.67	1.59571	0.565	1.48714	0.153543	0.103247	0.46	1.37571	0.55	1.46	0.505	1.41786	0.0595989	0.0420345
BSU39820	htpG	SigA			0.58	1.496	0.56	1.47667	0.57	1.48633	0.0136706	0.00919756	-1.2	0.436	-1.3	0.407333	-1.25	0.421667	0.0202704	0.0480721
BSU00300	yaaR				0.52	1.432	0.62	1.54	0.57	1.486	0.0763676	0.0513914	0.49	1.408	0.59	1.508	0.54	1.458	0.0707107	0.0484984
BSU06160	gutP	SigA			0.48	1.39429	0.66	1.57714	0.57	1.48571	0.1293	0.0870286	1.73	3.32714	1.38	2.61	1.555	2.96857	0.507096	0.170822
BSU06860	yezE				0.59	1.505	0.55	1.46375	0.57	1.48437	0.0291681	0.0196501	0.93	1.90375	1.04	2.06	0.985	1.98188	0.110485	0.0557479
BSU22790	hbs	SigA			0.79	1.73333	0.3	1.23333	0.545	1.48333	0.353553	0.238351	-0.76	0.59	-0.96	0.513333	-0.86	0.551667	0.0542116	0.0982687
BSU14850	ftsW	SigA			0.48	1.39571	0.65	1.56929	0.565	1.4825	0.122734	0.0827882	0.22	1.16071	0.32	1.24571	0.27	1.20321	0.0601041	0.0499529
BSU02900	yceD	SigM			0.52	1.43571	0.61	1.52857	0.565	1.48214	0.06566	0.0443007	3.3	9.85714	3.99	15.86	3.645	12.8586	4.24466	0.330104
BSU32410	pucH	SigA			0.67	1.58929	0.46	1.37429	0.565	1.48179	0.152028	0.102598	0.77	1.70786	0.33	1.25929	0.55	1.48357	0.317188	0.2138
BSU37450	ywhK				0.4	1.31643	0.72	1.64643	0.56	1.48143	0.233345	0.157514	0.7	1.62857	0.67	1.595	0.685	1.61179	0.0237386	0.0147281
BSU34610	mdxE				0.54	1.45429	0.59	1.50857	0.565	1.48143	0.0383859	0.0259114	1.28	2.43357	1.36	2.56786	1.32	2.50071	0.0949545	0.037971
BSU03970	ycnL	SigA			0.56	1.47	0.58	1.4925	0.57	1.48125	0.01591	0.0107409	0.18	1.1325	0.4	1.3175	0.29	1.225	0.130815	0.106788
BSU06790	yeeD				0.57	1.485	0.56	1.475	0.565	1.48	0.00707107	0.00477775	0.07	1.05	0.22	1.165	0.145	1.1075	0.0813173	0.0734242
BSU11860	yjcH				0.49	1.40556	0.63	1.55111	0.56	1.47833	0.102923	0.0696212	0.92	1.89222	0.93	1.9	0.925	1.89611	0.00549974	0.00290053
BSU04950	yddF	ImmR			0.36	1.28333	0.74	1.67333	0.55	1.47833	0.275772	0.186542	0.39	1.30667	0.72	1.65	0.555	1.47833	0.242773	0.164221
BSU22169	ypzG	SigG			0.8	1.745	0.28	1.21	0.54	1.4775	0.378302	0.256042	-0.49	0.71	-0.8	0.575	-0.645	0.6425	0.0954594	0.148575
BSU34560	malL				0.48	1.39929	0.64	1.555	0.56	1.47714	0.110107	0.0745403	0.85	1.80643	0.98	1.97	0.915	1.88821	0.115662	0.0612548
BSU03110	ycgH				0.77	1.71	0.31	1.24286	0.54	1.47643	0.33032	0.223729	0.91	1.87286	0.85	1.80143	0.88	1.83714	0.0505076	0.0274925
BSU14820	ylaL				0.61	1.52667	0.51	1.425	0.56	1.47583	0.0718891	0.0487108	0.04	1.02833	-0.17	0.886667	-0.065	0.9575	0.100174	0.10462
BSU39760	iolA	SigA			0.66	1.58286	0.45	1.36643	0.555	1.47464	0.153038	0.10378	2.79	6.90929	2.94	7.655	2.865	7.28214	0.5273	0.07241
BSU33210	yvrG				0.43	1.34357	0.68	1.60429	0.555	1.47393	0.184353	0.125076	-0.93	0.523571	-1.06	0.480714	-0.995	0.502143	0.0303046	0.0603506
BSU13420	ykoW	SigD			0.68	1.6	0.43	1.34733	0.555	1.47367	0.178662	0.121237	0.88	1.83533	0.63	1.54667	0.755	1.691	0.204118	0.120709
BSU25340	phoH				0.51	1.42417	0.61	1.52167	0.56	1.47292	0.0689428	0.046807	0.04	1.025	0.05	1.035	0.045	1.03	0.00707107	0.00686511
BSU00290	yaaQ				0.48	1.395	0.63	1.55	0.555	1.4725	0.109601	0.0744322	0.57	1.4825	0.64	1.5625	0.605	1.5225	0.0565685	0.037155
BSU33050	gerAA	SpoVT			0.65	1.56429	0.46	1.37929	0.555	1.47179	0.130815	0.0888816	0.7	1.62643	0.76	1.695	0.73	1.66071	0.0484872	0.0291966
BSU40230	yydA	DnaA			0.67	1.58833	0.43	1.35167	0.55	1.47	0.167349	0.113843	0.78	1.715	0.63	1.54667	0.705	1.63083	0.11903	0.072987
BSU07320	yfnC				0.41	1.32714	0.69	1.61286	0.55	1.47	0.202031	0.137436	0.51	1.42214	0.62	1.54071	0.565	1.48143	0.0838427	0.0565958
BSU22930	sleB	SigG			0.45	1.36364	0.65	1.57364	0.55	1.46864	0.148492	0.101109	0.26	1.19636	0.42	1.33727	0.34	1.26682	0.0996378	0.078652
BSU11809	yjcZ				0.37	1.29	0.72	1.645	0.545	1.4675	0.251023	0.171055	0.55	1.465	0.66	1.58	0.605	1.5225	0.0813173	0.0534104
BSU02930	yceG	SigM			0.48	1.39071	0.62	1.54214	0.55	1.46643	0.107076	0.0730183	2.51	5.68214	2.71	6.53071	2.61	6.10643	0.600031	0.0982622
BSU14950	ylbB	SigF			0.57	1.48167	0.54	1.45	0.555	1.46583	0.0223917	0.0152758	-0.14	0.908333	-0.17	0.89	-0.155	0.899167	0.0129636	0.0144174
BSU25900	cwlA				0.48	1.39111	0.62	1.54	0.55	1.46556	0.10528	0.0718365	0.37	1.29556	0.58	1.49111	0.475	1.39333	0.138279	0.0992431
BSU36060	cotH	GerR			0.42	1.34231	0.67	1.58846	0.545	1.46538	0.174057	0.118779	1.03	2.03846	0.4	1.32077	0.715	1.67962	0.507485	0.302144
BSU40320	rocF	SigL			0.56	1.47909	0.53	1.44818	0.545	1.46364	0.021856	0.0149326	0.56	1.47364	0.05	1.03818	0.305	1.25591	0.307913	0.245171
BSU25330	yqfF				0.5	1.418	0.59	1.50733	0.545	1.46267	0.0631683	0.0431871	-0.4	0.755333	-0.56	0.68	-0.48	0.717667	0.0532687	0.0742248
BSU02510	ycbH	YcbG			0.39	1.30643	0.69	1.61286	0.54	1.45964	0.216678	0.148446	1.12	2.16857	1.13	2.18857	1.125	2.17857	0.014142	0.00649141
BSU40050	gntR	GntR			0.6	1.515	0.49	1.403	0.545	1.459	0.079196	0.054281	0.79	1.73	0.89	1.851	0.84	1.7905	0.0855601	0.0477856
BSU05630	dinB	LexA			0.59	1.50286	0.5	1.41	0.545	1.45643	0.0656599	0.0450828	1.18	2.26143	1.12	2.16714	1.15	2.21429	0.0666701	0.0301091
BSU20330	yorM				0.54	1.45667	0.54	1.45556	0.54	1.45611	0.000785737	0.000539613	0.77	1.70111	1.01	2.01667	0.89	1.85889	0.223132	0.120035
BSU18530	yoaA	SigB			0.54	1.45143	0.55	1.46	0.545	1.45571	0.0060609	0.00416352	1.14	2.2	1.43	2.68714	1.285	2.44357	0.344462	0.140967
BSU21480	sunA	Rok			0.25	1.19	0.78	1.72	0.515	1.455	0.374767	0.257572	0.73	1.66	0.72	1.65	0.725	1.655	0.00707107	0.00427255
BSU24810	yqgV				0.58	1.4925	0.5	1.415	0.54	1.45375	0.0548008	0.0376961	-0.37	0.775	-0.64	0.64	-0.505	0.7075	0.0954594	0.134925
BSU38890	yxjN				0.44	1.355	0.63	1.55	0.535	1.4525	0.137886	0.09493	0.31	1.23833	0.25	1.18833	0.28	1.21333	0.0353553	0.029139
BSU18790	yoaZ				0.54	1.45625	0.53	1.44875	0.535	1.4525	0.0053033	0.00365115	0.64	1.56125	0.61	1.52375	0.625	1.5425	0.0265164	0.0171906
BSU16910	rodZ				0.54	1.45727	0.53	1.44636	0.535	1.45182	0.0077139	0.00531327	0.16	1.11364	0.03	1.01909	0.095	1.06636	0.0668538	0.0626933
BSU26300	yqaI	SigA			0.22	1.16667	0.79	1.73333	0.505	1.45	0.400694	0.276341	0.85	1.80667	0.81	1.75	0.83	1.77833	0.0400694	0.022532
BSU02610	ycbR				0.42	1.34143	0.64	1.55857	0.53	1.45	0.153543	0.105892	0.6	1.52	0.64	1.56	0.62	1.54	0.0282843	0.0183665
BSU04770	ydcH	SigA			0.59	1.502	0.48	1.396	0.535	1.449	0.0749533	0.0517276	0.81	1.752	0.69	1.608	0.75	1.68	0.101823	0.0606092
BSU35900	capB	SigA			0.56	1.47455	0.51	1.42091	0.535	1.44773	0.0379267	0.0261974	1.01	2.01909	0.85	1.80455	0.93	1.91182	0.151707	0.079352
BSU28420	ysmA				0.57	1.488	0.49	1.406	0.53	1.447	0.0579828	0.040071	-0.59	0.666	-0.65	0.636	-0.62	0.651	0.0212132	0.0325856
BSU23270	ribE	SigA			0.27	1.20556	0.76	1.68778	0.515	1.44667	0.340983	0.235702	-2.47	0.18	-2.77	0.146667	-2.62	0.163333	0.0235702	0.144307
BSU34550	pgcM				0.45	1.37	0.61	1.52333	0.53	1.44667	0.108423	0.0749468	0.89	1.85333	0.93	1.90556	0.91	1.87944	0.0369267	0.0196477
BSU04170	ydaB				0.56	1.47714	0.5	1.41429	0.53	1.44571	0.0444465	0.0307437	1.45	2.73286	1.61	3.04643	1.53	2.88964	0.221729	0.0767322
BSU29020	gapB	CcpN			0.62	1.53667	0.44	1.35417	0.53	1.44542	0.129047	0.0892802	2.73	6.61583	2.79	6.9075	2.76	6.76167	0.20624	0.0305013
BSU16190	flgC	Spo0A			0.64	1.556	0.42	1.334	0.53	1.445	0.156978	0.108635	0.89	1.854	1.12	2.178	1.005	2.016	0.229103	0.113642
BSU21900	bsaA				0.5	1.41167	0.56	1.47833	0.53	1.445	0.0471405	0.0326232	-1.4	0.38	-1.38	0.385	-1.39	0.3825	0.00353553	0.00924323
BSU08850	ssuC	SigA			0.32	1.25222	0.71	1.63778	0.515	1.445	0.272629	0.188671	0.8	1.73667	1.49	2.80222	1.145	2.26944	0.753462	0.332003
BSU16070	ylqG	SigD			0.65	1.56714	0.4	1.32143	0.525	1.44429	0.173746	0.120299	2.13	4.37214	1.97	3.91786	2.05	4.145	0.321229	0.0774978
BSU16180	flgB	Spo0A			0.68	1.605	0.36	1.28	0.52	1.4425	0.22981	0.159313	0.89	1.85	1.06	2.085	0.975	1.9675	0.16617	0.0844575
BSU37270	narH	SigA			0.36	1.28357	0.68	1.60143	0.52	1.4425	0.224759	0.155812	0.68	1.60286	0.76	1.68929	0.72	1.64607	0.0611143	0.0371274
BSU09270	glpP	SigA			0.57	1.48286	0.49	1.40143	0.53	1.44214	0.0575786	0.0399257	0.77	1.71	0.77	1.7	0.77	1.705	0.00707114	0.0041473
BSU04830	xis	ImmR			0.23	1.17	0.77	1.71	0.5	1.44	0.381838	0.265165	0.29	1.225	0.93	1.9	0.61	1.5625	0.477297	0.30547
BSU10720	gerPA	GerE			0.46	1.38	0.58	1.5	0.52	1.44	0.0848528	0.0589256	-0.48	0.716667	-0.23	0.85	-0.355	0.783333	0.0942809	0.120359
BSU37040	ywkB	SigA			0.45	1.36727	0.6	1.51091	0.525	1.43909	0.101566	0.0705766	1.83	3.55	1.5	2.82545	1.665	3.18773	0.512331	0.16072
BSU37850	spsG	GerE			0.32	1.24583	0.71	1.63167	0.515	1.43875	0.272825	0.189627	0.17	1.12833	0.37	1.295	0.27	1.21167	0.117851	0.0972636
BSU05770	ydhI				0.55	1.46833	0.49	1.40667	0.52	1.4375	0.0436051	0.030334	-0.37	0.771667	-0.39	0.763333	-0.38	0.7675	0.0058925	0.00767752
BSU28810	abnA	SigA			0.5	1.41083	0.55	1.46333	0.525	1.43708	0.0371231	0.0258323	0.73	1.65917	1.32	2.49583	1.025	2.0775	0.591613	0.284771
BSU09800	yheA				0.63	1.55	0.4	1.324	0.515	1.437	0.159806	0.111208	0.16	1.118	0.01	1.004	0.085	1.061	0.0806101	0.0759756
BSU23440	spoVAA	SpoVT			0.49	1.4	0.56	1.47286	0.525	1.43643	0.0515177	0.0358652	0.66	1.58286	0.1	1.07143	0.38	1.32714	0.361635	0.272491
BSU11470	oppF	TnrA			0.53	1.44	0.52	1.432	0.525	1.436	0.00565685	0.00393931	0.74	1.67	0.76	1.695	0.75	1.6825	0.0176777	0.0105068
BSU02760	natB	NatR			0.47	1.38857	0.57	1.48286	0.52	1.43571	0.06667	0.0464368	1.05	2.07214	0.95	1.93857	1	2.00536	0.0944495	0.0470986
BSU27600	relA				0.47	1.388	0.57	1.48333	0.52	1.43567	0.0674109	0.0469544	0.04	1.02667	0.15	1.108	0.095	1.06733	0.0575112	0.0538831
BSU08840	ssuA	SigA			0.42	1.34091	0.61	1.53	0.515	1.43545	0.133708	0.0931465	0.68	1.60273	0.82	1.76455	0.75	1.68364	0.114423	0.0679616
BSU17630	yncC				0.5	1.41214	0.54	1.455	0.52	1.43357	0.0303045	0.0211392	1.66	3.15071	1.98	3.94143	1.82	3.54607	0.55912	0.157673
BSU36730	ywmD				0.41	1.33286	0.61	1.53	0.51	1.43143	0.139401	0.097386	0.4	1.32286	0.58	1.49143	0.49	1.40714	0.119198	0.0847092
BSU39580	yxeE	GerE			0.59	1.51	0.44	1.352	0.515	1.431	0.111723	0.0780733	-2.59	0.166	-2.2	0.218	-2.395	0.192	0.0367696	0.191508
BSU15870	recG				0.51	1.42667	0.52	1.434	0.515	1.43033	0.0051855	0.00362538	0.13	1.092	0.05	1.03467	0.09	1.06333	0.0405408	0.0381261
BSU30060	ytfP	SigA			0.52	1.43857	0.51	1.42143	0.515	1.43	0.0121217	0.00847673	0.98	1.97357	0.91	1.87643	0.945	1.925	0.0686905	0.0356834
BSU03190	ycgL				0.55	1.46444	0.48	1.39333	0.515	1.42889	0.0502831	0.0351903	-1.33	0.398889	-1.29	0.41	-1.31	0.404444	0.00785676	0.0194261
BSU21850	ypiP				0.46	1.37375	0.57	1.48375	0.515	1.42875	0.0777817	0.0544404	0.42	1.34125	0.51	1.42875	0.465	1.385	0.0618717	0.0446727
BSU25940	yqcD				0.81	1.7575	0.14	1.1	0.475	1.42875	0.464923	0.325405	0.52	1.435	0.25	1.19	0.385	1.3125	0.173241	0.131993
BSU14800	ylaJ	SigG			0.44	1.35714	0.58	1.49857	0.51	1.42786	0.100005	0.0700387	-0.48	0.718571	-0.17	0.888571	-0.325	0.803571	0.120208	0.149592
BSU05240	ydeL				0.44	1.35727	0.58	1.49818	0.51	1.42773	0.0996379	0.0697877	0.36	1.28727	0.46	1.37273	0.41	1.33	0.0604255	0.0454327
BSU28660	sspI	SigG			0.83	1.77667	0.11	1.07667	0.47	1.42667	0.494975	0.346945	0.19	1.14333	-0.32	0.803333	-0.065	0.973333	0.240416	0.247003
BSU37890	spsC	GerE			0.41	1.32857	0.61	1.52429	0.51	1.42643	0.138391	0.0970191	-0.15	0.901429	0.11	1.08214	-0.02	0.991786	0.127784	0.128843
BSU01570	pdaB	SigE			0.42	1.337	0.6	1.513	0.51	1.425	0.124451	0.0873338	0.8	1.747	0.66	1.581	0.73	1.664	0.11738	0.0705407
BSU32469	yuzJ				0.35	1.275	0.66	1.575	0.505	1.425	0.212132	0.148865	0.13	1.095	0.4	1.32	0.265	1.2075	0.159099	0.131759
BSU26940	yraH				0.72	1.648	0.27	1.202	0.495	1.425	0.31537	0.221312	0.79	1.728	0.53	1.444	0.66	1.586	0.200818	0.126619
BSU37870	spsE	GerE			0.39	1.31214	0.62	1.53643	0.505	1.42429	0.158594	0.11135	-0.07	0.953571	0.26	1.19571	0.095	1.07464	0.171221	0.159328
BSU32660	yurT				0.6	1.5125	0.42	1.335	0.51	1.42375	0.125511	0.0881555	0.88	1.845	0.81	1.75	0.845	1.7975	0.0671751	0.0373714
BSU35609	tuaA/1	SigA			0.59	1.505	0.42	1.34	0.505	1.4225	0.116673	0.0820194	0.66	1.575	0.68	1.605	0.67	1.59	0.0212132	0.0133416
BSU32350	fisB	SigE			0.41	1.333	0.59	1.509	0.5	1.421	0.124451	0.0875798	-0.15	0.903	-0.85	0.555	-0.5	0.729	0.246073	0.337549
BSU19950	sspC	SigG			0.68	1.6	0.31	1.24	0.495	1.42	0.254558	0.179267	0.2	1.14667	0.36	1.28333	0.28	1.215	0.096638	0.0795374
BSU25420	yqeW				0.45	1.36727	0.56	1.47273	0.505	1.42	0.0745677	0.0525125	0.43	1.34636	0.85	1.80727	0.64	1.57682	0.325912	0.20669
BSU28320	ysnD	GerE			0.39	1.3075	0.62	1.5325	0.505	1.42	0.159099	0.112042	-1.04	0.4875	-0.9	0.535	-0.97	0.51125	0.0335876	0.065697
BSU23890	yidC2	MifM			0.53	1.447	0.48	1.392	0.505	1.4195	0.0388908	0.0273975	0.94	1.915	1	2.002	0.97	1.9585	0.0615182	0.0314109
BSU35350	yvyC	SigD			0.69	1.6125	0.29	1.225	0.49	1.41875	0.274004	0.19313	0.77	1.71	0.57	1.4875	0.67	1.59875	0.157331	0.0984089
BSU30560	pckA	CcpN			0.49	1.40867	0.51	1.42267	0.5	1.41567	0.00989949	0.00699281	1.95	3.862	1.96	3.888	1.955	3.875	0.0183848	0.00474446
BSU25950	yqcC				0.44	1.36	0.55	1.46909	0.495	1.41455	0.077139	0.0545327	0.34	1.26727	0.47	1.38545	0.405	1.32636	0.0835672	0.0630047
BSU28210	lonB	SigF			0.43	1.34786	0.57	1.48	0.5	1.41393	0.0934391	0.0660847	0.33	1.25571	0.42	1.34	0.375	1.29786	0.0595991	0.0459211
BSU37510	pbpG	SigG			0.38	1.30467	0.61	1.52133	0.495	1.413	0.153206	0.108426	0.81	1.75733	1.2	2.294	1.005	2.02567	0.379481	0.187336
BSU32480	pucD	SigA			0.45	1.36333	0.55	1.462	0.5	1.41267	0.0697678	0.0493873	0.63	1.55067	0.74	1.66467	0.685	1.60767	0.0806101	0.0501411
BSU40410	walR				0.42	1.342	0.57	1.483	0.495	1.4125	0.099702	0.0705855	0.52	1.433	0.48	1.391	0.5	1.412	0.0296983	0.0210328
BSU14760	ylaF				0.74	1.66667	0.21	1.15667	0.475	1.41167	0.360624	0.25546	0.51	1.42	0.38	1.3	0.445	1.36	0.0848528	0.0623918
BSU39000	yxjC	SigE			0.25	1.18786	0.71	1.63357	0.48	1.41071	0.315168	0.22341	0.59	1.50286	0.53	1.44143	0.56	1.47214	0.0434365	0.0295056
BSU12530	xkdC	Xre			0.5	1.418	0.49	1.403	0.495	1.4105	0.0106066	0.00751975	0.23	1.174	0.13	1.094	0.18	1.134	0.0565685	0.049884
BSU11799	yjzK				0.33	1.25333	0.64	1.56333	0.485	1.40833	0.219203	0.155647	0.01	1.01	0.01	1.01	0.01	1.01	0	0
BSU24160	mmgB	SigE			0.38	1.29917	0.6	1.51333	0.49	1.40625	0.151439	0.10769	0.81	1.75417	1.01	2.01583	0.91	1.885	0.185026	0.0981572
BSU23401	spoVAEA	SpoVT			0.42	1.33889	0.56	1.47333	0.49	1.40611	0.0950666	0.0676096	0.57	1.48	0.59	1.51	0.58	1.495	0.0212131	0.0141894
BSU07820	treR	SigA			0.72	1.643	0.22	1.168	0.47	1.4055	0.335876	0.238972	-1.22	0.429	-1.71	0.305	-1.465	0.367	0.0876812	0.238913
BSU31190	yulD	SigA			0.42	1.3375	0.56	1.4725	0.49	1.405	0.0954595	0.0679427	-0.11	0.9275	0.46	1.38	0.175	1.15375	0.319966	0.277327
BSU09260	yhxA	SigA			0.48	1.39071	0.51	1.41929	0.495	1.405	0.0202031	0.0143794	0.83	1.78143	0.83	1.78143	0.83	1.78143	1.41421e-07	7.93865e-08
BSU14320	yknU				0.39	1.31133	0.58	1.496	0.485	1.40367	0.130579	0.0930271	-0.21	0.867333	0.01	1.00667	-0.1	0.937	0.0985236	0.105148
BSU18819	yozU				0.31	1.24	0.65	1.56667	0.48	1.40333	0.230988	0.1646	0.43	1.34333	0.58	1.49667	0.505	1.42	0.108423	0.0763543
BSU26600	bltD	SigA			0.57	1.48	0.4	1.32167	0.485	1.40083	0.111959	0.0799228	0.91	1.88333	0.91	1.87333	0.91	1.87833	0.00707114	0.00376458
BSU23310	sipS	SigA			0.47	1.38333	0.5	1.41833	0.485	1.40083	0.0247487	0.0176671	-0.16	0.896667	-0.14	0.905	-0.15	0.900833	0.00589253	0.0065412
BSU05430	ydfJ	YdfI			0.35	1.27455	0.61	1.52545	0.48	1.4	0.17742	0.126728	0.27	1.20182	0.44	1.35909	0.355	1.28045	0.111209	0.0868509
BSU12230	yjjA				0.44	1.357	0.53	1.442	0.485	1.3995	0.0601041	0.0429468	0.13	1.096	0.18	1.134	0.155	1.115	0.0268701	0.0240988
BSU13190	ispA	SigA			0.47	1.38357	0.5	1.415	0.485	1.39929	0.0222233	0.0158819	1.01	2.01786	1.12	2.17286	1.065	2.09536	0.109602	0.052307
BSU29630	refZ	Spo0A			0.4	1.32	0.56	1.47857	0.48	1.39929	0.112127	0.0801315	0.1	1.07	0.13	1.09286	0.115	1.08143	0.0161624	0.0149454
BSU35450	comFC	ComK			0.34	1.26444	0.62	1.53222	0.48	1.39833	0.189347	0.135409	0.17	1.12889	0.34	1.26222	0.255	1.19556	0.094281	0.0788595
BSU06037	ydzT/4				0.4	1.32333	0.56	1.47333	0.48	1.39833	0.106066	0.0758518	0.44	1.35333	0.73	1.66333	0.585	1.50833	0.219203	0.145328
BSU08510	yfhF	SigB			0.35	1.278	0.6	1.513	0.475	1.3955	0.16617	0.119076	1.15	2.218	0.85	1.798	1	2.008	0.296985	0.147901
BSU06150	gutB	SigA			0.51	1.42571	0.44	1.36071	0.475	1.39321	0.0459619	0.0329899	0.93	1.905	0.93	1.90357	0.93	1.90429	0.00101038	0.000530585
BSU16730	spoVFA	SigK			0.46	1.37818	0.49	1.40636	0.475	1.39227	0.0199276	0.014313	-0.71	0.61	-0.5	0.709091	-0.605	0.659545	0.0700679	0.106237
BSU00910	ispF	SigM			0.39	1.306	0.56	1.476	0.475	1.391	0.120208	0.0864185	0.92	1.898	1.09	2.126	1.005	2.012	0.16122	0.0801294
BSU25740	yqeB				0.34	1.26667	0.6	1.51333	0.47	1.39	0.17442	0.125482	-0.19	0.874444	-0.13	0.911111	-0.16	0.892778	0.0259273	0.0290411
BSU32500	pucB	SigA			0.12	1.08429	0.76	1.69571	0.44	1.39	0.432345	0.31104	0.18	1.13143	0.72	1.64286	0.45	1.38714	0.361635	0.260705
BSU04890	ydcT	ImmR			0.44	1.36	0.51	1.42	0.475	1.39	0.0424264	0.0305226	0.48	1.39	0.49	1.40333	0.485	1.39667	0.00942807	0.00675041
BSU20220	yorX				0.4	1.32	0.55	1.46	0.475	1.39	0.098995	0.0712194	0.45	1.365	0.62	1.54	0.535	1.4525	0.123744	0.0851936
BSU33070	gerAC	SpoVT			0.4	1.32214	0.54	1.45643	0.47	1.38929	0.0949543	0.0683475	0.95	1.93357	0.84	1.78857	0.895	1.86107	0.102531	0.0550922
BSU36690	rapB	SigA			0.55	1.465	0.39	1.31	0.47	1.3875	0.109602	0.0789921	0.4	1.32	0.54	1.45	0.47	1.385	0.0919238	0.066371
BSU38980	scoB	SigE			0.46	1.3725	0.49	1.4025	0.475	1.3875	0.0212132	0.0152888	0.99	1.9875	0.8	1.74625	0.895	1.86687	0.17059	0.0913771
BSU12260	yjlA				0.44	1.35667	0.5	1.41833	0.47	1.3875	0.0436049	0.0314269	0.33	1.26083	0.24	1.185	0.285	1.22292	0.0536222	0.0438478
BSU08710	gsaB				0.46	1.37571	0.48	1.39857	0.47	1.38714	0.0161626	0.0116517	0.02	1.015	-0.12	0.922857	-0.05	0.968929	0.0651549	0.0672443
BSU17320	ymaF				0.22	1.165	0.69	1.60833	0.455	1.38667	0.313484	0.22607	-0.78	0.581667	-0.4	0.758333	-0.59	0.67	0.124922	0.186451
BSU14520	adeC				0.42	1.33867	0.52	1.43467	0.47	1.38667	0.0678822	0.0489535	-1.06	0.479333	-1.15	0.45	-1.105	0.464667	0.0207418	0.0446381
BSU20928	yoyH				0.34	1.265	0.59	1.505	0.465	1.385	0.169706	0.122531	0.42	1.34	0.71	1.635	0.565	1.4875	0.208597	0.140233
BSU31590	yufS	YlxR			0.45	1.37	0.48	1.39667	0.465	1.38333	0.0188563	0.013631	0.64	1.56333	0.78	1.71667	0.71	1.64	0.108423	0.0661116
BSU04940	conE	ImmR			0.36	1.28667	0.57	1.48	0.465	1.38333	0.136707	0.0988246	0.68	1.60667	0.64	1.55867	0.66	1.58267	0.0339411	0.0214455
BSU24360	spoIIIAH	SigE			0.45	1.36375	0.49	1.4025	0.47	1.38313	0.0274004	0.0198105	0.58	1.49375	0.77	1.7025	0.675	1.59813	0.147609	0.0923636
BSU19530	yodA				0.56	1.47	0.37	1.296	0.465	1.383	0.123037	0.0889635	1.02	2.03	1.13	2.194	1.075	2.112	0.115966	0.0549079
BSU00210	recR				0.43	1.35	0.5	1.415	0.465	1.3825	0.045962	0.0332456	0.75	1.6775	0.93	1.9	0.84	1.78875	0.157331	0.087956
BSU10570	yhjN				0.4	1.32071	0.53	1.44357	0.465	1.38214	0.086873	0.0628539	0.55	1.46429	0.51	1.42429	0.53	1.44429	0.0282843	0.0195836
BSU28820	ysdC				0.5	1.41538	0.43	1.34769	0.465	1.38154	0.0478658	0.0346467	-0.79	0.578461	-1.09	0.470769	-0.94	0.524615	0.0761499	0.145154
BSU29750	aroA				0.54	1.45231	0.39	1.30692	0.465	1.37962	0.102802	0.0745152	0.45	1.36692	0.54	1.45308	0.495	1.41	0.0609199	0.0432056
BSU00330	yabA				0.53	1.4475	0.39	1.3075	0.46	1.3775	0.0989949	0.0718656	0.3	1.23	0.47	1.3875	0.385	1.30875	0.111369	0.0850959
BSU19880	yotH	SigK			0.81	1.755	0	1	0.405	1.3775	0.533866	0.387561	0.44	1.355	1.17	2.25	0.805	1.8025	0.632861	0.351102
BSU21120	yonE				0.56	1.47571	0.35	1.27857	0.455	1.37714	0.139401	0.101225	0.39	1.30929	0.46	1.37929	0.425	1.34429	0.0494975	0.0368207
BSU24590	yqhG	SigF			0.44	1.35889	0.48	1.39444	0.46	1.37667	0.0251417	0.0182627	0.09	1.06556	0.13	1.09111	0.11	1.07833	0.0180705	0.0167578
BSU13900	ptsH	SigA			0.45	1.37	0.47	1.38333	0.46	1.37667	0.00942807	0.00684847	1.03	2.04	1.07	2.10667	1.05	2.07333	0.0471404	0.0227365
BSU18669	yozS				0.41	1.32667	0.51	1.42667	0.46	1.37667	0.0707106	0.0513636	-0.23	0.85	0.18	1.13	-0.025	0.99	0.19799	0.19999
BSU10580	yhjO				0.25	1.18909	0.64	1.56364	0.445	1.37636	0.264844	0.192423	0.68	1.60545	0.55	1.46273	0.615	1.53409	0.100923	0.065787
BSU30470	ytzC	SigG			0.68	1.6	0.2	1.15	0.44	1.375	0.318198	0.231417	-0.13	0.915	-0.36	0.78	-0.245	0.8475	0.0954594	0.112636
BSU00740	pabB	SigA			0.52	1.43214	0.4	1.31786	0.46	1.375	0.0808123	0.0587726	0.77	1.71	0.82	1.76214	0.795	1.73607	0.0368705	0.0212379
BSU32849	yuzL				0.2	1.145	0.68	1.605	0.44	1.375	0.325269	0.236559	0.73	1.655	0.67	1.59	0.7	1.6225	0.0459619	0.0283279
BSU36350	ywpD				0.44	1.353	0.48	1.394	0.46	1.3735	0.0289914	0.0211077	0.36	1.283	0.51	1.428	0.435	1.3555	0.10253	0.0756403
BSU35860	pgdS	SigD			0.56	1.47571	0.34	1.27	0.45	1.37286	0.145462	0.105956	1.49	2.81571	1.34	2.54	1.415	2.67786	0.19496	0.0728043
BSU26280	yqaK	SigA			0.36	1.28636	0.54	1.45636	0.45	1.37136	0.120208	0.087656	0.56	1.47273	0.64	1.55364	0.6	1.51318	0.0572114	0.0378087
BSU01910	skfA	Spo0A			0.59	1.505	0.3	1.235	0.445	1.37	0.190919	0.139357	0.27	1.205	1	1.995	0.635	1.6	0.558614	0.349134
BSU05450	ydfK	SigA			0.36	1.28111	0.54	1.45556	0.45	1.36833	0.123351	0.0901469	-0.19	0.878889	-0.16	0.896667	-0.175	0.887778	0.0125708	0.0141599
BSU23300	ypuD	SigM			0.48	1.3925	0.42	1.34	0.45	1.36625	0.0371231	0.0271715	3.79	13.8775	3.96	15.525	3.875	14.7012	1.16496	0.0792421
BSU19770	cgeC	GerE			0.53	1.4475	0.36	1.285	0.445	1.36625	0.114905	0.0841024	-0.97	0.51	-1.4	0.38	-1.185	0.445	0.0919239	0.206571
BSU22019	ypzF	SigA			0.33	1.26	0.56	1.47	0.445	1.365	0.148492	0.108786	-1.07	0.475	-1.07	0.475	-1.07	0.475	0	0
BSU12820	spoIISB	SigK			0.41	1.33	0.49	1.4	0.45	1.365	0.0494975	0.0362619	0.31	1.24	0.4	1.315	0.355	1.2775	0.053033	0.0415131
BSU38990	scoA	SigE			0.44	1.36	0.45	1.36375	0.445	1.36188	0.00265172	0.00194711	0.7	1.625	0.61	1.52875	0.655	1.57687	0.0680589	0.0431606
BSU29380	tcyJ	SigA			0.61	1.52636	0.26	1.19727	0.435	1.36182	0.232702	0.170876	0.81	1.74818	0.43	1.34364	0.62	1.54591	0.286057	0.185041
BSU06740	yefB				0.49	1.40182	0.4	1.32	0.445	1.36091	0.0578542	0.0425114	0.69	1.61182	0.46	1.37091	0.575	1.49136	0.170348	0.114223
BSU40200	yydD				0.54	1.455	0.34	1.26643	0.44	1.36071	0.13334	0.0979928	-0.38	0.767857	-0.03	0.980714	-0.205	0.874286	0.150513	0.172155
BSU41010	gidA	ComK			0.37	1.29214	0.51	1.42714	0.44	1.35964	0.0954594	0.0702092	0.49	1.40929	0.43	1.35071	0.46	1.38	0.0414163	0.0300118
BSU37280	narG	SigA			0.38	1.29733	0.51	1.42	0.445	1.35867	0.0867384	0.0638408	0.57	1.48933	0.89	1.85933	0.73	1.67433	0.261629	0.156259
BSU21730	ypmS				0.45	1.37	0.43	1.34571	0.44	1.35786	0.0171726	0.0126468	0.63	1.54857	0.68	1.60143	0.655	1.575	0.0373756	0.0237305
BSU30630	mutTA	SigA			0.53	1.44333	0.35	1.27167	0.44	1.3575	0.121387	0.0894193	0.42	1.33833	0.69	1.615	0.555	1.47667	0.195633	0.132483
BSU07290	yfnF	GerE			0.46	1.372	0.43	1.343	0.445	1.3575	0.0205062	0.0151058	0.62	1.539	0.51	1.42	0.565	1.4795	0.0841456	0.0568743
BSU25570	comEC	ComK			0.23	1.17	0.63	1.54467	0.43	1.35733	0.264929	0.195184	-0.1	0.93	0.03	1.02333	-0.035	0.976667	0.0659966	0.0675733
BSU10530	ntdC	SigA			0.43	1.34429	0.45	1.37	0.44	1.35714	0.0181827	0.0133978	0.65	1.57286	0.78	1.72	0.715	1.64643	0.104046	0.0631947
BSU09100	cspB	SigA			0.52	1.435	0.35	1.275	0.435	1.355	0.113137	0.083496	-0.48	0.715	-0.36	0.78	-0.42	0.7475	0.0459619	0.0614875
BSU18810	yobA				0.41	1.332	0.46	1.374	0.435	1.353	0.0296986	0.0219502	0.39	1.306	0.76	1.692	0.575	1.499	0.272943	0.182084
BSU06880	yesF				0.49	1.40182	0.38	1.30273	0.435	1.35227	0.0700678	0.0518149	0.92	1.89091	0.81	1.75545	0.865	1.82318	0.0957809	0.052535
BSU28700	ysfE	SigA			0.56	1.47	0.3	1.23333	0.43	1.35167	0.167349	0.123809	1.61	3.04667	1.67	3.18333	1.64	3.115	0.0966378	0.0310234
BSU11840	yjcF				0.39	1.31	0.48	1.39167	0.435	1.35083	0.057747	0.0427492	0.96	1.945	1.01	2.01667	0.985	1.98083	0.050676	0.0255832
BSU10850	iolX	IolQ			0.31	1.24385	0.54	1.45692	0.425	1.35038	0.150668	0.111574	0.77	1.70846	0.97	1.95923	0.87	1.83385	0.177321	0.0966933
BSU00130	serS	T-box			0.47	1.38071	0.4	1.32	0.435	1.35036	0.0429316	0.0317927	0.31	1.23786	0.29	1.22429	0.3	1.23107	0.00959643	0.00779518
BSU05250	ydeM				0.42	1.334	0.45	1.366	0.435	1.35	0.0226274	0.016761	0.35	1.276	0.3	1.232	0.325	1.254	0.0311128	0.0248108
BSU40070	gntP	GntR			0.62	1.53571	0.22	1.16286	0.42	1.34929	0.26365	0.1954	4.1	17.1607	4.49	22.4636	4.295	19.8121	3.74969	0.189262
BSU02680	lmrA	SigA			0.33	1.25375	0.53	1.44375	0.43	1.34875	0.13435	0.0996109	0.87	1.8225	0.91	1.87375	0.89	1.84813	0.0362392	0.0196086
BSU21610	yokF				0.35	1.27286	0.51	1.42	0.43	1.34643	0.104046	0.0772754	0.84	1.78714	0.7	1.62714	0.77	1.70714	0.113137	0.0662728
BSU32400	yunG				0.46	1.375	0.4	1.3175	0.43	1.34625	0.0406586	0.0302014	0.24	1.1775	-0.35	0.7825	-0.055	0.98	0.279307	0.285007
BSU21540	yolA	AbrB			0.19	1.142	0.63	1.55	0.41	1.346	0.2885	0.214338	0.21	1.16	0.26	1.2	0.235	1.18	0.0282842	0.0239697
BSU35610	tuaA/2	SigA			0.36	1.28667	0.49	1.405	0.425	1.34583	0.0836743	0.0621729	0.53	1.44167	0.58	1.49167	0.555	1.46667	0.0353553	0.0241059
BSU27180	yrhH	SigM			0.57	1.48	0.28	1.21	0.425	1.345	0.190919	0.141947	5.01	32.2383	5.2	36.68	5.105	34.4592	3.14073	0.0911436
BSU11530	coiA				0.22	1.16857	0.6	1.52	0.41	1.34429	0.248498	0.184855	0.19	1.13857	0.29	1.22286	0.24	1.18071	0.059599	0.0504771
BSU27310	pbpI	SigE			0.35	1.27214	0.5	1.41571	0.425	1.34393	0.10152	0.0755399	2.14	4.42286	2.33	5.015	2.235	4.71893	0.418708	0.0887295
BSU12740	xkdU	Xpf			0.54	1.45714	0.3	1.23	0.42	1.34357	0.160614	0.119543	0.51	1.42571	0.37	1.29571	0.44	1.36071	0.0919239	0.0675556
BSU33450	helD				0.38	1.29733	0.47	1.38667	0.425	1.342	0.0631682	0.0470702	0.66	1.57467	0.53	1.446	0.595	1.51033	0.0909812	0.0602391
BSU30680	ytjA				0.41	1.32667	0.44	1.35333	0.425	1.34	0.0188562	0.0140718	0.28	1.21	0.32	1.24667	0.3	1.22833	0.0259273	0.0211077
BSU23000	ypbE				0.36	1.281	0.48	1.399	0.42	1.34	0.0834387	0.0622677	0.43	1.347	0.35	1.272	0.39	1.3095	0.0530329	0.0404986
BSU22870	fni				0.39	1.31154	0.45	1.36692	0.42	1.33923	0.0391629	0.0292428	-0.47	0.720769	-0.47	0.720769	-0.47	0.720769	0	0
BSU04400	gsiB	SigI			0.5	1.416	0.33	1.26	0.415	1.338	0.110309	0.0824429	-0.49	0.714	-0.86	0.552	-0.675	0.633	0.114551	0.180966
BSU26320	yqaG	SigA			0.52	1.43167	0.31	1.24167	0.415	1.33667	0.13435	0.100511	0.38	1.3	0.62	1.54	0.5	1.42	0.169706	0.119511
BSU34510	yvdQ	SigG			0.31	1.24333	0.51	1.425	0.41	1.33417	0.128458	0.0962831	0.45	1.37	0.41	1.33167	0.43	1.35083	0.0271057	0.0200659
BSU40280	yycO	PhoP			0.2	1.14778	0.6	1.52	0.4	1.33389	0.263201	0.197318	1.21	2.32111	0.43	1.34444	0.82	1.83278	0.690608	0.376809
BSU17260	aprX	SigA			0.2	1.14786	0.6	1.51786	0.4	1.33286	0.26163	0.196292	0.38	1.30071	0.7	1.62	0.54	1.46036	0.225769	0.154599
BSU20240	yorV				0.32	1.245	0.51	1.42	0.415	1.3325	0.123744	0.0928659	0.44	1.36	0.58	1.49	0.51	1.425	0.0919239	0.064508
BSU05530	ydfR	SigG			0.24	1.18125	0.57	1.4825	0.405	1.33187	0.213016	0.159937	0.39	1.3125	0.5	1.41125	0.445	1.36188	0.0698269	0.0512726
BSU24150	mmgC	SigE			0.39	1.31	0.43	1.35143	0.41	1.33071	0.0292944	0.0220141	0.7	1.62857	0.85	1.80571	0.775	1.71714	0.125259	0.0729462
BSU04960	yddG	ImmR			0.13	1.096	0.65	1.564	0.39	1.33	0.330926	0.248816	0.63	1.54733	0.81	1.75667	0.72	1.652	0.148021	0.0896012
BSU26220	yqaQ				0.25	1.19167	0.55	1.46833	0.4	1.33	0.195633	0.147092	0.53	1.44333	1.03	2.04333	0.78	1.74333	0.424264	0.243364
BSU30840	yteA	SpoVT			0.38	1.30111	0.44	1.35778	0.41	1.32944	0.0400694	0.03014	-0.11	0.926667	0.23	1.17556	0.06	1.05111	0.175991	0.167433
BSU19090	yobU				0.46	1.374	0.36	1.284	0.41	1.329	0.0636396	0.0478853	1.03	2.038	1.03	2.048	1.03	2.043	0.00707107	0.00346112
BSU04860	ydcQ	ImmR			0.34	1.27	0.47	1.38786	0.405	1.32893	0.0833376	0.0627103	0.62	1.53857	0.57	1.485	0.595	1.51179	0.0378808	0.025057
BSU21530	yolB	AbrB			0.42	1.33333	0.4	1.32333	0.41	1.32833	0.00707107	0.00532326	0.58	1.49	0.52	1.43333	0.55	1.46167	0.0400694	0.0274135
BSU31410	alaR				0.49	1.40667	0.32	1.24833	0.405	1.3275	0.111959	0.0843379	0.25	1.18833	0.35	1.27167	0.3	1.23	0.0589254	0.0479068
BSU07620	yflN	CitT			0.61	1.521	0.18	1.129	0.395	1.325	0.277186	0.209197	3.36	10.244	3.57	11.836	3.465	11.04	1.12571	0.101967
BSU15340	ylmA	CodY			0.48	1.39182	0.33	1.25636	0.405	1.32409	0.0957809	0.0723371	-1	0.500909	-1.13	0.457273	-1.065	0.479091	0.0308556	0.0644045
BSU31660	mrpG				0.39	1.31	0.42	1.3375	0.405	1.32375	0.0194454	0.0146896	1.17	2.2475	0.99	1.9875	1.08	2.1175	0.183848	0.086823
BSU17380	nrdE	PerR			0.28	1.21143	0.52	1.43429	0.4	1.32286	0.157584	0.119124	-0.06	0.96	-0.2	0.870714	-0.13	0.915357	0.0631345	0.0689725
BSU07130	lplD	SigF			0.39	1.31286	0.41	1.33286	0.4	1.32286	0.0141422	0.0106907	0.82	1.76	0.81	1.75286	0.815	1.75643	0.00505093	0.00287568
BSU19920	yotD	SigK			0.72	1.645	0	1	0.36	1.3225	0.456084	0.344865	0	1	0.24	1.18	0.12	1.09	0.127279	0.11677
BSU19930	yotC	SigK			0.19	1.14	0.59	1.505	0.39	1.3225	0.258094	0.195156	0.52	1.43	0.46	1.375	0.49	1.4025	0.0388909	0.0277297
BSU20650	yoqF				0.53	1.44	0.26	1.2	0.395	1.32	0.169706	0.128565	0.24	1.18	0.58	1.49	0.41	1.335	0.219203	0.164197
BSU39060	citH	SigE			0.35	1.27571	0.45	1.36214	0.4	1.31893	0.0611142	0.0463363	0.43	1.34786	0.48	1.39	0.455	1.36893	0.0297995	0.0217685
BSU05780	ydhJ				0.34	1.26667	0.46	1.37083	0.4	1.31875	0.0736569	0.0558536	0.18	1.1325	0.21	1.16	0.195	1.14625	0.0194455	0.0169645
BSU06010	ydiL				0.38	1.30273	0.42	1.33364	0.4	1.31818	0.0218561	0.0165805	-0.24	0.849091	-0.47	0.721818	-0.355	0.785455	0.0899954	0.114577
BSU06540	yezC				0.4	1.322	0.39	1.314	0.395	1.318	0.00565685	0.004292	0.15	1.112	-0.25	0.838	-0.05	0.975	0.193747	0.198715
BSU11360	appD	TnrA			0.31	1.23636	0.48	1.39727	0.395	1.31682	0.11378	0.0864051	-0.63	0.647273	-0.41	0.752727	-0.52	0.7	0.0745676	0.106525
BSU15820	rpmB	stringent response			0.62	1.54	0.12	1.09	0.37	1.315	0.318198	0.241976	0.18	1.135	-0.01	0.995	0.085	1.065	0.0989949	0.092953
BSU04310	ydaN	SigB			0.35	1.27133	0.44	1.358	0.395	1.31467	0.0612825	0.0466145	0.76	1.69533	0.56	1.472	0.66	1.58367	0.157921	0.0997183
BSU12760	xkdW	Xpf			0.36	1.285	0.42	1.3425	0.39	1.31375	0.0406586	0.0309485	0.44	1.36	0.57	1.485	0.505	1.4225	0.0883883	0.0621359
BSU04480	ydbI				0.36	1.28167	0.43	1.34417	0.395	1.31292	0.0441943	0.0336612	0.3	1.23	0.29	1.22167	0.295	1.22583	0.00589253	0.00480696
BSU19020	yobN				0.39	1.31429	0.39	1.31071	0.39	1.3125	0.00252515	0.00192392	0.33	1.25786	0.41	1.33143	0.37	1.29464	0.0520229	0.0401832
BSU05750	fra				0.39	1.3125	0.39	1.3125	0.39	1.3125	7.07107e-08	5.38748e-08	-1.23	0.425	-1.47	0.36	-1.35	0.3925	0.0459619	0.1171
BSU12100	pdaC	WalR			0.3	1.23143	0.48	1.39143	0.39	1.31143	0.113137	0.0862702	-1.14	0.454286	-0.99	0.502857	-1.065	0.478571	0.0343452	0.0717661
BSU19390	yojN				0.32	1.24455	0.46	1.37818	0.39	1.31136	0.0944951	0.0720587	-0.54	0.69	-0.65	0.639091	-0.595	0.664545	0.0359982	0.0541696
BSU20940	yopC				0.26	1.20071	0.51	1.42	0.385	1.31036	0.155058	0.118333	0.22	1.16714	0.39	1.30714	0.305	1.23714	0.098995	0.0800191
BSU25220	antE	SigA			0.25	1.19	0.52	1.43	0.385	1.31	0.169706	0.129546	0.35	1.2725	0.76	1.6925	0.555	1.4825	0.296985	0.200327
BSU22900	ypfB	SigF			0.38	1.3	0.4	1.32	0.39	1.31	0.0141421	0.0107955	-0.9	0.535	-1.4	0.38	-1.15	0.4575	0.109602	0.239566
BSU16220	fliG	Spo0A			0.47	1.38308	0.3	1.23538	0.385	1.30923	0.104434	0.0797677	0.62	1.53538	0.71	1.64077	0.665	1.58808	0.0745182	0.0469236
BSU26920	yraJ				0.4	1.32	0.37	1.29667	0.385	1.30833	0.0164991	0.0126108	-0.02	0.986667	0.2	1.14667	0.09	1.06667	0.113137	0.106066
BSU34030	lutC	FbpB			0.47	1.38111	0.31	1.23556	0.39	1.30833	0.102923	0.0786675	0.89	1.85111	0.85	1.80444	0.87	1.82778	0.0329984	0.0180538
BSU33960	araE	SigA			0.18	1.13071	0.57	1.485	0.375	1.30786	0.250518	0.191548	0.38	1.30071	0.69	1.61429	0.535	1.4575	0.221728	0.152129
BSU19990	yosV				0.04	1.025	0.67	1.59	0.355	1.3075	0.399515	0.305557	0.37	1.295	0.36	1.2875	0.365	1.29125	0.0053033	0.00410711
BSU04850	helP	ImmR			0.48	1.398	0.28	1.216	0.38	1.307	0.128693	0.0984648	0.36	1.28	0.47	1.382	0.415	1.331	0.0721249	0.0541885
BSU04930	yddD	ImmR			0.21	1.15667	0.54	1.45667	0.375	1.30667	0.212132	0.162346	0.4	1.31667	0.64	1.555	0.52	1.43583	0.168527	0.117372
BSU33239	yvrJ	SigO			0.45	1.37	0.31	1.242	0.38	1.306	0.0905097	0.069303	2.87	7.318	-0.03	0.98	1.42	4.149	4.48164	1.08017
BSU39400	pdp	SigA			0.57	1.48857	0.17	1.12286	0.37	1.30571	0.258599	0.198052	2.09	4.24929	2.08	4.21714	2.085	4.23321	0.0227285	0.0053691
BSU40330	rocE	SigL			0.39	1.30643	0.38	1.305	0.385	1.30571	0.00100996	0.000773493	0.49	1.40429	0.13	1.09071	0.31	1.2475	0.221729	0.177738
BSU37120	fbaA				0.39	1.30818	0.38	1.30273	0.385	1.30545	0.00385684	0.00295441	-0.7	0.617273	-0.73	0.602727	-0.715	0.61	0.0102852	0.016861
BSU05409	ydzQ				0.57	1.48	0.18	1.13	0.375	1.305	0.247487	0.189645	0.7	1.62	0.88	1.84	0.79	1.73	0.155563	0.0899211
BSU40820	yyaL				0.29	1.22467	0.47	1.38467	0.38	1.30467	0.113137	0.0867172	-0.46	0.724667	-0.79	0.578	-0.625	0.651333	0.103709	0.159226
BSU07080	yesZ	RhgR			0.21	1.15909	0.54	1.45	0.375	1.30455	0.205704	0.157682	1.24	2.37	1.01	2.00909	1.125	2.18955	0.255201	0.116554
BSU20800	yopQ				0.26	1.19571	0.5	1.41286	0.38	1.30429	0.153543	0.117722	1.04	2.04929	0.63	1.54857	0.835	1.79893	0.354059	0.196816
BSU13120	proB	SigA			0.31	1.23786	0.45	1.36857	0.38	1.30321	0.0924289	0.0709238	0.03	1.01786	0.07	1.04857	0.05	1.03321	0.0217184	0.0210202
BSU07610	citM	CitT			0.45	1.37071	0.3	1.23429	0.375	1.3025	0.0964696	0.0740649	2.2	4.58714	2.66	6.33929	2.43	5.46321	1.23895	0.226781
BSU08530	yfhH				0.42	1.3425	0.33	1.26	0.375	1.30125	0.0583363	0.044831	0.78	1.72	0.72	1.6425	0.75	1.68125	0.0548008	0.0325953
BSU02040	ybdN	AbrB			0.36	1.282	0.4	1.32	0.38	1.301	0.02687	0.0206533	-0.31	0.807	0.18	1.135	-0.065	0.971	0.231931	0.238858
BSU04990	yddJ	ImmR			0.36	1.284	0.4	1.318	0.38	1.301	0.0240417	0.0184794	0.3	1.23	0.6	1.512	0.45	1.371	0.199404	0.145444
BSU16230	fliH	Spo0A			0.5	1.41125	0.25	1.18875	0.375	1.3	0.157331	0.121024	0.76	1.69125	0.88	1.84125	0.82	1.76625	0.106066	0.0600516
BSU07060	yesX	RhgR			0.25	1.19091	0.49	1.40818	0.37	1.29955	0.153635	0.118222	0.57	1.48909	1.05	2.07545	0.81	1.78227	0.414622	0.232636
BSU24540	yqhL				0.44	1.358	0.31	1.24	0.375	1.299	0.0834385	0.0642329	0.1	1.072	-0.12	0.918	-0.01	0.995	0.108894	0.109442
BSU00590	yabO	SigM			0.37	1.29667	0.38	1.3	0.375	1.29833	0.00235714	0.00181551	0.77	1.70333	0.72	1.64333	0.745	1.67333	0.0424264	0.0253544
BSU32070	yuiC	CodY			0.53	1.44778	0.2	1.14889	0.365	1.29833	0.211346	0.162783	0.21	1.16	0.36	1.28333	0.285	1.22167	0.0872098	0.0713859
BSU10670	gerPF	GerE			0.34	1.27	0.41	1.32667	0.375	1.29833	0.0400693	0.0308621	-1.49	0.356667	-1.1	0.466667	-1.295	0.411667	0.0777817	0.188943
BSU23430	spoVAB	SpoVT			0.25	1.18833	0.49	1.40667	0.37	1.2975	0.154385	0.118986	-0.02	0.985	0.05	1.035	0.015	1.01	0.0353554	0.0350054
BSU32669	yuzN				0.39	1.3125	0.36	1.2825	0.375	1.2975	0.0212132	0.0163493	0.6	1.52	0.7	1.6225	0.65	1.57125	0.0724784	0.0461279
BSU05420	ydfI				0.43	1.34375	0.32	1.25125	0.375	1.2975	0.0654074	0.0504103	-0.51	0.7025	-0.47	0.72375	-0.49	0.713125	0.015026	0.0210707
BSU08660	sspE	SpoVT			0.36	1.285	0.39	1.31	0.375	1.2975	0.0176777	0.0136244	-0.8	0.575	-1.14	0.455	-0.97	0.515	0.0848529	0.164763
BSU13250	ykoG				0.35	1.275	0.4	1.3175	0.375	1.29625	0.030052	0.0231838	-0.09	0.94125	-0.36	0.78	-0.225	0.860625	0.114021	0.132486
BSU11790	yjcA	SigE			0.26	1.198	0.48	1.394	0.37	1.296	0.138593	0.106939	0.46	1.372	0.75	1.684	0.605	1.528	0.220617	0.144383
BSU00220	yaaL				0.4	1.32	0.34	1.27	0.37	1.295	0.0353553	0.0273014	0.8	1.73667	0.74	1.67333	0.77	1.705	0.0447835	0.026266
BSU23910	yqjE				0.4	1.31857	0.35	1.27143	0.375	1.295	0.0333349	0.0257413	0.22	1.16214	0.13	1.09714	0.175	1.12964	0.045962	0.0406872
BSU21110	yonF				0.09	1.06714	0.61	1.52286	0.35	1.295	0.322239	0.248833	0.63	1.55	0.41	1.325	0.52	1.4375	0.159099	0.110678
BSU07460	yfmI	Spo0A			0.21	1.15929	0.52	1.43	0.365	1.29464	0.191424	0.147858	-0.12	0.917857	0.11	1.07929	-0.005	0.998571	0.114147	0.114311
BSU10080	yhfA				0.23	1.17429	0.5	1.41357	0.365	1.29393	0.169201	0.130765	-0.27	0.830714	-0.24	0.849286	-0.255	0.84	0.0131319	0.0156333
BSU11020	yitK				0.45	1.365	0.29	1.22	0.37	1.2925	0.10253	0.0793273	0.19	1.14167	0	1.00167	0.095	1.07167	0.0989949	0.0923748
BSU32980	yusZ				0.32	1.24444	0.42	1.34	0.37	1.29222	0.0675679	0.0522882	-0.18	0.885556	-0.26	0.836667	-0.22	0.861111	0.0345697	0.0401454
BSU23530	spoIIM	SigE			0.27	1.20714	0.46	1.37571	0.365	1.29143	0.119198	0.0922993	0.32	1.25	0.42	1.34143	0.37	1.29571	0.0646498	0.0498951
BSU17600	xylA	SigA			0.32	1.24786	0.42	1.33357	0.37	1.29071	0.0606092	0.0469578	-0.64	0.64	-0.39	0.762143	-0.515	0.701071	0.0863681	0.123195
BSU05070	yddQ				0.39	1.31143	0.34	1.27	0.365	1.29071	0.0292944	0.0226962	0.01	1.00429	-0.33	0.792857	-0.16	0.898571	0.149503	0.166378
BSU19940	yotB	SigK			0.33	1.25444	0.41	1.32556	0.37	1.29	0.0502832	0.0389792	0.29	1.22222	0.58	1.49889	0.435	1.36056	0.195633	0.143789
BSU18240	yngH	SigE			0.31	1.23857	0.42	1.34143	0.365	1.29	0.072731	0.0563806	0.34	1.26214	0.44	1.35214	0.39	1.30714	0.0636395	0.048686
BSU18750	yoaT				0.31	1.23636	0.42	1.34091	0.365	1.28864	0.0739248	0.0573667	0.33	1.25273	0.5	1.41545	0.415	1.33409	0.115065	0.0862501
BSU00580	yabN	SigM			0.35	1.27143	0.38	1.30571	0.365	1.28857	0.0242437	0.0188144	0.53	1.44071	0.44	1.35429	0.485	1.3975	0.0611143	0.0437312
BSU00930	cysE	SigA			0.27	1.20875	0.45	1.36625	0.36	1.2875	0.111369	0.0865004	0.09	1.0625	0.32	1.25125	0.205	1.15687	0.133466	0.115368
BSU20930	yopD				0.19	1.1375	0.52	1.4375	0.355	1.2875	0.212132	0.164763	0.27	1.2075	0.4	1.315	0.335	1.26125	0.0760139	0.0602687
BSU04970	cwlT	ImmR			0.31	1.23615	0.42	1.33769	0.365	1.28692	0.0717986	0.0557909	0.49	1.40692	0.43	1.34615	0.46	1.37654	0.0429704	0.0312163
BSU35080	yvmB	PchR			0.32	1.24833	0.4	1.32333	0.36	1.28583	0.053033	0.0412441	1.78	3.43	1.7	3.25167	1.74	3.34083	0.1261	0.0377452
BSU09630	yhdX				0.44	1.36	0.28	1.21	0.36	1.285	0.106066	0.0825416	0.07	1.05	0.1	1.07	0.085	1.06	0.0141421	0.0133416
BSU19890	yotG	SigK			0.15	1.1075	0.55	1.4625	0.35	1.285	0.251023	0.195349	0.16	1.1175	0.22	1.165	0.19	1.14125	0.0335876	0.0294305
BSU05050	lrpA				0.37	1.288	0.36	1.28	0.365	1.284	0.00565685	0.00440565	0.92	1.888	-0.64	0.642	0.14	1.265	0.881055	0.696486
BSU28440	sdhA	SigA			0.37	1.294	0.35	1.272	0.36	1.283	0.0155565	0.0121251	0.62	1.53267	0.69	1.61333	0.655	1.573	0.0570398	0.0362618
BSU20910	yopF				0.57	1.48	0.12	1.085	0.345	1.2825	0.279307	0.217783	-0.1	0.93	0.46	1.375	0.18	1.1525	0.314663	0.273026
BSU33550	yvaC				0.21	1.15643	0.49	1.40857	0.35	1.2825	0.178292	0.139019	0.09	1.06214	0.22	1.165	0.155	1.11357	0.0727311	0.0653134
BSU21370	yomG				0.33	1.255	0.39	1.30929	0.36	1.28214	0.0383858	0.0299388	0.34	1.26143	0.47	1.38214	0.405	1.32179	0.085358	0.0645778
BSU20050	yosQ				0.16	1.11667	0.53	1.44667	0.345	1.28167	0.233345	0.182064	0.2	1.15	0.65	1.57333	0.425	1.36167	0.299342	0.219835
BSU21740	ypmR				0.38	1.301	0.33	1.261	0.355	1.281	0.0282843	0.0220798	0.42	1.334	0.5	1.417	0.46	1.3755	0.0586898	0.042668
BSU23770	dsdA				0.25	1.18714	0.46	1.37357	0.355	1.28036	0.131825	0.10296	-0.11	0.928571	-0.25	0.841429	-0.18	0.885	0.0616193	0.0696263
BSU18898	yozW				0.36	1.28	0.36	1.28	0.36	1.28	0	0	0	1	0.08	1.06	0.04	1.03	0.0424264	0.0411907
BSU20320	yorN				0.09	1.065	0.58	1.495	0.335	1.28	0.304056	0.237544	0.64	1.56	0.65	1.565	0.645	1.5625	0.00353553	0.00226274
BSU14440	ykpB				0.38	1.305	0.33	1.25417	0.355	1.27958	0.0359446	0.0280909	0.54	1.4525	0.6	1.52083	0.57	1.48667	0.0483189	0.0325015
BSU27690	yrzE	SigE			0.17	1.126	0.52	1.432	0.345	1.279	0.216375	0.169175	0.31	1.242	0.54	1.456	0.425	1.349	0.151321	0.112173
BSU09910	yhaO	LexA			0.31	1.24	0.4	1.31692	0.355	1.27846	0.0543928	0.0425455	0.44	1.35769	0.22	1.16154	0.33	1.25962	0.138702	0.110114
BSU13370	ykoQ				0.57	1.484	0.1	1.072	0.335	1.278	0.291328	0.227956	0.73	1.661	0.32	1.245	0.525	1.453	0.294156	0.202448
BSU17980	sspP	SigG			0.42	1.335	0.29	1.22	0.355	1.2775	0.0813173	0.0636534	0	1	-0.04	0.975	-0.02	0.9875	0.0176777	0.0179014
BSU13870	ykvZ				0.32	1.24615	0.39	1.30769	0.355	1.27692	0.0435143	0.0340775	-0.27	0.830769	-0.29	0.816154	-0.28	0.823462	0.0103346	0.0125503
BSU06870	yesE				0.23	1.172	0.46	1.38	0.345	1.276	0.147078	0.115265	0.83	1.772	0.88	1.846	0.855	1.809	0.0523258	0.0289253
BSU12750	xkdV	Xpf			0.32	1.25214	0.38	1.29929	0.35	1.27571	0.0333351	0.0261305	0.44	1.35786	0.52	1.43643	0.48	1.39714	0.0555585	0.0397658
BSU20340	yorL				0.21	1.15286	0.48	1.39857	0.345	1.27571	0.173746	0.136195	0.78	1.72214	0.62	1.54143	0.7	1.63179	0.127784	0.0783094
BSU05329	ydzO				-1.03	0.49	1.04	2.06	0.005	1.275	1.11016	0.870712	0.95	1.935	-1.62	0.325	-0.335	1.13	1.13844	1.00747
BSU18140	ynfE				0.35	1.27667	0.35	1.27333	0.35	1.275	0.002357	0.00184863	0.25	1.19333	0.32	1.24667	0.285	1.22	0.0377123	0.0309118
BSU31400	alaT				0.39	1.30929	0.31	1.23929	0.35	1.27429	0.0494973	0.0388432	0.22	1.16786	0.26	1.19571	0.24	1.18179	0.0196979	0.0166679
BSU05550	cotP	GerE			0.32	1.248	0.38	1.3	0.35	1.274	0.0367696	0.0288615	-0.06	0.958	-0.16	0.896	-0.11	0.927	0.0438406	0.047293
BSU37780	rocA	SigL			0.39	1.31286	0.3	1.235	0.345	1.27393	0.0550534	0.0432154	1.36	2.55857	1.59	3.00571	1.475	2.78214	0.316178	0.113645
BSU10700	gerPC	GerE			0.26	1.19714	0.43	1.35	0.345	1.27357	0.108086	0.0848687	-0.79	0.578571	-0.65	0.638571	-0.72	0.608571	0.0424264	0.0697147
BSU02030	prkD				0.4	1.32333	0.29	1.22333	0.345	1.27333	0.0707108	0.0555321	0.61	1.52778	0.57	1.48111	0.59	1.50444	0.0329983	0.0219339
BSU11960	yjcR				0.28	1.21667	0.41	1.32667	0.345	1.27167	0.0777818	0.0611653	0.51	1.42333	0.71	1.63667	0.61	1.53	0.150849	0.0985944
BSU30270	msmE	SigA			0.39	1.30857	0.3	1.23429	0.345	1.27143	0.052528	0.0413142	0.3	1.23429	0.34	1.265	0.32	1.24964	0.0217181	0.0173795
BSU38120	rodA	SigM			0.32	1.25071	0.37	1.29143	0.345	1.27107	0.0287894	0.0226497	1.36	2.56714	1.52	2.87071	1.44	2.71893	0.214657	0.0789493
BSU18250	yngI	SigE			0.26	1.19467	0.43	1.34733	0.345	1.271	0.107952	0.0849345	0.28	1.21667	0.69	1.61733	0.485	1.417	0.283314	0.199939
BSU40390	yycH				0.35	1.27143	0.34	1.27	0.345	1.27071	0.0010101	0.000794909	0.44	1.36	0.42	1.33857	0.43	1.34929	0.0151522	0.0112298
BSU28740	araP	SigA			0.32	1.24538	0.37	1.29462	0.345	1.27	0.0348114	0.0274105	0.63	1.54769	0.8	1.74615	0.715	1.64692	0.140333	0.0852095
BSU31650	mrpF				0.31	1.2375	0.38	1.3025	0.345	1.27	0.0459619	0.0361904	0.98	1.9675	1.01	2.015	0.995	1.99125	0.0335875	0.0168675
BSU22180	gpsB				0.37	1.29333	0.32	1.24667	0.345	1.27	0.0329983	0.0259829	-0.66	0.633333	-0.81	0.57	-0.735	0.601667	0.0447834	0.0744323
BSU26000	yqbR				0.36	1.28333	0.33	1.25667	0.345	1.27	0.0188561	0.0148473	0.23	1.17	0.68	1.60667	0.455	1.38833	0.30877	0.222403
BSU14620	slp				0.36	1.28	0.33	1.2575	0.345	1.26875	0.01591	0.0125399	0.13	1.095	0.36	1.28	0.245	1.1875	0.130815	0.11016
BSU21650	yokB				0.33	1.25444	0.36	1.28222	0.345	1.26833	0.0196419	0.0154864	0.67	1.59556	0.68	1.60111	0.675	1.59833	0.00392833	0.00245777
BSU00570	yabM	SigM			0.24	1.18286	0.44	1.35357	0.34	1.26821	0.120713	0.0951836	0.22	1.16214	-0.01	0.995714	0.105	1.07893	0.117683	0.109074
BSU02750	natA	NatR			0.24	1.183	0.43	1.351	0.335	1.267	0.118794	0.09376	0.85	1.802	0.57	1.484	0.71	1.643	0.22486	0.136859
BSU35200	yvkB				0.3	1.235	0.38	1.29833	0.34	1.26667	0.0447834	0.0353553	0.16	1.115	0.45	1.36833	0.305	1.24167	0.179134	0.144269
BSU17620	yncB				0.51	1.42857	0.14	1.10429	0.325	1.26643	0.229305	0.181064	-0.32	0.802857	-1.28	0.412857	-0.8	0.607857	0.275772	0.453678
BSU29740	ccpA	SigA			0.39	1.31231	0.28	1.21769	0.335	1.265	0.0669031	0.0528878	0.75	1.68308	0.64	1.55308	0.695	1.61808	0.0919239	0.0568106
BSU08500	yfhE	SigB			0.52	1.43	0.14	1.1	0.33	1.265	0.233345	0.184463	0.84	1.79	0.92	1.89	0.88	1.84	0.0707107	0.0384297
BSU27280	yrrT	Spx			0.42	1.3425	0.25	1.1875	0.335	1.265	0.109602	0.0866415	-0.24	0.84875	-0.42	0.74625	-0.33	0.7975	0.0724784	0.0908821
BSU12770	xkdX	Xpf			0.37	1.295	0.3	1.235	0.335	1.265	0.0424264	0.0335387	0.46	1.375	0.38	1.3	0.42	1.3375	0.053033	0.0396508
BSU24100	bkdR	CodY			0.24	1.18067	0.43	1.348	0.335	1.26433	0.118322	0.0935848	-1.61	0.326667	-2.05	0.241333	-1.83	0.284	0.0603398	0.212464
BSU09230	yhcV	SigG			0.38	1.30167	0.29	1.22667	0.335	1.26417	0.053033	0.041951	-1.12	0.461667	-1.8	0.286667	-1.46	0.374167	0.123744	0.330718
BSU21310	yozP				0.29	1.225	0.38	1.3025	0.335	1.26375	0.0548008	0.0433636	0.35	1.2775	0.44	1.36	0.395	1.31875	0.0583364	0.0442361
BSU23880	mifM	MifM			0.46	1.37333	0.21	1.15333	0.335	1.26333	0.155563	0.123137	0.65	1.57	0.62	1.54	0.635	1.555	0.0212132	0.0136419
BSU39740	iolC	SigA			0.49	1.4	0.17	1.12615	0.33	1.26308	0.193639	0.153307	3.1	8.55385	3.13	8.73461	3.115	8.64423	0.127823	0.0147871
BSU07380	yfmQ				0.48	1.394	0.18	1.132	0.33	1.263	0.185262	0.146684	0.39	1.306	0.39	1.314	0.39	1.31	0.00565685	0.00431821
BSU25580	comEB	ComK			0.2	1.146	0.46	1.38	0.33	1.263	0.165463	0.131008	0.35	1.276	0.48	1.392	0.415	1.334	0.0820245	0.0614876
BSU41000	rsmG	ComK			0.29	1.22222	0.38	1.30333	0.335	1.26278	0.0573542	0.0454191	0.57	1.48111	0.5	1.41444	0.535	1.44778	0.0471405	0.0325606
BSU24030	bkdB	SigL			0.24	1.17857	0.43	1.34643	0.335	1.2625	0.118693	0.0940141	0.44	1.35286	0.4	1.31571	0.42	1.33429	0.0262639	0.0196838
BSU16750	asd	SigK			0.44	1.3525	0.23	1.17083	0.335	1.26167	0.128458	0.101816	0.4	1.32333	0.63	1.55167	0.515	1.4375	0.161456	0.112317
BSU18640	yoaK				0.32	1.245	0.35	1.275	0.335	1.26	0.0212132	0.0168359	0.88	1.8425	0.84	1.78625	0.86	1.81437	0.0397748	0.0219221
BSU17720	yndA	SigE			0.19	1.144	0.46	1.376	0.325	1.26	0.164049	0.130197	0.17	1.128	0.6	1.514	0.385	1.321	0.272943	0.206619
BSU23230	ypuF				0.32	1.25143	0.34	1.26714	0.33	1.25929	0.0111117	0.0088238	0.45	1.37	0.32	1.24571	0.385	1.30786	0.0878833	0.0671964
BSU27380	yrzB	T-box			0.37	1.295	0.29	1.2225	0.33	1.25875	0.0512652	0.040727	0.14	1.1025	0.16	1.1175	0.15	1.11	0.0106066	0.0095555
BSU20740	yopW				0.4	1.32	0.26	1.1975	0.33	1.25875	0.0866205	0.0688147	0.33	1.26	0.35	1.2775	0.34	1.26875	0.0123744	0.0097532
BSU16120	topA	CcpA			0.22	1.16857	0.43	1.34714	0.325	1.25786	0.126269	0.100384	-0.21	0.865714	-0.22	0.861429	-0.215	0.863571	0.00303048	0.00350924
BSU02619	yczK				0.3	1.23	0.36	1.285	0.33	1.2575	0.0388909	0.0309272	0.87	1.825	0.53	1.44	0.7	1.6325	0.272236	0.16676
BSU34470	yveA	SigG			0.16	1.11643	0.48	1.39857	0.32	1.2575	0.199505	0.158652	0.2	1.15143	0.35	1.27214	0.275	1.21179	0.0853578	0.0704396
BSU27130	rsiV	SigV			0.34	1.26636	0.32	1.24818	0.33	1.25727	0.0128564	0.0102256	2.87	7.32455	2.51	5.69455	2.69	6.50955	1.15258	0.177061
BSU21950	ypzA	SigG			0.49	1.4	0.15	1.11333	0.32	1.25667	0.202704	0.161303	-0.02	0.986667	0.07	1.04667	0.025	1.01667	0.0424264	0.0417309
BSU38730	cydD	ResD			0.31	1.23643	0.35	1.27571	0.33	1.25607	0.0277793	0.022116	1.24	2.36857	1.01	2.01	1.125	2.18929	0.253548	0.115813
BSU13509	ykzP	SigG			0.33	1.26	0.32	1.25	0.325	1.255	0.00707107	0.00563432	-0.74	0.6	-0.71	0.61	-0.725	0.605	0.00707107	0.0116877
BSU19669	yoyF				0.15	1.11	0.49	1.4	0.32	1.255	0.205061	0.163395	0.48	1.395	0.56	1.475	0.52	1.435	0.0565685	0.0394206
BSU31610	mrpB				0.25	1.18667	0.4	1.32333	0.325	1.255	0.096638	0.0770024	1.04	2.05	0.97	1.96167	1.005	2.00583	0.0624609	0.0311396
BSU19220	yocI				0.34	1.26143	0.32	1.24643	0.33	1.25393	0.0106067	0.00845875	0.09	1.06357	0.16	1.11571	0.125	1.08964	0.0368705	0.0338373
BSU18030	tlp	SigG			0.41	1.32667	0.24	1.18	0.325	1.25333	0.103709	0.0827466	-1.3	0.406667	-0.88	0.543333	-1.09	0.475	0.0966379	0.203448
BSU05410	ydfH				0.31	1.24	0.34	1.26643	0.325	1.25321	0.018688	0.014912	-0.09	0.937143	0.03	1.02214	-0.03	0.979643	0.060104	0.061353
BSU23710	polY2	LexA			0.27	1.20214	0.38	1.30357	0.325	1.25286	0.0717209	0.0572458	0.9	1.86643	1.09	2.12214	0.995	1.99429	0.180818	0.0906678
BSU32280	yutG				0.35	1.27833	0.29	1.22667	0.32	1.2525	0.0365339	0.0291688	-0.08	0.946667	-0.32	0.8	-0.2	0.873333	0.103709	0.118751
BSU26890	csn	AbrB			0.3	1.227	0.35	1.276	0.325	1.2515	0.0346482	0.0276854	0.1	1.071	0.46	1.379	0.28	1.225	0.217789	0.177787
BSU37110	ywjH				0.34	1.26286	0.31	1.24	0.325	1.25143	0.0161624	0.0129152	0.26	1.2	0.31	1.24	0.285	1.22	0.0282843	0.0231838
BSU36980	ywlA				0.32	1.252	0.32	1.25	0.32	1.251	0.00141421	0.00113047	-0.23	0.852	-0.51	0.704	-0.37	0.778	0.104652	0.134514
BSU34600	mdxF				0.31	1.23643	0.34	1.265	0.325	1.25071	0.0202031	0.0161533	1.36	2.57571	1.25	2.38286	1.305	2.47929	0.136371	0.055004
BSU33630	secG	SigB			0.39	1.31333	0.25	1.18667	0.32	1.25	0.0895669	0.0716535	0.02	1.01667	0.12	1.09	0.07	1.05333	0.0518545	0.0492289
BSU20570	yoqN				0.23	1.175	0.41	1.325	0.32	1.25	0.106066	0.0848528	0.41	1.325	0.53	1.445	0.47	1.385	0.0848527	0.0612655
BSU10340	yhfR	BirA			0.22	1.16125	0.42	1.33875	0.32	1.25	0.125511	0.100409	0.01	1.00625	-0.12	0.9225	-0.055	0.964375	0.0592202	0.0614078
BSU21350	cwlP				0.11	1.08133	0.5	1.41733	0.305	1.24933	0.237588	0.190172	0.28	1.21533	0.62	1.53333	0.45	1.37433	0.22486	0.163614
BSU00940	cysS	SigA			0.24	1.18357	0.4	1.315	0.32	1.24929	0.0929339	0.0743896	0.09	1.06786	0.15	1.10857	0.12	1.08821	0.0287894	0.0264556
BSU05500	mhqP	SigA			0.34	1.264	0.3	1.234	0.32	1.249	0.0212132	0.0169842	0.29	1.226	0.28	1.21	0.285	1.218	0.0113137	0.00928876
BSU20540	yoqR				0.27	1.205	0.37	1.2925	0.32	1.24875	0.0618719	0.0495471	0.48	1.3925	0.39	1.31	0.435	1.35125	0.0583362	0.0431721
BSU17870	yneB	LexA			0.28	1.21429	0.36	1.28143	0.32	1.24786	0.0474773	0.038047	0.5	1.41	0.89	1.84857	0.695	1.62929	0.310117	0.190339
BSU34590	mdxG				0.28	1.21182	0.36	1.28273	0.32	1.24727	0.0501404	0.0402	1.39	2.61727	1.27	2.41364	1.33	2.51545	0.143993	0.0572433
BSU26580	bltR				0.26	1.19455	0.38	1.29818	0.32	1.24636	0.0732819	0.0587966	0.04	1.02545	0.29	1.22636	0.165	1.12591	0.142064	0.126177
BSU12780	xepA	Xpf			0.23	1.175	0.4	1.316	0.315	1.2455	0.0997021	0.0800498	0.28	1.218	0.48	1.392	0.38	1.305	0.123037	0.094281
BSU35220	minJ	SigA			0.35	1.27786	0.28	1.21286	0.315	1.24536	0.0459619	0.0369066	0.3	1.22714	0.13	1.09214	0.215	1.15964	0.0954593	0.0823178
BSU20290	yorQ				0.58	1.49	0	1	0.29	1.245	0.346482	0.278299	0.55	1.465	0.38	1.3	0.465	1.3825	0.116673	0.0843924
BSU31270	tgl	GerE			0.32	1.247	0.31	1.243	0.315	1.245	0.00282836	0.00227177	0.02	1.016	-0.02	0.988	0	1.002	0.0197989	0.0197594
BSU10600	yhjQ	GerE			0.2	1.1475	0.42	1.3375	0.31	1.2425	0.13435	0.108129	0.27	1.205	0.37	1.2925	0.32	1.24875	0.0618718	0.049547
BSU09920	sbcE	LexA			0.26	1.196	0.37	1.288	0.315	1.242	0.0650538	0.0523783	0.31	1.24067	0.18	1.134	0.245	1.18733	0.0754247	0.0635245
BSU08810	senS				0.28	1.21	0.35	1.27333	0.315	1.24167	0.0447835	0.0360672	0.45	1.36333	0.47	1.38333	0.46	1.37333	0.0141421	0.0102977
BSU19710	yodQ	SigE			0.15	1.10643	0.46	1.37643	0.305	1.24143	0.190919	0.15379	0.49	1.40286	0.61	1.52429	0.55	1.46357	0.0858629	0.0586667
BSU07000	yesR				0.21	1.15636	0.41	1.32545	0.31	1.24091	0.119565	0.0963529	0.76	1.69909	0.85	1.79727	0.805	1.74818	0.069425	0.0397127
BSU20060	nrdEB				0.16	1.11667	0.45	1.36467	0.305	1.24067	0.175363	0.141345	0.49	1.408	0.41	1.32467	0.45	1.36633	0.0589255	0.0431268
BSU31760	pncA				0.3	1.2325	0.32	1.24875	0.31	1.24063	0.0114906	0.00926191	-0.11	0.92625	-0.2	0.8725	-0.155	0.899375	0.038007	0.0422594
BSU10110	pbpF	SigA			0.2	1.152	0.41	1.32867	0.305	1.24033	0.124922	0.100717	0.6	1.514	0.56	1.47133	0.58	1.49267	0.0301698	0.020212
BSU19380	yojO				0.25	1.18733	0.37	1.29333	0.31	1.24033	0.0749533	0.06043	-0.39	0.765333	-0.64	0.641333	-0.515	0.703333	0.0876812	0.124665
BSU07040	yesV	RhgR			0.15	1.11143	0.45	1.36857	0.3	1.24	0.181827	0.146635	0.55	1.46714	0.92	1.88571	0.735	1.67643	0.295975	0.176551
BSU10690	gerPD	GerE			0.21	1.16	0.4	1.32	0.305	1.24	0.113137	0.0912395	-0.58	0.67	-0.18	0.88	-0.38	0.775	0.148492	0.191603
BSU20070	yosM				0.15	1.11	0.45	1.3675	0.3	1.23875	0.18208	0.146987	0.27	1.2075	0.25	1.19	0.26	1.19875	0.0123744	0.0103227
BSU21750	sco				0.3	1.23429	0.31	1.24143	0.305	1.23786	0.00505079	0.00408027	0.01	1.00857	0.2	1.14714	0.105	1.07786	0.0979848	0.090907
BSU12370	exuR	SigA			0.35	1.27154	0.26	1.20077	0.305	1.23615	0.0500414	0.0404815	0.35	1.27231	0.34	1.26923	0.345	1.27077	0.00217577	0.00171217
BSU21080	yonI				0.56	1.472	0	1	0.28	1.236	0.333754	0.270028	0	1	0.07	1.052	0.035	1.026	0.0367696	0.0358378
BSU21550	yokL	AbrB			0.31	1.24	0.3	1.23143	0.305	1.23571	0.00606104	0.00490488	0.08	1.06	0.47	1.38286	0.275	1.22143	0.228295	0.186908
BSU18270	ynzE				0.06	1.045	0.51	1.425	0.285	1.235	0.268701	0.217571	0.26	1.2	0.64	1.5575	0.45	1.37875	0.252791	0.183348
BSU13410	ykoV	SpoVT			0.29	1.2225	0.32	1.2475	0.305	1.235	0.0176779	0.0143141	0.01	1.00833	-0.02	0.989167	-0.005	0.99875	0.0135529	0.0135699
BSU37190	ywjE				0.29	1.225	0.31	1.24286	0.3	1.23393	0.0126269	0.0102331	0.27	1.20714	0.16	1.11929	0.215	1.16321	0.0621244	0.0534075
BSU33000	htrB	CssR			0.31	1.23643	0.3	1.23	0.305	1.23321	0.00454564	0.00368601	0.5	1.41357	0.48	1.39214	0.49	1.40286	0.0151523	0.010801
BSU05720	ydhE	LiaR			0.38	1.30429	0.22	1.16143	0.3	1.23286	0.101015	0.0819358	0.84	1.79	0.84	1.79143	0.84	1.79071	0.00101031	0.000564196
BSU25150	yqfQ	SigK			0.28	1.215	0.32	1.25	0.3	1.2325	0.0247487	0.0200801	-0.25	0.83875	-0.22	0.85875	-0.235	0.84875	0.0141421	0.0166623
BSU26160	yqbC				0.43	1.35	0.16	1.115	0.295	1.2325	0.16617	0.134824	-0.33	0.79625	-0.47	0.72	-0.4	0.758125	0.0539169	0.0711188
BSU17830	yndM				0.37	1.29667	0.22	1.16833	0.295	1.2325	0.0907453	0.0736271	-0.22	0.856667	0.57	1.48833	0.175	1.1725	0.446656	0.380943
BSU07100	lplA				0.26	1.19909	0.34	1.26545	0.3	1.23227	0.0469263	0.0380811	0.79	1.73273	1.06	2.08818	0.925	1.91045	0.251344	0.131563
BSU39890	yxbB	SigA			0.19	1.14111	0.4	1.32333	0.295	1.23222	0.128851	0.104568	0.07	1.05	1.13	2.18667	0.6	1.61833	0.803745	0.49665
BSU09570	yhdR				0.24	1.17857	0.36	1.285	0.3	1.23179	0.0752563	0.0610953	-1.11	0.464286	-1.25	0.420714	-1.18	0.4425	0.0308097	0.0696263
BSU31640	mrpE				0.26	1.19667	0.34	1.26667	0.3	1.23167	0.0494975	0.0401874	1.02	2.03333	0.99	1.985	1.005	2.00917	0.0341769	0.0170105
BSU21460	bdbA	Rok			0.22	1.16167	0.38	1.3	0.3	1.23083	0.0978165	0.0794718	0.07	1.05	0.45	1.36833	0.26	1.20917	0.225096	0.186158
BSU32470	pucE	SigA			0.24	1.17833	0.36	1.28333	0.3	1.23083	0.0742462	0.0603219	0.69	1.60833	0.64	1.555	0.665	1.58167	0.0377122	0.0238433
BSU40239	yyzF				0.32	1.245	0.28	1.215	0.3	1.23	0.0212133	0.0172466	-0.46	0.725	-0.99	0.505	-0.725	0.615	0.155563	0.252949
BSU36000	alsD	SigA			0.37	1.295	0.22	1.16375	0.295	1.22938	0.0928078	0.0754919	0.86	1.815	0.75	1.67625	0.805	1.74563	0.098111	0.0562039
BSU27510	yrvO	SigA			0.23	1.17429	0.36	1.28357	0.295	1.22893	0.0772766	0.0628813	-0.03	0.981429	-0.05	0.965714	-0.04	0.973571	0.0111116	0.0114133
BSU07030	yesU	RhgR			0.34	1.26889	0.25	1.18778	0.295	1.22833	0.0573541	0.0466927	1.38	2.59778	0.84	1.78778	1.11	2.19278	0.572756	0.261201
BSU28730	araQ	SigA			0.13	1.092	0.45	1.364	0.29	1.228	0.192333	0.156623	0.31	1.24	0.65	1.573	0.48	1.4065	0.235467	0.167413
BSU41020	thdF	ComK			0.27	1.20786	0.32	1.24786	0.295	1.22786	0.0282842	0.0230354	0.2	1.15	0.16	1.11857	0.18	1.13429	0.0222234	0.0195924
BSU20250	mtbP				0.3	1.23357	0.29	1.22143	0.295	1.2275	0.00858619	0.00699485	0.44	1.35571	0.46	1.375	0.45	1.36536	0.013637	0.0099879
BSU38610	yxzF	SigB			0.33	1.255	0.26	1.2	0.295	1.2275	0.0388909	0.031683	-0.11	0.925	-0.75	0.595	-0.43	0.76	0.233345	0.307033
BSU25990	yqbS				0.41	1.328	0.17	1.126	0.29	1.227	0.142836	0.11641	0.36	1.284	0.31	1.244	0.335	1.264	0.0282843	0.0223768
BSU08830	ssuB	SigA			0.31	1.2425	0.28	1.21125	0.295	1.22688	0.0220971	0.0180109	0.86	1.82	0.39	1.30625	0.625	1.56312	0.363276	0.232404
BSU31620	mrpC				0.27	1.202	0.32	1.25	0.295	1.226	0.0339412	0.0276845	1.11	2.154	1.01	2.018	1.06	2.086	0.0961665	0.0461009
BSU28770	araL	SigA			0.17	1.122	0.41	1.328	0.29	1.225	0.145664	0.118909	1.01	2.01	0.99	1.982	1	1.996	0.019799	0.00991933
BSU20660	yoqE				0.54	1.45	0	1	0.27	1.225	0.318198	0.259754	0	1	0	1	0	1	0	0
BSU21000	yonT	SR6			0.45	1.365	0.12	1.085	0.285	1.225	0.19799	0.161624	0.88	1.835	0.45	1.37	0.665	1.6025	0.328805	0.205182
BSU20999	yoyJ				0.15	1.11	0.42	1.34	0.285	1.225	0.162635	0.132763	0.28	1.21	0.71	1.63333	0.495	1.42167	0.299342	0.210557
BSU21100	yonG				0.47	1.3825	0.09	1.06333	0.28	1.22292	0.225685	0.184546	0.44	1.35917	0.55	1.46167	0.495	1.41042	0.0724785	0.051388
BSU20370	yorI				0.26	1.19714	0.32	1.24857	0.29	1.22286	0.0363656	0.0297382	0.39	1.30643	0.5	1.41714	0.445	1.36179	0.0782868	0.0574883
BSU06000	ydiK				0.36	1.285	0.21	1.16	0.285	1.2225	0.0883883	0.0723012	-0.47	0.72	-0.47	0.72	-0.47	0.72	0	0
BSU21790	yplQ				0.34	1.26333	0.24	1.18111	0.29	1.22222	0.0581399	0.047569	0.05	1.03222	0.06	1.04444	0.055	1.03833	0.00864233	0.00832327
BSU14960	ylbC	SigF			0.3	1.23429	0.27	1.20857	0.285	1.22143	0.0181828	0.0148865	-0.57	0.674286	-0.76	0.588571	-0.665	0.631429	0.0606092	0.0959874
BSU24130	mmgE	SigE			0.22	1.16643	0.35	1.27357	0.285	1.22	0.0757615	0.0620996	1.14	2.20714	1.04	2.06214	1.09	2.13464	0.10253	0.0480315
BSU05310	ydeR				-0.1	0.932727	0.59	1.50727	0.245	1.22	0.406265	0.333004	0.3	1.23182	0.31	1.23909	0.305	1.23545	0.00514265	0.00416255
BSU19970	yosX	SigK			0.22	1.168	0.35	1.272	0.285	1.22	0.0735391	0.060278	0.6	1.518	0.42	1.338	0.51	1.428	0.127279	0.0891311
BSU04920	yddC	ImmR			0.21	1.15667	0.36	1.28	0.285	1.21833	0.08721	0.0715814	0.16	1.12	0.58	1.49667	0.37	1.30833	0.266344	0.203575
BSU04270	ydaJ	SigB			0.26	1.19929	0.31	1.23714	0.285	1.21821	0.0267691	0.021974	0.75	1.68143	0.63	1.54714	0.69	1.61429	0.0949545	0.0588214
BSU37480	ywhH	ComA			0.37	1.295	0.19	1.13833	0.28	1.21667	0.11078	0.0910521	0.04	1.025	0.07	1.05333	0.055	1.03917	0.0200347	0.0192796
BSU00600	yabP	SigM			0.3	1.23333	0.26	1.2	0.28	1.21667	0.0235701	0.0193727	0.47	1.38333	0.46	1.37333	0.465	1.37833	0.00707107	0.00513016
BSU36590	clsA				0.26	1.19357	0.31	1.23714	0.285	1.21536	0.0308097	0.0253503	0.03	1.01786	-0.04	0.972857	-0.005	0.995357	0.0318199	0.0319684
BSU21500	uvrX	LexA			0.39	1.30667	0.17	1.12333	0.28	1.215	0.129636	0.106697	0.49	1.4	0.37	1.29667	0.43	1.34833	0.0730677	0.0541912
BSU34420	yveF	PadR			0.36	1.28	0.2	1.15	0.28	1.215	0.0919239	0.0756575	0.1	1.07	-0.04	0.97	0.03	1.02	0.0707107	0.0693242
BSU12749	xkzA	Xpf			0.23	1.17333	0.33	1.25667	0.28	1.215	0.0589256	0.0484984	0.49	1.40667	0.36	1.28	0.425	1.34333	0.0895668	0.066675
BSU04839	ydzL	ImmR			0.25	1.19333	0.3	1.23	0.275	1.21167	0.0259273	0.021398	0.33	1.25333	0.32	1.24667	0.325	1.25	0.004714	0.0037712
BSU02890	yceC	SigM			0.15	1.10714	0.4	1.31571	0.275	1.21143	0.147482	0.121743	3.13	8.74572	3.78	13.7171	3.455	11.2314	3.51533	0.31299
BSU17070	ymcC				0.26	1.19714	0.29	1.22571	0.275	1.21143	0.0202031	0.0166771	0.44	1.35571	0.26	1.2	0.35	1.27786	0.110107	0.086165
BSU02420	glnT	SigA			0.16	1.12	0.38	1.30182	0.27	1.21091	0.128565	0.106172	0.74	1.66455	0.71	1.63273	0.725	1.64864	0.0224988	0.0136469
BSU31930	ald	SigA			0.27	1.20615	0.28	1.21538	0.275	1.21077	0.00652702	0.0053908	-1.11	0.464615	-1.31	0.404615	-1.21	0.434615	0.0424264	0.0976183
BSU18200	nrnB				0.3	1.23286	0.25	1.18857	0.275	1.21071	0.0313146	0.0258646	0.9	1.86714	1.07	2.10643	0.985	1.98679	0.169201	0.085163
BSU27390	yrrK	T-box			0.24	1.184	0.31	1.236	0.275	1.21	0.0367696	0.0303881	0.1	1.07	0.07	1.05	0.085	1.06	0.0141421	0.0133416
BSU16890	ymfK/1				0.27	1.204	0.28	1.216	0.275	1.21	0.00848521	0.00701257	-0.69	0.618	-0.86	0.552	-0.775	0.585	0.046669	0.0797761
BSU25850	yqzI				0.32	1.245	0.23	1.175	0.275	1.21	0.0494975	0.040907	0.42	1.335	0.52	1.435	0.47	1.385	0.0707107	0.0510546
BSU38220	ywcC				0.3	1.22778	0.25	1.19111	0.275	1.20944	0.0259273	0.0214373	-0.29	0.817778	-0.57	0.672222	-0.43	0.745	0.102923	0.138152
BSU28510	abf2	SigA			0.16	1.12071	0.38	1.29714	0.27	1.20893	0.124754	0.103194	0.67	1.59571	0.68	1.60214	0.675	1.59893	0.00454571	0.00284297
BSU19110	yobW	SigK			0	0.996667	0.51	1.42	0.255	1.20833	0.299342	0.247731	0.04	1.03167	0.14	1.09833	0.09	1.065	0.0471404	0.0442633
BSU35850	ywtE	SigM			0.31	1.24273	0.23	1.17364	0.27	1.20818	0.0488549	0.0404367	-0.3	0.814545	-0.45	0.732727	-0.375	0.773636	0.0578542	0.0747822
BSU03250	ycgR	SigM			0.1	1.072	0.43	1.344	0.265	1.208	0.192333	0.159216	0.49	1.407	0.5	1.413	0.495	1.41	0.00424257	0.00300891
BSU40550	ppaC				0.28	1.21182	0.27	1.20182	0.275	1.20682	0.00707107	0.00585927	0.26	1.19364	0.19	1.13909	0.225	1.16636	0.0385696	0.0330682
BSU40240	yycS				0.24	1.185	0.3	1.2275	0.27	1.20625	0.0300521	0.0249137	-0.12	0.92	0.33	1.2575	0.105	1.08875	0.238649	0.219195
BSU16210	fliF	Spo0A			0.38	1.30571	0.14	1.10571	0.26	1.20571	0.141421	0.117293	0.27	1.20286	0.34	1.26929	0.305	1.23607	0.0469722	0.0380012
BSU29240	ytrI	SigE			0.29	1.22143	0.25	1.19	0.27	1.20571	0.0222234	0.0184318	0.65	1.56714	0.33	1.26	0.49	1.41357	0.217183	0.153641
BSU16280	flgD	Spo0A			0.39	1.308	0.14	1.102	0.265	1.205	0.145664	0.120883	1.4	2.646	1.39	2.628	1.395	2.637	0.0127281	0.00482672
BSU11450	oppC	TnrA			0.2	1.1525	0.33	1.2575	0.265	1.205	0.074246	0.0616149	-0.72	0.605833	-0.57	0.673333	-0.645	0.639583	0.0477297	0.0746263
BSU19980	yosW				0.11	1.0775	0.41	1.3325	0.26	1.205	0.180312	0.149637	0.09	1.0625	0.87	1.83	0.48	1.44625	0.542704	0.375249
BSU04840	ydcO	ImmR			0.04	1.0275	0.46	1.38	0.25	1.20375	0.249255	0.207066	0.13	1.0975	0.53	1.445	0.33	1.27125	0.24572	0.19329
BSU40530	cotF	SigK			0.22	1.16167	0.32	1.245	0.27	1.20333	0.0589256	0.0489687	-1.36	0.388333	-1.15	0.45	-1.255	0.419167	0.0436049	0.104028
BSU29500	ytfJ	SigF			0.28	1.21667	0.25	1.19	0.265	1.20333	0.0188561	0.0156699	-0.38	0.768333	-0.7	0.616667	-0.54	0.6925	0.107245	0.154866
BSU26570	yrkB				0.18	1.13	0.35	1.275	0.265	1.2025	0.102531	0.0852645	-0.05	0.965	0.42	1.335	0.185	1.15	0.26163	0.227504
BSU07110	lplB				0.19	1.14364	0.33	1.26	0.26	1.20182	0.0822814	0.0684641	0.79	1.73	1.29	2.45	1.04	2.09	0.509117	0.243597
BSU26850	yrpG				0.15	1.11	0.37	1.29273	0.26	1.20136	0.129208	0.107551	0.36	1.28455	0.49	1.40909	0.425	1.34682	0.088067	0.0653889
BSU09360	yhdC				0.2	1.1525	0.32	1.25	0.26	1.20125	0.0689429	0.0573926	0.08	1.06	0.42	1.335	0.25	1.1975	0.194454	0.162384
BSU39560	yxeG				0.1	1.075	0.41	1.32667	0.255	1.20083	0.177955	0.148193	0.07	1.05	0.19	1.14	0.13	1.095	0.0636396	0.0581184
BSU12470	yjqA				0.34	1.265	0.18	1.135	0.26	1.2	0.0919239	0.0766032	0.12	1.0875	-0.01	0.995	0.055	1.04125	0.0654074	0.0628162
BSU10050	ecsB				0.14	1.105	0.37	1.29429	0.255	1.19964	0.133845	0.111571	-0.72	0.606429	-0.84	0.56	-0.78	0.583214	0.03283	0.0562914
BSU21040	yonO				0.33	1.26	0.19	1.13857	0.26	1.19929	0.0858629	0.071595	0.36	1.28571	0.45	1.36786	0.405	1.32679	0.0580838	0.0437778
BSU20430	yorC	LexA			0.41	1.33	0.09	1.068	0.25	1.199	0.185262	0.154514	1.1	2.144	0.45	1.364	0.775	1.754	0.551543	0.314449
BSU08090	acoL	SigL			0.25	1.18786	0.27	1.20929	0.26	1.19857	0.0151522	0.0126419	0.68	1.60071	0.51	1.42	0.595	1.51036	0.127784	0.0846053
BSU32540	yurI	PhoP			0.22	1.164	0.3	1.232	0.26	1.198	0.0480833	0.0401363	0.42	1.342	0.51	1.421	0.465	1.3815	0.0558615	0.0404354
BSU00950	mrnC	SigA			0.17	1.128	0.34	1.268	0.255	1.198	0.0989949	0.0826335	-0.04	0.976	0.06	1.044	0.01	1.01	0.0480833	0.0476072
BSU32020	yuiH				0.26	1.19833	0.26	1.19667	0.26	1.1975	0.00117853	0.000984163	-0.14	0.91	-0.17	0.886667	-0.155	0.898333	0.0164992	0.0183664
BSU22240	ypqA	SigK			0.33	1.26	0.18	1.135	0.255	1.1975	0.0883883	0.0738107	-0.27	0.826667	-0.1	0.935	-0.185	0.880833	0.0766032	0.0869667
BSU19490	gerT	GerE			0.2	1.15167	0.31	1.24333	0.255	1.1975	0.0648179	0.0541277	-0.95	0.518333	-1.12	0.461667	-1.035	0.49	0.0400694	0.0817742
BSU04760	ydcG	SigA			0.24	1.17833	0.28	1.21667	0.26	1.1975	0.0271057	0.0226353	0.87	1.82333	0.73	1.66167	0.8	1.7425	0.114316	0.0656044
BSU20040	yosP				0.25	1.18727	0.27	1.20727	0.26	1.19727	0.0141422	0.011812	0.68	1.60727	0.37	1.29364	0.525	1.45045	0.221774	0.1529
BSU20680	yoqC				0.24	1.178	0.28	1.216	0.26	1.197	0.0268701	0.0224478	0.18	1.132	0.35	1.276	0.265	1.204	0.101823	0.0845709
BSU35800	gerBA	SigG			0.2	1.14786	0.32	1.24571	0.26	1.19679	0.0691955	0.0578178	0.25	1.18571	0.39	1.30786	0.32	1.24679	0.0863682	0.0692727
BSU06970	yesO				0.14	1.1	0.37	1.29273	0.255	1.19636	0.136279	0.113911	0.47	1.38818	0.88	1.84273	0.675	1.61545	0.321412	0.198961
BSU20160	yosD				0.5	1.41	-0.03	0.982	0.235	1.196	0.302642	0.253045	1.18	2.264	0.21	1.156	0.695	1.71	0.783474	0.458172
BSU20400	yorF				0.23	1.16923	0.29	1.22154	0.26	1.19538	0.036987	0.0309415	0.77	1.70923	0.27	1.20692	0.52	1.45808	0.355185	0.243598
BSU34410	yveG	PadR			0.28	1.21	0.24	1.18	0.26	1.195	0.0212131	0.0177515	-0.13	0.915	0.15	1.1075	0.01	1.01125	0.136118	0.134604
BSU21160	yonA				0.43	1.344	0.06	1.044	0.245	1.194	0.212132	0.177665	0.21	1.158	0.09	1.068	0.15	1.113	0.0636396	0.0571784
BSU08320	yfiM	LnrK			0.27	1.20455	0.24	1.18273	0.255	1.19364	0.0154277	0.012925	0.46	1.37364	0.56	1.47545	0.51	1.42455	0.0719963	0.0505398
BSU20820	yopO				0.15	1.10667	0.36	1.28	0.255	1.19333	0.122565	0.102708	0.09	1.06667	0.53	1.44333	0.31	1.255	0.266344	0.212226
BSU19340	yocR				0.26	1.20143	0.24	1.18429	0.25	1.19286	0.0121219	0.010162	0.34	1.26571	0.43	1.34571	0.385	1.30571	0.0565685	0.0433238
BSU31630	mrpD				0.2	1.14571	0.31	1.24	0.255	1.19286	0.0666701	0.0558911	1.04	2.05571	1.06	2.08071	1.05	2.06821	0.017678	0.00854745
BSU05408	ydzP				0.43	1.345	0.06	1.04	0.245	1.1925	0.215668	0.180853	1.22	2.325	1.53	2.89	1.375	2.6075	0.399515	0.153218
BSU07090	yetA				0.28	1.21273	0.23	1.17182	0.255	1.19227	0.028927	0.0242621	0.41	1.33182	0.33	1.26091	0.37	1.29636	0.0501402	0.0386775
BSU02450	glnL				0.16	1.11615	0.34	1.26692	0.25	1.19154	0.10661	0.0894724	0.47	1.38154	0.53	1.44077	0.5	1.41115	0.0418824	0.0296796
BSU21490	sunI				0.28	1.2125	0.23	1.17	0.255	1.19125	0.030052	0.0252273	0.29	1.225	0.23	1.17	0.26	1.1975	0.0388909	0.0324767
BSU21660	yokA	SigA			0.36	1.28	0.14	1.10214	0.25	1.19107	0.125764	0.105589	0.34	1.26429	0.29	1.21857	0.315	1.24143	0.0323249	0.0260385
BSU20610	yoqJ				0.16	1.11667	0.34	1.265	0.25	1.19083	0.104888	0.0880791	0.14	1.1	0.39	1.31	0.265	1.205	0.148492	0.12323
BSU35020	nagB	SigA			0.25	1.18875	0.25	1.19125	0.25	1.19	0.0017677	0.00148546	1.26	2.38875	1.06	2.08625	1.16	2.2375	0.2139	0.0955977
BSU30250	ytaP				0.18	1.13	0.32	1.24818	0.25	1.18909	0.0835672	0.0702782	0.51	1.42636	0.67	1.59182	0.59	1.50909	0.116994	0.0775262
BSU20130	yosG				0.18	1.132	0.32	1.246	0.25	1.189	0.0806102	0.0677966	0.33	1.256	0.54	1.458	0.435	1.357	0.142836	0.105258
BSU21220	yomU				0.39	1.311	0.09	1.061	0.24	1.186	0.176777	0.149053	0.19	1.137	0.2	1.15	0.195	1.1435	0.00919239	0.00803882
BSU14080	ykuH				0.19	1.14167	0.3	1.23	0.245	1.18583	0.0624611	0.0526727	0	0.998333	0.31	1.24167	0.155	1.12	0.172063	0.153627
BSU35310	yvyD	SigB			0.39	1.31286	0.08	1.05857	0.235	1.18571	0.179807	0.151645	0.03	1.02286	0.06	1.04429	0.045	1.03357	0.0151524	0.0146602
BSU21830	ypjQ				0.29	1.225	0.2	1.145	0.245	1.185	0.0565685	0.0477372	0.65	1.57167	0.72	1.64333	0.685	1.6075	0.0506759	0.0315247
BSU21840	ypjP				0.27	1.205	0.22	1.165	0.245	1.185	0.0282841	0.0238685	0.67	1.59125	0.63	1.54375	0.65	1.5675	0.0335876	0.0214275
BSU22000	sspL	SigG			0.15	1.11	0.33	1.26	0.24	1.185	0.106066	0.0895072	-0.38	0.77	-0.32	0.8	-0.35	0.785	0.0212132	0.0270232
BSU20630	yoqH				0.07	1.05333	0.4	1.315	0.235	1.18417	0.185026	0.15625	-0.03	0.98	0.38	1.30167	0.175	1.14083	0.227453	0.199374
BSU12300	uxaC	SigA			0.15	1.11273	0.33	1.25545	0.24	1.18409	0.100923	0.0852327	0.36	1.28364	0.31	1.23818	0.335	1.26091	0.0321412	0.0254905
BSU20640	yoqG				0.34	1.26333	0.14	1.10333	0.24	1.18333	0.113137	0.0956087	0.39	1.30667	0.28	1.21	0.335	1.25833	0.0683537	0.0543208
BSU19999	yojW				0.28	1.21	0.21	1.155	0.245	1.1825	0.0388909	0.0328887	1.08	2.12	0	1	0.54	1.56	0.79196	0.507666
BSU34120	ganB	GanR			0.2	1.14727	0.28	1.21636	0.24	1.18182	0.0488546	0.0413385	0.57	1.48364	0.57	1.48182	0.57	1.48273	0.00128566	0.000867092
BSU23840	rnz				0.22	1.1675	0.26	1.195	0.24	1.18125	0.0194456	0.0164619	0.3	1.2325	0.16	1.12	0.23	1.17625	0.0795496	0.0676298
BSU11460	oppD	TnrA			0.23	1.17	0.25	1.19214	0.24	1.18107	0.0156573	0.0132569	0.22	1.16571	0.15	1.11143	0.185	1.13857	0.0383858	0.033714
BSU20960	yopA				0.34	1.27	0.13	1.09143	0.235	1.18071	0.126269	0.106943	0.19	1.14071	0.22	1.16643	0.205	1.15357	0.0181828	0.0157621
BSU28830	ysdB	SigW			0.41	1.33	0.04	1.03	0.225	1.18	0.212132	0.179773	-0.43	0.74	-0.58	0.6675	-0.505	0.70375	0.0512652	0.0728458
BSU08110	sspH	SigA			0.36	1.285	0.1	1.075	0.23	1.18	0.148492	0.125841	0.8	1.74	0.69	1.615	0.745	1.6775	0.0883883	0.0526905
BSU38230	ywcB	SigE			0.27	1.2025	0.21	1.1575	0.24	1.18	0.0318198	0.0269659	0.36	1.28	-0.13	0.915	0.115	1.0975	0.258094	0.235165
BSU14200	ykuS				0.3	1.23	0.18	1.13	0.24	1.18	0.0707107	0.0599243	0.6	1.51667	0.65	1.57333	0.625	1.545	0.0400693	0.0259348
BSU38470	ywaD				0.19	1.13714	0.29	1.22286	0.24	1.18	0.0606092	0.0513637	0.47	1.38143	0.48	1.39786	0.475	1.38964	0.0116168	0.00835959
BSU06770	yeeB				0.21	1.15429	0.27	1.20571	0.24	1.18	0.0363654	0.0308181	0.31	1.24286	0.42	1.33857	0.365	1.29071	0.0676804	0.0524364
BSU11480	yjbB				0.18	1.13	0.3	1.22909	0.24	1.17955	0.0700679	0.0594025	0.24	1.17818	0.51	1.42273	0.375	1.30045	0.17292	0.132969
BSU20460	yoqZ				0.34	1.26333	0.13	1.09333	0.235	1.17833	0.120208	0.102015	0.13	1.09667	0.07	1.05333	0.1	1.075	0.0306413	0.0285035
BSU28410	gerE	SigK			0.19	1.14333	0.28	1.21333	0.235	1.17833	0.0494975	0.0420064	-0.93	0.523333	-0.64	0.64	-0.785	0.581667	0.0824958	0.141827
BSU19730	yodS	SigE			0.35	1.27556	0.11	1.08111	0.23	1.17833	0.137493	0.116684	0.4	1.31889	0.54	1.45222	0.47	1.38556	0.094281	0.0680456
BSU40130	yydK				0.26	1.195	0.22	1.16125	0.24	1.17812	0.0238648	0.0202566	0.45	1.36375	0.49	1.40125	0.47	1.3825	0.0265165	0.0191801
BSU09340	yhdA	SigA			0.25	1.18857	0.22	1.16571	0.235	1.17714	0.0161625	0.0137303	0.6	1.51571	0.75	1.68286	0.675	1.59929	0.118188	0.0739004
BSU30620	ytlD	SigK			0.22	1.162	0.25	1.192	0.235	1.177	0.0212132	0.0180231	0.37	1.291	0.36	1.283	0.365	1.287	0.00565678	0.00439533
BSU05030	yddM				0.43	1.34333	0.01	1.01	0.22	1.17667	0.235702	0.200314	0.47	1.38417	0.32	1.24667	0.395	1.31542	0.0972271	0.0739135
BSU20420	yorD	AbrB			0.44	1.3525	0	1	0.22	1.17625	0.249255	0.211907	0.16	1.12	0	1	0.08	1.06	0.0848528	0.0800498
BSU03540	ycxB				0.24	1.18	0.23	1.17	0.235	1.175	0.00707107	0.00601793	-0.01	0.99	0.4	1.31571	0.195	1.15286	0.230315	0.199777
BSU13160	ohrB	SigB			0.32	1.248	0.14	1.102	0.23	1.175	0.103238	0.0878618	0.29	1.222	-0.06	0.962	0.115	1.092	0.183848	0.168359
BSU18239	yngHB	SigE			0.16	1.115	0.3	1.235	0.23	1.175	0.0848528	0.0722152	0.13	1.095	0.19	1.14	0.16	1.1175	0.0318199	0.0284742
BSU12450	yjpA				0.27	1.20667	0.19	1.14333	0.23	1.175	0.0447835	0.0381136	-0.56	0.68	-0.46	0.726667	-0.51	0.703333	0.0329983	0.0469171
BSU20710	yopZ				0.18	1.135	0.28	1.215	0.23	1.175	0.0565685	0.0481434	0.33	1.255	0.37	1.29	0.35	1.2725	0.0247487	0.0194489
BSU38490	menA				0.22	1.161	0.25	1.188	0.235	1.1745	0.0190919	0.0162553	0.17	1.122	0.1	1.07	0.135	1.096	0.0367695	0.0335488
BSU21240	yomS				0.18	1.134	0.28	1.212	0.23	1.173	0.0551543	0.0470198	0.19	1.144	0.24	1.178	0.215	1.161	0.0240416	0.0207077
BSU14830	ylaM				0.21	1.154	0.25	1.192	0.23	1.173	0.0268698	0.0229069	-0.35	0.782	-0.35	0.787	-0.35	0.7845	0.00353549	0.00450668
BSU26610	yrkA				0.25	1.19071	0.21	1.155	0.23	1.17286	0.0252539	0.0215319	1.89	3.69429	2.54	5.81071	2.215	4.7525	1.49654	0.314896
BSU37250	narI	SigA			0.13	1.09333	0.32	1.25222	0.225	1.17278	0.112351	0.0957993	0.64	1.55444	0.4	1.31778	0.52	1.43611	0.167348	0.116529
BSU07720	yflD	SigB			0.06	1.045	0.38	1.3	0.22	1.1725	0.180312	0.153784	1.45	2.725	1.28	2.435	1.365	2.58	0.205061	0.079481
BSU40139	yyzN				0.33	1.255	0.12	1.09	0.225	1.1725	0.116673	0.0995076	0.33	1.26	0.55	1.46	0.44	1.36	0.141421	0.103986
BSU23750	yqjT				0.23	1.176	0.22	1.168	0.225	1.172	0.00565678	0.00482661	-0.07	0.952	-0.12	0.918	-0.095	0.935	0.0240416	0.025713
BSU38250	ywbO	SigM			0.3	1.23222	0.15	1.11111	0.225	1.17167	0.0856384	0.0730911	0.48	1.39222	0.5	1.41	0.49	1.40111	0.0125708	0.00897202
BSU38130	ywcE	ResD			0.32	1.25	0.13	1.09333	0.225	1.17167	0.11078	0.0945491	-0.99	0.503333	-0.51	0.703333	-0.75	0.603333	0.141421	0.2344
BSU20360	yorJ				0.21	1.15857	0.24	1.18214	0.225	1.17036	0.0166676	0.0142414	0.3	1.235	0.39	1.31071	0.345	1.27286	0.053538	0.0420613
BSU21570	yokJ	AbrB			0.05	1.036	0.38	1.304	0.215	1.17	0.189505	0.16197	0.23	1.174	0.43	1.348	0.33	1.261	0.123037	0.0975706
BSU26750	yrdD/3				0.31	1.24	0.14	1.1	0.225	1.17	0.0989949	0.0846111	0.14	1.1	-0.09	0.94	0.025	1.02	0.113137	0.110919
BSU07020	yesT	RhgR			0.19	1.14333	0.26	1.19667	0.225	1.17	0.0377124	0.0322328	0.64	1.56	0.66	1.58222	0.65	1.57111	0.0157134	0.0100015
BSU05343	ydzS/1	AseR			-0.14	0.91	0.52	1.43	0.19	1.17	0.367696	0.31427	-0.04	0.97	0.29	1.22	0.125	1.095	0.176777	0.16144
BSU05620	ydgF				0.24	1.18357	0.21	1.15643	0.225	1.17	0.0191927	0.016404	-0.1	0.930714	-0.09	0.937143	-0.095	0.933929	0.00454571	0.0048673
BSU10010	trpP	SigA			0.2	1.14833	0.25	1.19167	0.225	1.17	0.0306413	0.0261892	-0.37	0.771667	-0.54	0.69	-0.455	0.730833	0.057747	0.0790153
BSU38700	sigY	SigY			0.16	1.11833	0.29	1.22	0.225	1.16917	0.0718891	0.0614875	1.22	2.33667	1.51	2.855	1.365	2.59583	0.366517	0.141194
BSU31321	mstX	SinR			0.2	1.1475	0.25	1.19	0.225	1.16875	0.030052	0.025713	0.52	1.4325	0.57	1.485	0.545	1.45875	0.037123	0.0254485
BSU20720	yopY				0.12	1.08333	0.33	1.25333	0.225	1.16833	0.120208	0.102889	0.18	1.13	0.6	1.51333	0.39	1.32167	0.271058	0.205088
BSU12430	rapA	Spo0A			0.31	1.23786	0.13	1.09786	0.22	1.16786	0.098995	0.0847664	-0.07	0.953572	0.16	1.11714	0.045	1.03536	0.115662	0.111713
BSU27400	yrzL	T-box			0.17	1.125	0.28	1.21	0.225	1.1675	0.0601041	0.051481	0.13	1.0925	0.12	1.085	0.125	1.08875	0.0053033	0.004871
BSU14990	ylbF				0.17	1.125	0.27	1.20833	0.22	1.16667	0.0589255	0.0505076	-0.84	0.558333	-0.91	0.531667	-0.875	0.545	0.0188562	0.0345985
BSU35030	nagR	SigA			0.24	1.185	0.2	1.148	0.22	1.1665	0.026163	0.0224287	0.92	1.895	0.95	1.931	0.935	1.913	0.0254559	0.0133068
BSU34160	cycB	GanR			0.18	1.12929	0.27	1.20286	0.225	1.16607	0.0520228	0.0446137	0.88	1.83929	0.92	1.895	0.9	1.86714	0.0393961	0.0210997
BSU21990	ypdQ				0.2	1.146	0.25	1.186	0.225	1.166	0.0282843	0.0242575	-0.06	0.962	-0.47	0.72	-0.265	0.841	0.17112	0.203472
BSU20880	yopI				0.21	1.15833	0.23	1.17333	0.22	1.16583	0.0106065	0.00909781	0.28	1.21667	0.4	1.32167	0.34	1.26917	0.0742462	0.0585
BSU16250	fliJ	Spo0A			0.31	1.24167	0.12	1.09	0.215	1.16583	0.107245	0.0919896	0.98	1.96833	1.04	2.05167	1.01	2.01	0.0589255	0.0293162
BSU08080	acoC	SigL			0.16	1.11857	0.28	1.21286	0.22	1.16571	0.06667	0.0571924	0.88	1.83786	0.55	1.46714	0.715	1.6525	0.262135	0.158629
BSU12730	xkdT	Xpf			0.13	1.09154	0.31	1.23615	0.22	1.16385	0.102258	0.0878625	0.3	1.23308	0.51	1.42538	0.405	1.32923	0.135982	0.102301
BSU32110	yumC				0.23	1.17	0.21	1.1575	0.22	1.16375	0.00883891	0.00759519	-0.45	0.734167	-0.58	0.666667	-0.515	0.700417	0.0477298	0.0681449
BSU30520	ytoA				0.07	1.05167	0.35	1.275	0.21	1.16333	0.15792	0.135748	0.35	1.27333	0.14	1.10167	0.245	1.1875	0.121387	0.10222
BSU14790	ylaI				0.33	1.255	0.1	1.07	0.215	1.1625	0.130815	0.112529	-1.4	0.38	-1.84	0.28	-1.62	0.33	0.0707107	0.214275
BSU18490	rtp				0.32	1.25	0.1	1.074	0.21	1.162	0.124451	0.107101	3.81	14.042	3.99	15.86	3.9	14.951	1.28552	0.0859822
BSU12460	xlyB				0.19	1.13769	0.25	1.18615	0.22	1.16192	0.0342675	0.029492	-0.08	0.945385	0.12	1.08462	0.02	1.015	0.0984511	0.0969962
BSU15400	ylmG	Spo0A			0.25	1.19333	0.18	1.13	0.215	1.16167	0.0447834	0.038551	0.11	1.08	0.25	1.19	0.18	1.135	0.0777817	0.0685301
BSU17240	ymzB	SigB			0.16	1.1175	0.27	1.205	0.215	1.16125	0.0618719	0.0532804	-0.42	0.7475	-1.14	0.4525	-0.78	0.6	0.208596	0.347661
BSU04910	yddB	ImmR			0.18	1.13077	0.25	1.19077	0.215	1.16077	0.0424264	0.0365502	0.34	1.26846	0.42	1.33462	0.38	1.30154	0.0467778	0.0359404
BSU21140	yonC				0.25	1.18857	0.18	1.13286	0.215	1.16071	0.0393959	0.0339411	0.35	1.27571	0.29	1.22571	0.32	1.25071	0.0353553	0.0282681
BSU39900	yxbA	SigA			0.12	1.08333	0.31	1.23667	0.215	1.16	0.108423	0.0934681	-0.23	0.85	0.93	1.91	0.35	1.38	0.749533	0.54314
BSU26990	yraD	SigG			0.35	1.2725	0.07	1.0475	0.21	1.16	0.159099	0.137154	0.42	1.335	0.21	1.1575	0.315	1.24625	0.125511	0.100711
BSU19810	yodU	GerE			0.14	1.102	0.28	1.218	0.21	1.16	0.0820243	0.0707106	0.01	1.008	0.22	1.168	0.115	1.088	0.113137	0.103986
BSU31790	yueG				0.18	1.13	0.25	1.19	0.215	1.16	0.0424263	0.0365744	0.14	1.10333	-0.01	0.99	0.065	1.04667	0.0801388	0.0765657
BSU21150	yonB				0.07	1.04786	0.35	1.27071	0.21	1.15929	0.157584	0.135932	0.2	1.14929	0.34	1.265	0.27	1.20714	0.0818223	0.0677818
BSU14640	yktA				0.26	1.195	0.17	1.1225	0.215	1.15875	0.0512652	0.0442418	-1.04	0.4875	-1.15	0.45	-1.095	0.46875	0.0265165	0.0565685
BSU05010	rapI	SigA			0.2	1.14786	0.23	1.16929	0.215	1.15857	0.0151522	0.0130784	0.32	1.24857	0.21	1.155	0.265	1.20179	0.066165	0.0550555
BSU38440	ywaF				0.07	1.05	0.34	1.26667	0.205	1.15833	0.153206	0.132265	0.69	1.61333	1.09	2.12333	0.89	1.86833	0.360625	0.193019
BSU16080	ylqH	SigD			0.35	1.27333	0.06	1.04333	0.205	1.15833	0.162634	0.140404	1.42	2.67333	1.33	2.51667	1.375	2.595	0.11078	0.0426898
BSU13360	ykoP	ResD			0.18	1.13571	0.24	1.18	0.21	1.15786	0.0313147	0.0270454	0.19	1.13857	0.51	1.42	0.35	1.27929	0.199	0.155556
BSU31350	pgi				0.21	1.15786	0.21	1.15786	0.21	1.15786	1.41421e-07	1.22141e-07	-0.16	0.897857	-0.37	0.775714	-0.265	0.836786	0.0863681	0.103214
BSU35210	yvkA				0.19	1.14	0.23	1.17429	0.21	1.15714	0.0242437	0.0209513	0.68	1.60643	0.52	1.43214	0.6	1.51929	0.123239	0.0811162
BSU26930	yraI				0.31	1.24	0.1	1.07	0.205	1.155	0.120208	0.104076	-0.29	0.82	-0.33	0.795	-0.31	0.8075	0.0176777	0.0218919
BSU09040	yhcD				0.1	1.075	0.3	1.235	0.2	1.155	0.113137	0.0979542	0	1	0.48	1.39	0.24	1.195	0.275772	0.230771
BSU29160	ytvI	SigE			-0.01	0.991429	0.4	1.31857	0.195	1.155	0.231325	0.200281	0.02	1.01714	0.38	1.3	0.2	1.15857	0.20001	0.172635
BSU12020	manA	SigA			0.12	1.08909	0.28	1.21545	0.2	1.15227	0.0893526	0.0775446	1.33	2.50545	1.51	2.84909	1.42	2.67727	0.242988	0.0907594
BSU12810	xlyA	Xpf			0.21	1.16	0.19	1.14417	0.2	1.15208	0.0111958	0.0097179	-0.11	0.928333	-0.16	0.8925	-0.135	0.910417	0.025338	0.0278313
BSU10860	yisT				0.31	1.23833	0.09	1.065	0.2	1.15167	0.122565	0.106424	0.52	1.43333	-0.31	0.806667	0.105	1.12	0.44312	0.395643
BSU17370	nrdI	PerR			0.07	1.052	0.32	1.25	0.195	1.151	0.140007	0.12164	-0.18	0.88	-0.32	0.8	-0.25	0.84	0.0565685	0.0673435
BSU15390	sepF	Spo0A			0.29	1.224	0.11	1.078	0.2	1.151	0.103238	0.0896938	0.17	1.126	0.25	1.192	0.21	1.159	0.0466691	0.0402667
BSU35239	swrAA/2	SigA			0.39	1.31	-0.01	0.99	0.19	1.15	0.226274	0.19676	1.52	2.86	1.43	2.69	1.475	2.775	0.120208	0.0433183
BSU16060	rnhB	SigD			0.3	1.22889	0.1	1.07111	0.2	1.15	0.111566	0.0970137	1.63	3.09	1.62	3.08111	1.625	3.08556	0.00628547	0.00203706
BSU20600	yoqK				0.21	1.15333	0.2	1.14667	0.205	1.15	0.00471407	0.00409919	0	1	0.16	1.12	0.08	1.06	0.0848528	0.0800498
BSU03420	nin	ComK			-0.02	0.9875	0.39	1.31	0.185	1.14875	0.228042	0.198513	0.16	1.1175	0.13	1.0925	0.145	1.105	0.0176777	0.015998
BSU00230	bofA	SigE			0.2	1.15	0.2	1.145	0.2	1.1475	0.0035356	0.00308114	0.51	1.42	0.68	1.605	0.595	1.5125	0.130815	0.0864891
BSU07010	yesS	RhgR			0.24	1.17727	0.16	1.11727	0.2	1.14727	0.0424263	0.0369801	1.09	2.12909	0.83	1.78091	0.96	1.955	0.246202	0.125934
BSU12660	xkdM	Xpf			0.21	1.156	0.19	1.138	0.2	1.147	0.0127279	0.0110967	0.38	1.304	0.12	1.088	0.25	1.196	0.152735	0.127705
BSU08640	yfhS				0.27	1.20667	0.12	1.08667	0.195	1.14667	0.0848528	0.0739995	0	1	0	1	0	1	0	0
BSU34620	yvdF				0.23	1.16933	0.17	1.124	0.2	1.14667	0.0320556	0.0279555	0.46	1.372	0.45	1.36467	0.455	1.36833	0.00518536	0.00378954
BSU28260	leuC	SigA			0.05	1.03643	0.33	1.25643	0.19	1.14643	0.155563	0.135694	-0.27	0.828571	-0.21	0.863572	-0.24	0.846071	0.0247488	0.0292514
BSU25110	yqfU				0.08	1.06	0.3	1.23182	0.19	1.14591	0.121494	0.106024	-0.12	0.919091	-0.05	0.969091	-0.085	0.944091	0.0353553	0.037449
BSU17580	xynB	SigA			0.14	1.10214	0.25	1.18929	0.195	1.14571	0.0616192	0.0537823	0.28	1.21643	0.43	1.34857	0.355	1.2825	0.0934391	0.072857
BSU10680	gerPE	GerE			0.18	1.134	0.21	1.154	0.195	1.144	0.014142	0.0123619	-0.7	0.614	-0.15	0.904	-0.425	0.759	0.205061	0.270173
BSU14700	nprE	CodY			0.15	1.11	0.24	1.178	0.195	1.144	0.0480833	0.0420308	0.78	1.722	0.65	1.566	0.715	1.644	0.110309	0.0670977
BSU07980	pdaA	SigG			0.12	1.08909	0.26	1.19818	0.19	1.14364	0.0771391	0.0674507	-0.06	0.956364	-0.13	0.911818	-0.095	0.934091	0.0314985	0.033721
BSU18020	sspN	SigG			0.29	1.225	0.08	1.06	0.185	1.1425	0.116673	0.10212	-0.82	0.565	-0.71	0.61	-0.765	0.5875	0.0318198	0.0541614
BSU35230	swrAA/1	SigA			0.41	1.3275	-0.06	0.9575	0.175	1.1425	0.26163	0.228997	1.32	2.5	1.21	2.3075	1.265	2.40375	0.136118	0.0566274
BSU21390	yomE				0.27	1.20214	0.11	1.08286	0.19	1.1425	0.0843478	0.0738274	0.25	1.19	0.39	1.30857	0.32	1.24929	0.0838426	0.0671125
BSU21640	yokC				0.35	1.27333	0.01	1.01	0.18	1.14167	0.186205	0.163099	0.37	1.28833	0.45	1.365	0.41	1.32667	0.0542115	0.040863
BSU28380	gerM	SigE			0.2	1.14571	0.18	1.13643	0.19	1.14107	0.00656605	0.00575429	0	1.00286	0.24	1.17929	0.12	1.09107	0.124754	0.114341
BSU03840	ycnB				0.13	1.09786	0.24	1.18429	0.185	1.14107	0.0611141	0.0535585	-1.06	0.480714	-1.39	0.381429	-1.225	0.431071	0.0702056	0.162863
BSU22300	yppC				0.09	1.06727	0.28	1.21455	0.185	1.14091	0.104138	0.0912759	0.26	1.19545	0.49	1.40273	0.375	1.29909	0.146564	0.11282
BSU00960	yacO	SigA			0.06	1.04556	0.31	1.23556	0.185	1.14056	0.13435	0.117794	-0.09	0.936667	-0.02	0.984444	-0.055	0.960556	0.0337839	0.0351712
BSU06083	ydzW/7				0.25	1.19	0.12	1.09	0.185	1.14	0.0707107	0.0620269	0.11	1.08	0.01	1.01	0.06	1.045	0.0494975	0.047366
BSU20390	yorG				0.11	1.0825	0.26	1.1975	0.185	1.14	0.0813172	0.0713309	0.36	1.28667	0.23	1.16917	0.295	1.22792	0.0830849	0.0676633
BSU12310	yjmB	SigA			0.08	1.05909	0.29	1.22	0.185	1.13955	0.11378	0.0998467	1.34	2.52636	2.36	5.13455	1.85	3.83045	1.84426	0.481474
BSU16290	flgE	Spo0A			0.24	1.17889	0.14	1.1	0.19	1.13944	0.0557828	0.0489561	1.17	2.25333	1.23	2.34333	1.2	2.29833	0.0636398	0.0276895
BSU14450	ampS				0.14	1.09929	0.24	1.17857	0.19	1.13893	0.0560635	0.0492248	-1.43	0.37	-1.56	0.34	-1.495	0.355	0.0212132	0.0597554
BSU36030	ywrK				-0.02	0.985	0.37	1.29286	0.175	1.13893	0.217688	0.191134	-0.87	0.546429	-0.83	0.562857	-0.85	0.554643	0.0116167	0.0209445
BSU30860	ytcA	GerE			0.14	1.10429	0.23	1.17357	0.185	1.13893	0.0489923	0.0430161	-0.52	0.697857	-1.26	0.417857	-0.89	0.557857	0.19799	0.354912
BSU08520	recX				0.19	1.143	0.18	1.134	0.185	1.1385	0.00636389	0.00558971	0.54	1.449	0.39	1.313	0.465	1.381	0.0961665	0.0696354
BSU10800	yizA				0.29	1.22667	0.07	1.05	0.18	1.13833	0.124922	0.109741	-0.37	0.773333	0.05	1.03667	-0.16	0.905	0.186205	0.205751
BSU20670	yoqD				0.06	1.04556	0.3	1.23	0.18	1.13778	0.130422	0.114629	0.13	1.09222	0.27	1.20222	0.2	1.14722	0.0777817	0.0678001
BSU40450	yycD	SigB			0.16	1.115	0.21	1.16	0.185	1.1375	0.0318199	0.0279735	0.01	1.01	0.25	1.19	0.13	1.1	0.127279	0.115708
BSU22500	ypjD	Spx			0.15	1.1125	0.22	1.1625	0.185	1.1375	0.0353553	0.0310816	-1.64	0.32	-2.01	0.2475	-1.825	0.28375	0.0512652	0.18067
BSU35010	nagA	SigA			0.22	1.16071	0.16	1.11357	0.19	1.13714	0.033335	0.0293147	0.73	1.65429	0.71	1.635	0.72	1.64464	0.0136371	0.00829184
BSU03370	yckA				0.18	1.13	0.19	1.1425	0.185	1.13625	0.00883869	0.00777883	0.7	1.63	0.6	1.51375	0.65	1.57187	0.0822012	0.052295
BSU18720	yoaR	SigG			0.16	1.11917	0.21	1.15333	0.185	1.13625	0.0241594	0.0212624	0.54	1.45417	0.58	1.4975	0.56	1.47583	0.0306414	0.0207621
BSU10780	yisN				0.12	1.09	0.24	1.18167	0.18	1.13583	0.0648181	0.0570666	0.25	1.18667	0.37	1.29	0.31	1.23833	0.0730677	0.0590049
BSU26290	yqaJ	SigA			0.13	1.09545	0.23	1.17455	0.18	1.135	0.0559257	0.0492738	0.25	1.18909	0.28	1.21818	0.265	1.20364	0.0205704	0.0170902
BSU07120	lplC				0.28	1.217	0.07	1.053	0.175	1.135	0.115965	0.102172	0.91	1.885	0.69	1.611	0.8	1.748	0.193747	0.110839
BSU07500	yfmE	Fur			0.1	1.07462	0.26	1.19538	0.18	1.135	0.0853966	0.0752393	0.24	1.17923	0.17	1.12231	0.205	1.15077	0.0402507	0.0349772
BSU21360	yomH				0.23	1.17111	0.13	1.09667	0.18	1.13389	0.0526401	0.0464244	0.72	1.64556	0.48	1.39667	0.6	1.52111	0.175991	0.115699
BSU06800	yezA				0.21	1.16	0.14	1.105	0.175	1.1325	0.0388909	0.0343407	-0.8	0.575	-0.14	0.905	-0.47	0.74	0.233345	0.315331
BSU14400	fruA	FruR			0.28	1.216	0.07	1.04733	0.175	1.13167	0.119265	0.105389	1.5	2.83333	1.61	3.05133	1.555	2.94233	0.154149	0.05239
BSU25569	yqzM				0.5	1.41	-0.23	0.85	0.135	1.13	0.39598	0.350425	-0.43	0.74	-0.81	0.57	-0.62	0.655	0.120208	0.183524
BSU04800	int				0.08	1.06	0.26	1.19769	0.17	1.12885	0.097363	0.08625	0.52	1.43462	0.33	1.25538	0.425	1.345	0.126735	0.094227
BSU20350	yorK				0.11	1.07786	0.24	1.17929	0.175	1.12857	0.0717206	0.0635499	0.11	1.08286	0.46	1.37357	0.285	1.22821	0.205566	0.16737
BSU17410	cwlC	SigK			0.54	1.45667	-0.32	0.8	0.11	1.12833	0.464334	0.411522	0.79	1.73	0.2	1.14778	0.495	1.43889	0.411693	0.286119
BSU21180	yomY				0.23	1.17667	0.11	1.08	0.17	1.12833	0.0683536	0.0605793	0.44	1.35667	0.59	1.50667	0.515	1.43167	0.106066	0.0740857
BSU33600	smpB	SigB			0.14	1.09833	0.21	1.15667	0.175	1.1275	0.0412479	0.0365835	0.42	1.33333	0.27	1.20833	0.345	1.27083	0.0883884	0.0695515
BSU21210	yomV				0.06	1.046	0.27	1.209	0.165	1.1275	0.115258	0.102225	0.24	1.185	0.41	1.326	0.325	1.2555	0.0997021	0.0794122
BSU02200	ybfG				0.13	1.09667	0.21	1.15733	0.17	1.127	0.0428979	0.0380638	0.03	1.02133	0.04	1.03133	0.035	1.02633	0.00707114	0.00688971
BSU02120	ybeC				0.23	1.17429	0.11	1.07857	0.17	1.12643	0.0676803	0.060084	0.59	1.50571	0.49	1.40071	0.54	1.45321	0.0742462	0.051091
BSU05330	aseR	AseR			0.11	1.0825	0.23	1.17	0.17	1.12625	0.0618718	0.0549362	-0.21	0.8625	0	1	-0.105	0.93125	0.0972272	0.104405
BSU16240	fliI	Spo0A			0.29	1.225	0.04	1.02571	0.165	1.12536	0.140916	0.125219	0.75	1.67929	0.77	1.71	0.76	1.69464	0.0217181	0.0128158
BSU40370	walJ				0.18	1.133	0.16	1.117	0.17	1.125	0.0113136	0.0100566	0.45	1.362	0.38	1.297	0.415	1.3295	0.045962	0.0345709
BSU25970	yqcA				0.17	1.12143	0.17	1.12857	0.17	1.125	0.00505072	0.00448953	0.24	1.17714	0.35	1.27714	0.295	1.22714	0.0707106	0.0576221
BSU06990	yesQ				0.18	1.13545	0.16	1.11455	0.17	1.125	0.0147848	0.0131421	0.9	1.86	0.9	1.86	0.9	1.86	0	0
BSU12130	yjfC				-0.03	0.978182	0.35	1.27091	0.16	1.12455	0.206989	0.184065	0.2	1.15182	0.26	1.2	0.23	1.17591	0.0340697	0.0289731
BSU26260	yqaM	SigA			0.25	1.19333	0.08	1.05556	0.165	1.12444	0.0974235	0.0866415	0.11	1.08	0.09	1.06444	0.1	1.07222	0.0109994	0.0102585
BSU18900	yozJ				0.25	1.18833	0.08	1.06	0.165	1.12417	0.0907455	0.0807225	-0.06	0.958333	0.16	1.11833	0.05	1.03833	0.113137	0.10896
BSU21170	yomZ				0.33	1.258	-0.01	0.99	0.16	1.124	0.189505	0.168598	0.33	1.258	0.47	1.386	0.4	1.322	0.0905097	0.0684643
BSU02460	ycbC	YcbG			0.18	1.13385	0.16	1.11385	0.17	1.12385	0.0141421	0.0125837	0.43	1.35077	0.61	1.52769	0.52	1.43923	0.125103	0.0869238
BSU16880	ymfJ	SigG			0.22	1.16667	0.11	1.08	0.165	1.12333	0.0612825	0.0545542	-0.86	0.55	-1.03	0.49	-0.945	0.52	0.0424264	0.0815893
BSU40270	yycP	PhoP			0.07	1.05286	0.26	1.19357	0.165	1.12321	0.0995	0.088585	0.41	1.32429	0.42	1.34	0.415	1.33214	0.0111117	0.00834121
BSU07050	yesW	RhgR			0.19	1.13909	0.15	1.10727	0.17	1.12318	0.0224989	0.0200314	1	1.99727	0.76	1.69273	0.88	1.845	0.215346	0.116719
BSU18690	yoaP				0.15	1.11222	0.18	1.13333	0.165	1.12278	0.0149278	0.0132954	-0.44	0.738889	-0.04	0.975556	-0.24	0.857222	0.167349	0.195222
BSU20760	yopU				0.32	1.245	0	1	0.16	1.1225	0.173241	0.154335	0	1	0	1	0	1	0	0
BSU08910	queG				0.2	1.14571	0.14	1.09857	0.17	1.12214	0.0333351	0.0297067	0.43	1.34643	0.41	1.33071	0.42	1.33857	0.0111117	0.00830115
BSU32030	yuiG	BirA			0.18	1.13125	0.15	1.1125	0.165	1.12188	0.0132581	0.0118178	-0.48	0.7175	-0.56	0.68	-0.52	0.69875	0.0265165	0.0379485
BSU05740	phoB	SigA			0.15	1.10714	0.18	1.13571	0.165	1.12143	0.020203	0.0180154	0.01	1.00643	0.1	1.06929	0.055	1.03786	0.0444468	0.0428255
BSU15660	yloC	SigF			0.13	1.095	0.2	1.14583	0.165	1.12042	0.0359445	0.0320814	-0.06	0.958333	0	1.0025	-0.03	0.980417	0.0312306	0.0318544
BSU26749	yrdD/2				0.11	1.08	0.21	1.16	0.16	1.12	0.0565686	0.0505077	-0.89	0.54	-0.56	0.68	-0.725	0.61	0.0989949	0.162287
BSU33060	gerAB	SpoVT			0.1	1.07286	0.22	1.16643	0.16	1.11964	0.0661648	0.0590945	0.62	1.53857	0.44	1.35214	0.53	1.44536	0.131825	0.0912058
BSU21670	ypqP	SigA			0.08	1.06	0.24	1.17714	0.16	1.11857	0.0828324	0.074052	-0.15	0.901429	0.2	1.14571	0.025	1.02357	0.172736	0.168758
BSU06073	ydzW/1				0.24	1.18	0.08	1.05667	0.16	1.11833	0.0872099	0.077982	-0.34	0.79	-0.3	0.813333	-0.32	0.801667	0.0164992	0.0205811
BSU19720	yodR	SigE			0.08	1.05667	0.24	1.17778	0.16	1.11722	0.0856384	0.076653	0.39	1.31222	0.64	1.55333	0.515	1.43278	0.170491	0.118994
BSU34680	yvcT				0.13	1.09714	0.19	1.13714	0.16	1.11714	0.0282842	0.0253183	0.11	1.07714	-0.09	0.94	0.01	1.00857	0.0969745	0.0961504
BSU40060	gntK	GntR			0.24	1.18214	0.07	1.05071	0.155	1.11643	0.0929341	0.0832423	2.7	6.49857	2.89	7.41071	2.795	6.95464	0.644982	0.0927412
BSU20450	yorA				0.18	1.13571	0.13	1.09643	0.155	1.11607	0.0277792	0.0248901	0.62	1.54071	0.23	1.17286	0.425	1.35679	0.260114	0.191714
BSU17990	sspO	SigG			0.3	1.23	0	1	0.15	1.115	0.162635	0.145861	-1.15	0.45	-0.3	0.81	-0.725	0.63	0.254558	0.404061
BSU22030	dynA	SigA			0.12	1.08933	0.19	1.14	0.155	1.11467	0.0358268	0.0321412	-0.24	0.844667	-0.3	0.812	-0.27	0.828333	0.0230987	0.0278858
BSU12590	xkdE	Xpf			0.19	1.14071	0.12	1.08857	0.155	1.11464	0.0368705	0.0330783	0.43	1.34571	0.29	1.22071	0.36	1.28321	0.0883883	0.0688804
BSU20090	yosK				0.31	1.24333	-0.02	0.983333	0.145	1.11333	0.183848	0.165133	0.59	1.50333	0.24	1.18	0.415	1.34167	0.228631	0.170408
BSU40960	spo0J	Spo0A			0.26	1.19364	0.05	1.03182	0.155	1.11273	0.114423	0.102831	0.21	1.15273	0.35	1.27727	0.28	1.215	0.088067	0.0724831
BSU26590	blt	SigA			0.08	1.05929	0.22	1.16571	0.15	1.1125	0.0752563	0.0676461	0.32	1.24429	0.68	1.59786	0.5	1.42107	0.250013	0.175933
BSU14460	ykpC	SigI			0.27	1.205	0.03	1.02	0.15	1.1125	0.130815	0.117586	0.68	1.6	0.41	1.325	0.545	1.4625	0.194454	0.13296
BSU23760	coaA				0.09	1.06462	0.21	1.15923	0.15	1.11192	0.0669031	0.0601688	-0.22	0.86	-0.25	0.840769	-0.235	0.850385	0.0135983	0.0159907
BSU27450	glnM	SigE			0.01	1.00375	0.29	1.22	0.15	1.11187	0.152912	0.137526	0.24	1.18	0.5	1.41375	0.37	1.29688	0.165286	0.127449
BSU18410	ggt				0.18	1.13	0.13	1.09333	0.155	1.11167	0.0259274	0.023323	0.62	1.534	0.69	1.608	0.655	1.571	0.0523259	0.0333074
BSU13260	ykoH				0.03	1.02429	0.26	1.19786	0.145	1.11107	0.122734	0.110464	-0.56	0.676429	-0.55	0.682857	-0.555	0.679643	0.00454571	0.00668838
BSU37170	acdA	SigA			0.19	1.14286	0.11	1.07857	0.15	1.11071	0.045457	0.0409259	1.3	2.46143	1.29	2.43786	1.295	2.44964	0.0166674	0.00680399
BSU12570	xtmA	Xpf			0.16	1.11545	0.14	1.10545	0.15	1.11045	0.00707107	0.00636772	0.25	1.18727	0.21	1.15818	0.23	1.17273	0.0205704	0.0175407
BSU25530	spoIIP	SpoVT			0.1	1.07429	0.19	1.14357	0.145	1.10893	0.0489925	0.0441801	0.02	1.01357	0	1.00214	0.01	1.00786	0.0080811	0.0080181
BSU14810	ylaK				0.09	1.06786	0.2	1.15	0.145	1.10893	0.0580838	0.0523783	0.13	1.09143	0.21	1.15857	0.17	1.125	0.0474772	0.042202
BSU24480	yqhR				0.11	1.08286	0.18	1.13429	0.145	1.10857	0.0363656	0.032804	0.7	1.62571	0.55	1.46571	0.625	1.54571	0.113137	0.073194
BSU20170	yosC				0.18	1.13167	0.12	1.085	0.15	1.10833	0.0329983	0.0297729	0.38	1.305	0.34	1.27	0.36	1.2875	0.0247487	0.0192223
BSU12800	xhlB	Xpf			0.15	1.11333	0.14	1.10333	0.145	1.10833	0.007071	0.00637985	-0.03	0.98	-0.11	0.926667	-0.07	0.953333	0.0377123	0.0395584
BSU26040	yqbN/2				-0.08	0.943333	0.35	1.27333	0.135	1.10833	0.233345	0.210537	0.28	1.21333	0.51	1.42333	0.395	1.31833	0.148492	0.112637
BSU29650	ytrP				0.19	1.13714	0.11	1.07929	0.15	1.10821	0.0409113	0.0369164	0.16	1.11929	0.18	1.135	0.17	1.12714	0.0111117	0.00985828
BSU18260	yngJ	SigE			0.03	1.01857	0.26	1.19643	0.145	1.1075	0.125764	0.113557	0.27	1.20571	0.47	1.38643	0.37	1.29607	0.127784	0.0985936
BSU12010	manP	SigA			-0.02	0.983333	0.3	1.23133	0.14	1.10733	0.175363	0.158365	1.15	2.22467	1.2	2.3	1.175	2.26233	0.0532689	0.023546
BSU39860	aldX				0.15	1.10727	0.15	1.10727	0.15	1.10727	7.07107e-08	6.38602e-08	0.36	1.27909	0.24	1.18	0.3	1.22955	0.0700678	0.0569868
BSU15000	ylbG				0.16	1.1175	0.13	1.095	0.145	1.10625	0.01591	0.0143819	-1.24	0.4225	-1.26	0.4175	-1.25	0.42	0.00353553	0.00841794
BSU08330	yfiN	LnrK			0.07	1.05273	0.21	1.15909	0.14	1.10591	0.0752105	0.0680078	0.23	1.16909	0.3	1.23455	0.265	1.20182	0.0462833	0.038511
BSU31750	pncB				0.16	1.115	0.13	1.09643	0.145	1.10571	0.0131319	0.0118764	0.18	1.13643	0.12	1.08857	0.15	1.1125	0.0338402	0.0304182
BSU04390	ydbA				0.16	1.11818	0.13	1.09182	0.145	1.105	0.0186419	0.0168705	-0.86	0.552727	-1.03	0.49	-0.945	0.521364	0.0443548	0.0850747
BSU38140	qoxD	CitB			0.28	1.215	-0.01	0.993333	0.135	1.10417	0.156742	0.141955	0.5	1.41833	0.55	1.46833	0.525	1.44333	0.0353554	0.0244957
BSU12520	xkdB	Xre			0.21	1.15727	0.07	1.05091	0.14	1.10409	0.0752106	0.0681199	-0.32	0.801818	-0.13	0.914545	-0.225	0.858182	0.0797102	0.0928826
BSU38260	ywbN	SigM			0.13	1.09571	0.15	1.11214	0.14	1.10393	0.0116167	0.0105231	0.98	1.96786	1.09	2.12857	1.035	2.04821	0.113642	0.0554836
BSU21470	sunT	Rok			0.11	1.07571	0.18	1.13214	0.145	1.10393	0.039901	0.0361446	0.25	1.18857	0.27	1.20429	0.26	1.19643	0.0111116	0.00928732
BSU03070	mdr				0.19	1.14214	0.09	1.065	0.14	1.10357	0.0545483	0.0494289	-0.3	0.810714	-0.35	0.785	-0.325	0.797857	0.0181828	0.0227895
BSU12790	xhlA	Xpf			0.17	1.12667	0.11	1.08	0.14	1.10333	0.0329984	0.0299079	0.09	1.06333	-0.2	0.873333	-0.055	0.968333	0.13435	0.138744
BSU17960	yneK				0.25	1.186	0.03	1.02	0.14	1.103	0.11738	0.106419	0.95	1.926	1.06	2.09	1.005	2.008	0.115966	0.0577518
BSU23390	spoVAF	SpoVT			0.08	1.05929	0.2	1.14571	0.14	1.1025	0.0611143	0.0554325	0.41	1.32857	0.33	1.25714	0.37	1.29286	0.0505076	0.0390667
BSU34070	yvfT				0.1	1.06923	0.18	1.13462	0.14	1.10192	0.0462338	0.0419574	-0.15	0.901538	-0.15	0.903846	-0.15	0.902692	0.0016318	0.0018077
BSU08779	ygzC				0.11	1.07667	0.17	1.12667	0.14	1.10167	0.0353553	0.0320926	0.44	1.35333	0.02	1.01333	0.23	1.18333	0.240416	0.203169
BSU24370	spoIIIAG	SigE			0.14	1.09889	0.14	1.10444	0.14	1.10167	0.00392833	0.00356581	0.72	1.64889	0.47	1.38111	0.595	1.515	0.189347	0.124982
BSU08310	yfiL	LnrK			-0.01	0.99	0.28	1.21273	0.135	1.10136	0.157492	0.142997	0.49	1.4	0.42	1.33455	0.455	1.36727	0.0462833	0.0338508
BSU18420	yofA				0.09	1.06778	0.18	1.13444	0.135	1.10111	0.0471404	0.0428117	0.34	1.26333	0.43	1.34889	0.385	1.30611	0.0604969	0.0463184
BSU21380	yomF				-0.01	0.993636	0.27	1.20818	0.13	1.10091	0.151707	0.137801	0.04	1.02818	0.48	1.39273	0.26	1.21045	0.257773	0.212955
BSU32830	fadA	SdpR			0.24	1.17786	0.03	1.02286	0.135	1.10036	0.109602	0.0996055	2.05	4.13714	2.13	4.37286	2.09	4.255	0.166675	0.0391715
BSU18220	yngF	SigE			0.17	1.125	0.1	1.075	0.135	1.1	0.0353553	0.0321412	0.54	1.452	0.43	1.344	0.485	1.398	0.0763675	0.0546263
BSU04710	rsbV	SigA			0.07	1.0525	0.2	1.1475	0.135	1.1	0.0671751	0.0610683	0.99	1.99	1.12	2.1775	1.055	2.08375	0.132583	0.0636269
BSU32719	yuzK				0.33	1.255	-0.08	0.945	0.125	1.1	0.219203	0.199276	-0.11	0.925	-0.12	0.92	-0.115	0.9225	0.00353553	0.00383255
BSU05000	yddK				0.18	1.129	0.1	1.071	0.14	1.1	0.0410121	0.0372837	0.3	1.232	0.34	1.262	0.32	1.247	0.0212133	0.0170114
BSU09140	yhcM	SigB			0.14	1.09833	0.14	1.1	0.14	1.09917	0.00117846	0.00107214	-0.57	0.671667	-0.86	0.551667	-0.715	0.611667	0.0848528	0.138724
BSU31600	mrpA				0.11	1.078	0.16	1.12	0.135	1.099	0.0296986	0.0270233	0.94	1.92467	0.88	1.83733	0.91	1.881	0.061754	0.0328304
BSU04240	ydzA				0.18	1.135	0.09	1.0625	0.135	1.09875	0.0512652	0.0466578	0.05	1.035	-0.11	0.925	-0.03	0.98	0.0777819	0.0793692
BSU17970	cotM	GerE			0.18	1.13	0.09	1.066	0.135	1.098	0.0452548	0.0412157	-1.52	0.348	-3.01	0.124	-2.265	0.236	0.158392	0.671152
[truncated: 3,805 more rows]

## Sheet: Table S2
Table S2: Transcriptome analysis of B. subtilis 168 after exposure to Allicin and DAS4 stress and subsets of gene expression changes classified into regulons
FunCat	Regulon	Regulator locus tag	gene	locus tag	log2 Allicin-1	log2 Allicin-2	log2 Allicin Ave	log2 DAS4-1	log2 DAS4-2	log2 DAS4 Ave	SD log2 Allicin	SD log2 DAS4
Redox regulons	OhrR	BSU13150	ohrA	BSU13140	8.72	8.68	8.7	6.38	6.44	6.41	0.0282843	0.0424264
Redox regulons	PerR	BSU08730	katA	BSU08820	7.67	7.87	7.77	5.6	5.98	5.79	0.141421	0.268701
Redox regulons	PerR	BSU08730	mrgA	BSU32990	5.91	5.14	5.525	7.88	9.38	8.63	0.544472	1.06066
Redox regulons	PerR	BSU08730	ahpC	BSU40090	4.67	5.03	4.85	3.38	4.14	3.76	0.254558	0.537401
Redox regulons	PerR	BSU08730	pfeT	BSU13850	4.58	4.5	4.54	4.49	4.59	4.54	0.0565685	0.0707107
Redox regulons	PerR	BSU08730	ahpF	BSU40100	4.34	4.59	4.465	3.24	3.79	3.515	0.176777	0.388909
Redox regulons	PerR	BSU08730	perR	BSU08730	2.91	2.61	2.76	3.11	3.42	3.265	0.212132	0.219203
Redox regulons	PerR	BSU08730	fur	BSU23520	2.02	1.74	1.88	1.65	1.68	1.665	0.19799	0.0212132
Redox regulons	PerR	BSU08730	spx	BSU11500	1.9	1.44	1.67	3.05	3.3	3.175	0.325269	0.176777
Redox regulons	PerR	BSU08730	hemL	BSU28120	1.8	1.68	1.74	2.02	2.06	2.04	0.0848528	0.0282843
Redox regulons	PerR	BSU08730	hemA	BSU28170	1.66	1.39	1.525	2.19	2.37	2.28	0.190919	0.127279
Redox regulons	PerR	BSU08730	hemB	BSU28130	1.55	1.48	1.515	1.91	2.04	1.975	0.0494975	0.0919239
Redox regulons	PerR	BSU08730	hemD	BSU28140	1.53	1.4	1.465	1.88	1.98	1.93	0.0919239	0.0707107
Redox regulons	PerR	BSU08730	hemC	BSU28150	1.46	1.31	1.385	2.01	2.14	2.075	0.106066	0.0919239
Redox regulons	PerR	BSU08730	hemX	BSU28160	1.38	1.3	1.34	2.06	2.21	2.135	0.0565685	0.106066
Redox regulons	PerR	BSU08730	yjbC	BSU11490	-2.3	-2.15	-2.225	2.38	3.05	2.715	0.106066	0.473762
Redox regulons	ArsR	BSU25810	arsB	BSU25790	9.68	9.55	9.615	9.57	10.93	10.25	0.0919239	0.961665
Redox regulons	ArsR	BSU25810	arsR	BSU25810	9.02	8.47	8.745	8.3	8.2	8.25	0.388909	0.0707107
Redox regulons	ArsR	BSU25810	yqcK	BSU25800	9.76	9.25	9.505	9.34	10.52	9.93	0.360624	0.834386
Redox regulons	ArsR	BSU25810	arsC	BSU25780	9.7	9.61	9.655	9.42	11.02	10.22	0.0636396	1.13137
Redox regulons	CzrA	BSU19120	cadA	BSU33490	9.05	9.3	9.175	7.76	7.8	7.78	0.176777	0.0282843
Redox regulons	CzrA	BSU19120	czcD	BSU26650	8.25	8.29	8.27	5.32	4.55	4.935	0.0282843	0.544472
Redox regulons	CzrA	BSU19120	czcO	BSU26640	8.05	8.02	8.035	4.74	3.61	4.175	0.0212132	0.799031
Redox regulons	YodB	BSU19540	azoR1	BSU19230	7.76	8	7.88	7.03	7.56	7.295	0.169706	0.374767
Redox regulons	YodB	BSU19540	yodC	BSU19550	4.06	4.02	4.04	3.94	4.03	3.985	0.0282843	0.0636396
Redox regulons	YodB	BSU19540	yodB	BSU19540	2.37	2.25	2.31	2.57	2.65	2.61	0.0848528	0.0565685
Redox regulons	CatR	BSU33680	catE	BSU08240	7.47	7.87	7.67	6.99	7.14	7.065	0.282843	0.106066
Redox regulons	CatR	BSU33680	catD	BSU08230	7.41	7.88	7.645	6.65	7.18	6.915	0.33234	0.374767
Redox regulons	HxlR	BSU03470	hxlB	BSU03450	2.43	2.63	2.53	2.64	2.16	2.4	0.141421	0.339411
Redox regulons	HxlR	BSU03470	hxlA	BSU03460	2.41	2.57	2.49	2.42	2.18	2.3	0.113137	0.169706
Redox regulons	HypR	BSU40540	hypR	BSU40540	5.77	5.75	5.76	5.63	5.87	5.75	0.0141421	0.169706
Redox regulons	HypR	BSU40540	hypO	BSU07830	3.27	3.53	3.4	1.98	1.79	1.885	0.183848	0.13435
Redox regulons	YwnA	BSU36630	ywnA	BSU36630	4.93	4.8	4.865	1.25	0.7	0.975	0.0919239	0.388909
Redox regulons	YwnA	BSU36630	ywnB	BSU36620	5.97	6.05	6.01	2.46	1.81	2.135	0.0565685	0.459619
Redox regulons	AdhR	BSU27000	yraA	BSU27020	5.23	5.34	5.285	5.1	5.13	5.115	0.0777817	0.0212132
Redox regulons	AdhR	BSU27000	adhA	BSU27010	1.24	1.5	1.37	1.77	1.58	1.675	0.183848	0.13435
Redox regulons	AdaA	BSU01810	adaB	BSU01820	0.99	1.07	1.03	1.26	1.63	1.445	0.0565685	0.26163
Redox regulons	AdaA	BSU01810	alkA	BSU01800	0.83	0.78	0.805	1.04	1.09	1.065	0.0353553	0.0353553
Redox regulons	AdaA	BSU01810	adaA	BSU01810	0.82	0.72	0.77	1.02	1.29	1.155	0.0707107	0.190919
Redox regulons	CsoR	BSU33520	copZ	BSU33510	2.28	2.22	2.25	6.27	6.92	6.595	0.0424264	0.459619
Redox regulons	CsoR	BSU33520	copA	BSU33500	1.46	1.87	1.665	6.6	7.14	6.87	0.289914	0.381838
Redox regulons	MhqR	BSU13670	mhqA	BSU12870	3.56	3.71	3.635	3.36	3.2	3.28	0.106066	0.113137
Redox regulons	MhqR	BSU13670	mhqD	BSU19560	2.45	2.49	2.47	3.36	2.91	3.135	0.0282843	0.318198
Redox regulons	MhqR	BSU13670	mhqE	BSU19570	2.39	2.47	2.43	2.91	2.85	2.88	0.0565685	0.0424264
Redox regulons	MhqR	BSU13670	azoR2	BSU33540	1.37	1.23	1.3	0.77	0.56	0.665	0.0989949	0.148492
Redox regulons	MhqR	BSU13670	mhqO	BSU05490	-0.02	-0.15	-0.085	0.09	0.19	0.14	0.0919239	0.0707107
Redox regulons	NsrR	BSU09380	hmp	BSU13040	3.11	3.38	3.245	4.15	4.59	4.37	0.190919	0.311127
Redox regulons	NsrR	BSU09380	ykuN	BSU14150	-0.32	-0.75	-0.535	1.67	2.05	1.86	0.304056	0.268701
Redox regulons	NsrR	BSU09380	ykuO	BSU14160	-0.36	-0.67	-0.515	1.64	2.12	1.88	0.219203	0.339411
Redox regulons	NsrR	BSU09380	ykuP	BSU14170	-0.54	-0.71	-0.625	1.4	1.97	1.685	0.120208	0.403051
Redox regulons	Spx	BSU11500	nfrA	BSU38110	5.68	6.02	5.85	5.81	5.91	5.86	0.240416	0.0707107
Redox regulons	Spx	BSU11500	trxA	BSU28500	5.31	5.19	5.25	4.46	4.48	4.47	0.0848528	0.0141421
Redox regulons	Spx	BSU11500	yugJ	BSU31370	4.74	5.06	4.9	4.33	4.51	4.42	0.226274	0.127279
Redox regulons	Spx	BSU11500	trxB	BSU34790	4.71	4.84	4.775	4.55	4.79	4.67	0.0919239	0.169706
Redox regulons	Spx	BSU11500	ywcH	BSU38100	4.67	4.98	4.825	4.91	4.84	4.875	0.219203	0.0494975
Redox regulons	Spx	BSU11500	msrB	BSU21680	4.43	4.52	4.475	4.35	4.44	4.395	0.0636396	0.0636396
Redox regulons	Spx	BSU11500	msrA	BSU21690	4.31	4.66	4.485	4.2	4.31	4.255	0.247487	0.0777817
Redox regulons	Spx	BSU11500	yjbH	BSU11550	3.54	3.75	3.645	3.37	3.31	3.34	0.148492	0.0424264
Redox regulons	Spx	BSU11500	yjbI	BSU11560	3.37	3.55	3.46	3.55	3.44	3.495	0.127279	0.0777817
Redox regulons	Spx	BSU11500	yoyC	BSU19479	2.71	2.63	2.67	1.75	1.52	1.635	0.0565685	0.162635
Redox regulons	Spx	BSU11500	yojF	BSU19470	2.54	2.65	2.595	2.18	2.28	2.23	0.0777817	0.0707107
Redox regulons	Spx	BSU11500	ylbQ	BSU15110	2.24	2.48	2.36	2	1.99	1.995	0.169706	0.00707107
Redox regulons	Spx	BSU11500	tpx	BSU29490	2.24	2.2	2.22	1.16	0.88	1.02	0.0282843	0.19799
Redox regulons	Spx	BSU11500	yacC	BSU00710	1.82	1.89	1.855	1.46	1.38	1.42	0.0494975	0.0565685
Redox regulons	Spx	BSU11500	ylaD	BSU14740	1.77	1.84	1.805	1.55	1.21	1.38	0.0494975	0.240416
Redox regulons	Spx	BSU11500	coaX	BSU00700	1.64	1.72	1.68	1.25	1.22	1.235	0.0565685	0.0212132
Redox regulons	Spx	BSU11500	ytvA	BSU30340	1.47	1.64	1.555	1.5	1.35	1.425	0.120208	0.106066
Redox regulons	Spx	BSU11500	ylaC	BSU14730	1.47	1.67	1.57	1.26	1.27	1.265	0.141421	0.00707107
Redox regulons	Spx	BSU11500	yugT	BSU31290	1.32	1.5	1.41	0.61	1.16	0.885	0.127279	0.388909
Redox regulons	Spx	BSU11500	ytxK	BSU29480	1.14	0.97	1.055	0.77	0.59	0.68	0.120208	0.127279
Redox regulons	Spx	BSU11500	ytpP	BSU29840	0.69	0.87	0.78	-0.16	-0.36	-0.26	0.127279	0.141421
Redox regulons	Spx	BSU11500	ytpQ	BSU29830	0.68	0.92	0.8	-0.2	-0.41	-0.305	0.169706	0.148492
Redox regulons	Spx	BSU11500	brxA	BSU21860	1.45	1.41	1.43	1.4	1.26	1.33	0.0282843	0.0989949
Redox regulons	Spx	BSU11500	brxB	BSU23990	2.55	2.67	2.61	2.06	1.95	2.005	0.0848528	0.0777817
Redox regulons	Spx	BSU11500	bshA	BSU22460	-0.88	-0.77	-0.825	-2.88	-3.12	-3	0.0777817	0.169706
Redox regulons	Spx	BSU11500	bshB1	BSU22470	-0.53	-0.41	-0.47	-2.84	-3.34	-3.09	0.0848528	0.353553
Redox regulons	Spx	BSU11500	bshB2	BSU19460	2.89	2.89	2.89	2.91	3.04	2.975	0	0.0919239
Redox regulons	Spx	BSU11500	bshC	BSU15120	1.64	1.83	1.735	-0.24	-0.4	-0.32	0.13435	0.113137
Redox regulons	CymR	BSU27520	tcyM	BSU29350	1.95	1.51	1.73	2.83	2.85	2.84	0.311127	0.0141421
Redox regulons	CymR	BSU27520	cmoJ	BSU29310	1.91	1.63	1.77	2.39	2.22	2.305	0.19799	0.120208
Redox regulons	CymR	BSU27520	ssuD	BSU08860	1.87	2.44	2.155	2.39	2.06	2.225	0.403051	0.233345
Redox regulons	CymR	BSU27520	ribR	BSU29300	1.75	1.47	1.61	1.72	2.08	1.9	0.19799	0.254558
Redox regulons	CymR	BSU27520	tcyN	BSU29340	1.59	1.5	1.545	2.55	2.2	2.375	0.0636396	0.247487
Redox regulons	CymR	BSU27520	tcyL	BSU29360	1.51	1.61	1.56	2.32	2.83	2.575	0.0707107	0.360624
Redox regulons	CymR	BSU27520	cmoO	BSU29330	1.42	1.38	1.4	2.45	2.3	2.375	0.0282843	0.106066
Redox regulons	CymR	BSU27520	sndA	BSU29290	1.37	1.3	1.335	1.79	1.83	1.81	0.0494975	0.0282843
Redox regulons	CymR	BSU27520	cmoI	BSU29320	1.3	1.36	1.33	1.99	2.23	2.11	0.0424264	0.169706
Redox regulons	CymR	BSU27520	tcyK	BSU29370	1.22	0.86	1.04	2.11	1.85	1.98	0.254558	0.183848
Redox regulons	CymR	BSU27520	cysK	BSU00730	1.08	1.02	1.05	0.18	-0.05	0.065	0.0424264	0.162635
Redox regulons	CymR	BSU27520	yrhC	BSU27240	1.06	0.27	0.665	0.96	0.63	0.795	0.558614	0.233345
Redox regulons	CymR	BSU27520	ydbM	BSU04520	0.98	1.43	1.205	1.02	0.79	0.905	0.318198	0.162635
Redox regulons	CymR	BSU27520	ytnM	BSU29280	0.93	1.04	0.985	1.16	1.51	1.335	0.0777817	0.247487
Redox regulons	CymR	BSU27520	tcyJ	BSU29380	0.61	0.26	0.435	0.81	0.43	0.62	0.247487	0.268701
Redox regulons	CymR	BSU27520	ssuA	BSU08840	0.42	0.61	0.515	0.68	0.82	0.75	0.13435	0.0989949
Redox regulons	CymR	BSU27520	ssuC	BSU08850	0.32	0.71	0.515	0.8	1.49	1.145	0.275772	0.487904
Redox regulons	CymR	BSU27520	ssuB	BSU08830	0.31	0.28	0.295	0.86	0.39	0.625	0.0212132	0.33234
Heat shock	CtsR	BSU00830	clpE	BSU13700	9.24	9.68	9.46	9.11	10.97	10.04	0.311127	1.31522
Heat shock	CtsR	BSU00830	clpC	BSU00860	5.71	6.19	5.95	6.19	6.96	6.575	0.339411	0.544472
Heat shock	CtsR	BSU00830	mcsB	BSU00850	5.32	5.66	5.49	5.68	6.45	6.065	0.240416	0.544472
Heat shock	CtsR	BSU00830	mcsA	BSU00840	5.09	5.03	5.06	5.31	6.12	5.715	0.0424264	0.572756
Heat shock	CtsR	BSU00830	ctsR	BSU00830	4.95	4.72	4.835	5.18	5.58	5.38	0.162635	0.282843
Heat shock	CtsR	BSU00830	clpP	BSU34540	4.81	4.9	4.855	4.86	4.78	4.82	0.0636396	0.0565685
Heat shock	CtsR	BSU00830	radA	BSU00870	3.2	3.64	3.42	4.36	4.79	4.575	0.311127	0.304056
Heat shock	CtsR	BSU00830	lonA	BSU28200	2.75	2.99	2.87	0.82	0.61	0.715	0.169706	0.148492
Heat shock	CtsR	BSU00830	disA	BSU00880	2.59	3.04	2.815	4.35	4.98	4.665	0.318198	0.445477
Heat shock	CtsR	BSU00830	ysxC	BSU28190	2.38	2.56	2.47	0.72	0.41	0.565	0.127279	0.219203
Heat shock	CtsR	BSU00830	clpX	BSU28220	2.2	2.15	2.175	2.14	2.28	2.21	0.0353553	0.0989949
Heat shock	HrcA	BSU25490	groES	BSU06020	3.78	4.03	3.905	1.29	1.37	1.33	0.176777	0.0565685
Heat shock	HrcA	BSU25490	groEL	BSU06030	3.35	3.64	3.495	2.67	2.9	2.785	0.205061	0.162635
Heat shock	HrcA	BSU25490	hrcA	BSU25490	3.22	3.25	3.235	3.42	3.53	3.475	0.0212132	0.0777817
Heat shock	HrcA	BSU25490	dnaK	BSU25470	3.02	3.14	3.08	2.65	2.95	2.8	0.0848528	0.212132
Heat shock	HrcA	BSU25490	grpE	BSU25480	2.65	2.78	2.715	1.18	1.18	1.18	0.0919239	0
Heat shock	HrcA	BSU25490	dnaJ	BSU25460	0.63	0.66	0.645	0.65	0.73	0.69	0.0212132	0.0565685
Sulfur metabolism	YrkP	BSU26430	yrkN	BSU26450	2.46	2.2	2.33	1.9	1.96	1.93	0.183848	0.0424264
Sulfur metabolism	YrkP	BSU26430	ykcC	BSU12890	2.27	2.46	2.365	2.65	2.35	2.5	0.13435	0.212132
Sulfur metabolism	YrkP	BSU26430	ykcB	BSU12880	1.81	1.74	1.775	1.48	1.66	1.57	0.0494975	0.127279
Sulfur metabolism	YrkP	BSU26410	yrkR	BSU26410	0.8	0.99	0.895	1.04	1.07	1.055	0.13435	0.0212132
Sulfur metabolism	YrkP	BSU26420	yrkQ	BSU26420	0.73	1	0.865	0.94	0.91	0.925	0.190919	0.0212132
Sulfur metabolism	YrkP	BSU26430	yrkP	BSU26430	1.27	1.47	1.37	1.31	1.35	1.33	0.141421	0.0282843
Sulfur metabolism	YrkP	BSU26440	yrkO	BSU26440	1.6	1.74	1.67	1.79	1.58	1.685	0.0989949	0.148492
Sulfur metabolism	YrkP	BSU26450	yrkN	BSU26450	2.46	2.2	2.33	1.9	1.96	1.93	0.183848	0.0424264
Sulfur metabolism	YrkP	BSU26470	yrkL	BSU26470	1.99	2.09	2.04	1.81	1.93	1.87	0.0707107	0.0848528
Sulfur metabolism	YrkP	BSU26480	yrkK	BSU26480	1.84	1.91	1.875	0.82	1.12	0.97	0.0494975	0.212132
Sulfur metabolism		BSU26490	yrkJ	BSU26490	6.31	6.79	6.55	5.85	6.06	5.955	0.339411	0.148492
Sulfur metabolism		BSU26500	yrkI	BSU26500	10.14	9.51	9.825	10.01	10.73	10.37	0.445477	0.509117
Sulfur metabolism		BSU26510	yrkH	BSU26510	8.71	9.13	8.92	8.33	10.26	9.295	0.296985	1.36472
Sulfur metabolism		BSU26530	yrkF	BSU26530	9.73	9.64	9.685	9.18	10.93	10.055	0.0636396	1.23744
Sulfur metabolism		BSU26540	yrkE	BSU26540	9.88	9.93	9.905	8.93	9.68	9.305	0.0353553	0.53033
Arginine catabolism	AhrC	BSU24250	carA	BSU11230	5.3	5.52	5.41	2.74	-0.6	1.07	0.155563	2.36174
Arginine catabolism	AhrC	BSU24250	argB	BSU11210	5.28	5.22	5.25	2.76	-0.71	1.025	0.0424264	2.45366
Arginine catabolism	AhrC	BSU24250	argD	BSU11220	5.16	5.19	5.175	2.76	-0.72	1.02	0.0212132	2.46073
Arginine catabolism	AhrC	BSU24250	argJ	BSU11200	4.89	4.86	4.875	2.4	-1.06	0.67	0.0212132	2.44659
Arginine catabolism	AhrC	BSU24250	argH	BSU29440	4.88	4.76	4.82	2.86	-0.15	1.355	0.0848528	2.12839
Arginine catabolism	AhrC	BSU24250	carB	BSU11240	4.88	5.23	5.055	2.49	-0.61	0.94	0.247487	2.19203
Arginine catabolism	AhrC	BSU24250	argG	BSU29450	4.7	4.64	4.67	2.48	-0.77	0.855	0.0424264	2.2981
Arginine catabolism	AhrC	BSU24250	argF	BSU11250	4.46	4.91	4.685	2.26	-0.3	0.98	0.318198	1.81019
Arginine catabolism	AhrC	BSU24250	argC	BSU11190	4.35	4.2	4.275	1.51	-1.73	-0.11	0.106066	2.29103
Asparagine catabolism	AnsR	BSU23590	ansB	BSU23570	3.87	3.7	3.785	3.62	3.7	3.66	0.120208	0.0565685
Asparagine catabolism	AnsR	BSU23590	ansA	BSU23580	3.31	3.33	3.32	2.93	3.12	3.025	0.0141421	0.13435
Asparagine catabolism	AnsR	BSU23590	ansR	BSU23590	1.4	1.2	1.3	0.81	0.74	0.775	0.141421	0.0494975
Drug metabolism	BmrB	BSU09700	bmrD	BSU09720	2.6	2.4	2.5	1.91	2.06	1.985	0.141421	0.106066
Drug metabolism	BmrB	BSU09700	bmrC	BSU09710	2.34	1.98	2.16	1.57	1.68	1.625	0.254558	0.0777817
Drug metabolism	BmrR	BSU24020	bmrR	BSU24020	2.12	2.24	2.18	2.37	2.31	2.34	0.0848528	0.0424264
Drug metabolism	BmrR	BSU24020	bmr	BSU24010	1.76	1.94	1.85	2.79	2.9	2.845	0.127279	0.0777817
Drug metabolism	BsdA	BSU03620	bsdB	BSU03630	1.06	1.41	1.235	1.48	1.22	1.35	0.247487	0.183848
Drug metabolism	BsdA	BSU03620	bsdC	BSU03640	0.71	0.76	0.735	1.13	1.15	1.14	0.0353553	0.0141421
Drug metabolism	BsdA	BSU03620	bsdD	BSU03651	0.5	0.67	0.585	1.26	0.97	1.115	0.120208	0.205061
Drug metabolism	Mta	BSU36600	ymfH	BSU16860	1.77	1.84	1.805	1.55	1.36	1.455	0.0494975	0.13435
Drug metabolism	Mta	BSU36600	ymfF	BSU16845	1.27	1.48	1.375	1.1	1.01	1.055	0.148492	0.0636396
Drug metabolism	Mta	BSU36600	mta	BSU36600	0.98	0.85	0.915	1.27	1.32	1.295	0.0919239	0.0353553
Drug metabolism	Mta	BSU36600	bltD	BSU26600	0.57	0.4	0.485	0.91	0.91	0.91	0.120208	0
Carbon catabolism	CcpA	BSU29740	pftA	BSU28910	5.66	5.68	5.67	1.92	1.08	1.5	0.0141421	0.59397
Carbon catabolism	CcpA	BSU29740	pftB	BSU28900	5.13	4.7	4.915	1.42	0.88	1.15	0.304056	0.381838
Carbon catabolism	CcpA	BSU29740	yxiE	BSU39250	4.38	4.25	4.315	4.9	5.12	5.01	0.0919239	0.155563
Carbon catabolism	CcpA	BSU29740	rbsB	BSU35960	3.7	3.11	3.405	6.8	6.26	6.53	0.417193	0.381838
Carbon catabolism	CcpA	BSU29740	licA	BSU38570	3.24	3.67	3.455	4.64	4.81	4.725	0.304056	0.120208
Carbon catabolism	CcpA	BSU29740	licC	BSU38580	3.21	2.39	2.8	4.81	4.65	4.73	0.579828	0.113137
Carbon catabolism	CcpA	BSU29740	gmuG	BSU05880	3.21	3.28	3.245	3.96	3.77	3.865	0.0494975	0.13435
Carbon catabolism	CcpA	BSU29740	ylbP	BSU15100	3.15	3.18	3.165	3.77	4	3.885	0.0212132	0.162635
Carbon catabolism	CcpA	BSU29740	rbsC	BSU35950	3.12	2.28	2.7	6.88	6.9	6.89	0.59397	0.0141421
Carbon catabolism	CcpA	BSU29740	gmuF	BSU05870	3.01	3.25	3.13	3.64	3.69	3.665	0.169706	0.0353553
Carbon catabolism	CcpA	BSU29740	licH	BSU38560	3	3.16	3.08	4.54	4.79	4.665	0.113137	0.176777
Carbon catabolism	CcpA	BSU29740	gmuR	BSU05850	2.68	2.72	2.7	3.18	3.15	3.165	0.0282843	0.0212132
Carbon catabolism	CcpA	BSU29740	cydA	BSU38760	2.66	2.86	2.76	2.74	2.66	2.7	0.141421	0.0565685
Carbon catabolism	CcpA	BSU29740	gmuE	BSU05860	2.64	2.89	2.765	3.23	3.16	3.195	0.176777	0.0494975
Carbon catabolism	CcpA	BSU29740	yvcI	BSU34780	2.45	2.47	2.46	2.45	2.55	2.5	0.0141421	0.0707107
Carbon catabolism	CcpA	BSU29740	rsbT	BSU04690	2.25	2.25	2.25	2.32	2.39	2.355	0	0.0494975
Carbon catabolism	CcpA	BSU29740	ldt	BSU14040	2.22	2.55	2.385	2.77	2.7	2.735	0.233345	0.0494975
Carbon catabolism	CcpA	BSU29740	rsbS	BSU04680	2.21	2.31	2.26	2.17	2.34	2.255	0.0707107	0.120208
Carbon catabolism	CcpA	BSU29740	hutU	BSU39360	2.2	2.34	2.27	3.29	3.32	3.305	0.0989949	0.0212132
Carbon catabolism	CcpA	BSU29740	yvcJ	BSU34770	2.19	2.37	2.28	2.27	2.36	2.315	0.127279	0.0636396
Carbon catabolism	CcpA	BSU29740	rsbR	BSU04670	2.17	2.15	2.16	2.2	2.2	2.2	0.0141421	0
Carbon catabolism	CcpA	BSU29740	mleN	BSU23560	2.14	2.05	2.095	2.63	2.61	2.62	0.0636396	0.0141421
Carbon catabolism	CcpA	BSU29740	msmX	BSU38810	2.09	1.79	1.94	3.73	4.07	3.9	0.212132	0.240416
Carbon catabolism	CcpA	BSU29740	iolJ	BSU39670	2.07	2.05	2.06	3.35	2.85	3.1	0.0141421	0.353553
Carbon catabolism	CcpA	BSU29740	crh	BSU34740	2.07	2.29	2.18	2.42	2.45	2.435	0.155563	0.0212132
Carbon catabolism	CcpA	BSU29740	rapC	BSU03770	2.06	1.83	1.945	0.76	0.67	0.715	0.162635	0.0636396
Carbon catabolism	CcpA	BSU29740	hutI	BSU39370	2.03	1.96	1.995	2.62	2.64	2.63	0.0494975	0.0141421
Carbon catabolism	CcpA	BSU29740	glpD	BSU09300	2.01	1.53	1.77	0.95	0.9	0.925	0.339411	0.0353553
Carbon catabolism	CcpA	BSU29740	whiA	BSU34750	2	2.19	2.095	2.27	2.32	2.295	0.13435	0.0353553
Carbon catabolism	CcpA	BSU29740	glmR	BSU34760	2	2.16	2.08	2.18	2.2	2.19	0.113137	0.0141421
Carbon catabolism	CcpA	BSU29740	bglP	BSU39270	1.98	1.39	1.685	4.02	4.31	4.165	0.417193	0.205061
Carbon catabolism	CcpA	BSU29740	iolI	BSU39680	1.98	2.04	2.01	3.28	3.46	3.37	0.0424264	0.127279
Carbon catabolism	CcpA	BSU29740	amyE	BSU03040	1.98	2.15	2.065	2.75	2.64	2.695	0.120208	0.0777817
Carbon catabolism	CcpA	BSU29740	rsbU	BSU04700	1.98	2.12	2.05	2	2.09	2.045	0.0989949	0.0636396
Carbon catabolism	CcpA	BSU29740	sacA	BSU38040	1.97	1.93	1.95	3	2.89	2.945	0.0282843	0.0777817
Carbon catabolism	CcpA	BSU29740	iolH	BSU39690	1.79	1.6	1.695	3.95	3.99	3.97	0.13435	0.0282843
Carbon catabolism	CcpA	BSU29740	rapG	BSU40300	1.77	1.93	1.85	1.63	1.9	1.765	0.113137	0.190919
Carbon catabolism	CcpA	BSU29740	ypiF	BSU22570	1.77	2	1.885	0.71	1.23	0.97	0.162635	0.367696
Carbon catabolism	CcpA	BSU29740	hutH	BSU39350	1.76	1.94	1.85	2.99	3.18	3.085	0.127279	0.13435
Carbon catabolism	CcpA	BSU29740	dctP	BSU04470	1.74	1.53	1.635	3.74	3.95	3.845	0.148492	0.148492
Carbon catabolism	CcpA	BSU29740	phrC	BSU03780	1.72	1.42	1.57	0.51	0.5	0.505	0.212132	0.00707107
Carbon catabolism	CcpA	BSU29740	hutG	BSU39380	1.71	1.77	1.74	2.32	2.34	2.33	0.0424264	0.0141421
Carbon catabolism	CcpA	BSU29740	yvcN	BSU34730	1.68	1.74	1.71	2.12	2.07	2.095	0.0424264	0.0353553
Carbon catabolism	CcpA	BSU29740	mleA	BSU23550	1.67	1.55	1.61	2.03	1.98	2.005	0.0848528	0.0353553
Carbon catabolism	CcpA	BSU29740	yxkF	BSU38820	1.66	1.68	1.67	1.56	1.5	1.53	0.0141421	0.0424264
Carbon catabolism	CcpA	BSU29740	glpQ	BSU02130	1.62	1.41	1.515	1.68	1.26	1.47	0.148492	0.296985
Carbon catabolism	CcpA	BSU29740	sigL	BSU34200	1.55	1.67	1.61	1.55	1.52	1.535	0.0848528	0.0212132
Carbon catabolism	CcpA	BSU29740	cydB	BSU38750	1.53	1.71	1.62	2.01	2.21	2.11	0.127279	0.141421
Carbon catabolism	CcpA	BSU29740	iolD	BSU39730	1.49	1.13	1.31	2.91	2.82	2.865	0.254558	0.0636396
Carbon catabolism	CcpA	BSU29740	ywdA	BSU38030	1.43	1.22	1.325	1.36	1.21	1.285	0.148492	0.106066
Carbon catabolism	CcpA	BSU29740	cstA	BSU28710	1.39	1.32	1.355	3.28	3.41	3.345	0.0494975	0.0919239
Carbon catabolism	CcpA	BSU29740	glpT	BSU02140	1.37	1.33	1.35	0.94	0.76	0.85	0.0282843	0.127279
Carbon catabolism	CcpA	BSU29740	licB	BSU38590	1.29	0.85	1.07	2.43	1.82	2.125	0.311127	0.431335
Carbon catabolism	CcpA	BSU29740	xylB	BSU17610	1.28	1.76	1.52	0.38	0.43	0.405	0.339411	0.0353553
Carbon catabolism	CcpA	BSU29740	levG	BSU27040	1.27	1.34	1.305	2.51	2.54	2.525	0.0494975	0.0212132
Carbon catabolism	CcpA	BSU29740	glpF	BSU09280	1.26	0.72	0.99	0.99	0.95	0.97	0.381838	0.0282843
Carbon catabolism	CcpA	BSU29740	acsA	BSU29680	1.24	1.13	1.185	2.25	2.2	2.225	0.0777817	0.0353553
Carbon catabolism	CcpA	BSU29740	hutP	BSU39340	1.22	1.28	1.25	1.14	1.37	1.255	0.0424264	0.162635
Carbon catabolism	CcpA	BSU29740	sacP	BSU38050	1.21	1	1.105	2.21	2.02	2.115	0.148492	0.13435
Carbon catabolism	CcpA	BSU29740	rhaB	BSU31200	1.2	1.27	1.235	1.11	1.1	1.105	0.0494975	0.00707107
Carbon catabolism	CcpA	BSU29740	levD	BSU27070	1.17	0.88	1.025	2.2	2.41	2.305	0.205061	0.148492
Carbon catabolism	CcpA	BSU29740	mmgF	BSU24120	1.17	1.15	1.16	1.55	0.88	1.215	0.0141421	0.473762
Carbon catabolism	CcpA	BSU29740	uxuA	BSU12340	1.11	1.39	1.25	2.71	2.96	2.835	0.19799	0.176777
Carbon catabolism	CcpA	BSU29740	sacC	BSU27030	1.1	1.25	1.175	2.67	3.04	2.855	0.106066	0.26163
Carbon catabolism	CcpA	BSU29740	resE	BSU23110	1.1	1.15	1.125	1	0.94	0.97	0.0353553	0.0424264
Carbon catabolism	CcpA	BSU29740	exuT	BSU12360	1.08	1.26	1.17	2.37	2.61	2.49	0.127279	0.169706
Carbon catabolism	CcpA	BSU29740	yslB	BSU28460	1.07	0.87	0.97	1.13	1.31	1.22	0.141421	0.127279
Carbon catabolism	CcpA	BSU29740	glpK	BSU09290	1.06	0.64	0.85	1.58	1.45	1.515	0.296985	0.0919239
Carbon catabolism	CcpA	BSU29740	bglS	BSU39070	1.04	0.86	0.95	2.67	2.84	2.755	0.127279	0.120208
Carbon catabolism	CcpA	BSU29740	uxaA	BSU12390	1.04	1.14	1.09	1.42	1.35	1.385	0.0707107	0.0494975
Carbon catabolism	CcpA	BSU12370	uxaB	BSU12380	0.9	1.19	1.045	0.66	0.99	0.825	0.205061	0.233345
Carbon catabolism	CcpA	BSU29740	iolE	BSU39720	1.03	0.76	0.895	3.16	2.84	3	0.190919	0.226274
Carbon catabolism	CcpA	BSU29740	yjmD	BSU12330	1.02	1.04	1.03	3.15	3.13	3.14	0.0141421	0.0141421
Carbon catabolism	CcpA	BSU29740	ytzK	BSU29679	1.02	1.01	1.015	2.16	2.12	2.14	0.00707107	0.0282843
Carbon catabolism	CcpA	BSU29740	iolG	BSU39700	1.01	0.87	0.94	2.79	2.98	2.885	0.0989949	0.13435
Carbon catabolism	CcpA	BSU29740	rbsA	BSU35940	0.99	0.56	0.775	5.84	6.15	5.995	0.304056	0.219203
Carbon catabolism	CcpA	BSU29740	yjmF	BSU12350	0.99	1.39	1.19	2.36	2.65	2.505	0.282843	0.205061
Carbon catabolism	CcpA	BSU29740	yxjF	BSU38970	0.99	1.1	1.045	1.17	1.06	1.115	0.0777817	0.0777817
Carbon catabolism	CcpA	BSU29740	levF	BSU27050	0.97	0.93	0.95	2.01	2.03	2.02	0.0282843	0.0141421
Carbon catabolism	CcpA	BSU29740	rhaR	BSU31210	0.96	0.96	0.96	1.1	1.03	1.065	0	0.0494975
Carbon catabolism	CcpA	BSU29740	levE	BSU27060	0.94	0.97	0.955	1.99	2.23	2.11	0.0212132	0.169706
Carbon catabolism	CcpA	BSU29740	resD	BSU23120	0.93	1	0.965	0.78	0.86	0.82	0.0494975	0.0565685
Carbon catabolism	CcpA	BSU29740	pel	BSU07560	0.92	0.85	0.885	0.24	0.26	0.25	0.0494975	0.0141421
Carbon catabolism	CcpA	BSU29740	cydC	BSU38740	0.88	1.03	0.955	1.69	1.58	1.635	0.106066	0.0777817
Carbon catabolism	CcpA	BSU29740	gntZ	BSU40080	0.86	0.47	0.665	3.1	3.05	3.075	0.275772	0.0353553
Carbon catabolism	CcpA	BSU29740	yvmA	BSU35090	0.85	0.98	0.915	2.2	2.1	2.15	0.0919239	0.0707107
Carbon catabolism	CcpA	BSU29740	iolF	BSU39710	0.83	0.58	0.705	2.99	2.71	2.85	0.176777	0.19799
Carbon catabolism	CcpA	BSU29740	msmR	BSU30260	0.75	0.66	0.705	0.77	0.71	0.74	0.0636396	0.0424264
Carbon catabolism	CcpA	BSU29740	mmgA	BSU24170	0.7	0.98	0.84	1.03	1.2	1.115	0.19799	0.120208
Carbon catabolism	CcpA	BSU29740	phoP	BSU29110	0.68	0.64	0.66	1	1.07	1.035	0.0282843	0.0494975
Carbon catabolism	CcpA	BSU29740	iolA	BSU39760	0.66	0.45	0.555	2.79	2.94	2.865	0.148492	0.106066
Carbon catabolism	CcpA	BSU29740	malA	BSU08180	0.66	0.51	0.585	1.2	0.99	1.095	0.106066	0.148492
Carbon catabolism	CcpA	BSU29740	yobO	BSU19030	0.63	0.87	0.75	0.46	0.65	0.555	0.169706	0.13435
Carbon catabolism	CcpA	BSU29740	gntP	BSU40070	0.62	0.22	0.42	4.1	4.49	4.295	0.282843	0.275772
Carbon catabolism	CcpA	BSU29740	yflN	BSU07620	0.61	0.18	0.395	3.36	3.57	3.465	0.304056	0.148492
Carbon catabolism	CcpA	BSU29740	phoR	BSU29100	0.61	0.61	0.61	0.85	0.77	0.81	0	0.0565685
Carbon catabolism	CcpA	BSU29740	hutM	BSU39390	0.6	0.82	0.71	1.43	1.38	1.405	0.155563	0.0353553
Carbon catabolism	CcpA	BSU29740	gntR	BSU40050	0.6	0.49	0.545	0.79	0.89	0.84	0.0777817	0.0707107
Carbon catabolism	CcpA	BSU29740	pdp	BSU39400	0.57	0.17	0.37	2.09	2.08	2.085	0.282843	0.00707107
Carbon catabolism	CcpA	BSU29740	ysfE	BSU28700	0.56	0.3	0.43	1.61	1.67	1.64	0.183848	0.0424264
Carbon catabolism	CcpA	BSU29740	abnA	BSU28810	0.5	0.55	0.525	0.73	1.32	1.025	0.0353553	0.417193
Carbon catabolism	CcpA	BSU29740	iolC	BSU39740	0.49	0.17	0.33	3.1	3.13	3.115	0.226274	0.0212132
Carbon catabolism	CcpA	BSU29740	scoB	BSU38980	0.46	0.49	0.475	0.99	0.8	0.895	0.0212132	0.13435
Carbon catabolism	CcpA	BSU29740	citM	BSU07610	0.45	0.3	0.375	2.2	2.66	2.43	0.106066	0.325269
Carbon catabolism	CcpA	BSU29740	yjmC	BSU12320	0.42	0.72	0.57	3.1	3.88	3.49	0.212132	0.551543
Carbon catabolism	CcpA	BSU29740	mmgC	BSU24150	0.39	0.43	0.41	0.7	0.85	0.775	0.0282843	0.106066
Carbon catabolism	CcpA	BSU29740	mmgB	BSU24160	0.38	0.6	0.49	0.81	1.01	0.91	0.155563	0.141421
Carbon catabolism	CcpA	BSU29740	sspH	BSU08110	0.36	0.1	0.23	0.8	0.69	0.745	0.183848	0.0777817
Carbon catabolism	CcpA	BSU29740	pchR	BSU35080	0.32	0.4	0.36	1.78	1.7	1.74	0.0565685	0.0565685
Carbon catabolism	CcpA	BSU29740	araP	BSU28740	0.32	0.37	0.345	0.63	0.8	0.715	0.0353553	0.120208
Carbon catabolism	CcpA	BSU29740	cydD	BSU38730	0.31	0.35	0.33	1.24	1.01	1.125	0.0282843	0.162635
Carbon catabolism	CcpA	BSU29740	gntK	BSU40060	0.24	0.07	0.155	2.7	2.89	2.795	0.120208	0.13435
Carbon catabolism	CcpA	BSU29740	iolB	BSU39750	0.22	0	0.11	3.12	3.36	3.24	0.155563	0.169706
Carbon catabolism	CcpA	BSU29740	mmgE	BSU24130	0.22	0.35	0.285	1.14	1.04	1.09	0.0919239	0.0707107
Carbon catabolism	CcpA	BSU29740	ganS	BSU34160	0.18	0.27	0.225	0.88	0.92	0.9	0.0636396	0.0282843
Carbon catabolism	CcpA	BSU29740	araL	BSU28770	0.17	0.41	0.29	1.01	0.99	1	0.169706	0.0141421
Carbon catabolism	CcpA	BSU29740	yjmB	BSU12310	0.08	0.29	0.185	1.34	2.36	1.85	0.148492	0.721249
Carbon catabolism	CcpA	BSU29740	rsbV	BSU04710	0.07	0.2	0.135	0.99	1.12	1.055	0.0919239	0.0919239
Carbon catabolism	CcpA	BSU29740	araM	BSU28760	0.07	0.09	0.08	0.84	0.65	0.745	0.0141421	0.13435
Carbon catabolism	CcpA	BSU29740	araD	BSU28780	0.05	0.03	0.04	1.32	1.09	1.205	0.0141421	0.162635
Carbon catabolism	CcpA	BSU29740	nupC	BSU39410	-0.03	-0.22	-0.125	1.15	1.21	1.18	0.13435	0.0424264
Carbon catabolism	CcpA	BSU29740	rbsD	BSU35930	-0.17	-0.43	-0.3	3	3.46	3.23	0.183848	0.325269
Carbon catabolism	CcpA	BSU29740	kdgT	BSU22090	-0.21	-0.25	-0.23	0.97	1.35	1.16	0.0282843	0.268701
Carbon catabolism	CcpA	BSU29740	ganP	BSU34150	-0.21	0.07	-0.07	0.78	0.79	0.785	0.19799	0.00707107
Carbon catabolism	CcpA	BSU29740	odhB	BSU19360	-0.24	-0.41	-0.325	0.81	0.85	0.83	0.120208	0.0282843
Carbon catabolism	CcpA	BSU29740	kdgA	BSU22100	-0.37	-0.64	-0.505	0.73	1.05	0.89	0.190919	0.226274
Carbon catabolism	CcpA	BSU29740	cimH	BSU38770	-0.48	-0.47	-0.475	1.74	1.79	1.765	0.00707107	0.0353553
Carbon catabolism	CcpA	BSU29740	rbsK	BSU35920	-0.51	-0.7	-0.605	1.64	1.69	1.665	0.13435	0.0353553
Carbon catabolism	CcpA	BSU39770	iolS	BSU39780	2.32	2.37	2.345	2.8	2.81	2.805	0.0353553	0.00707107
Carbon catabolism	CcpA	BSU39770	iolR	BSU39770	1.09	1	1.045	2.95	3.08	3.015	0.0636396	0.0919239
Carbon catabolism	CcpN	BSU25250	sr1	BSU14629	1.38	0.62	1	2.98	1.96	2.47	0.537401	0.721249
Carbon catabolism	CcpN	BSU25250	gapB	BSU29020	0.62	0.44	0.53	2.73	2.79	2.76	0.127279	0.0424264
Carbon catabolism	CcpN	BSU25250	pckA	BSU30560	0.49	0.51	0.5	1.95	1.96	1.955	0.0141421	0.00707107
Carbon catabolism	TreR	BSU07820	treP	BSU07800	5.73	5.43	5.58	3.43	3.48	3.455	0.212132	0.0353553
Carbon catabolism	TreR	BSU07820	treA	BSU07810	5.35	5.07	5.21	2.77	2.44	2.605	0.19799	0.233345
Fatty acid degradation	FadR	BSU28550	fadG	BSU14071	1.11	1.11	1.11	1.15	1.19	1.17	0	0.0282843
Fatty acid degradation	FadR	BSU28550	ykzU	BSU14072	1.05	0.9	0.975	0.98	1.07	1.025	0.106066	0.0636396
Fatty acid degradation	FadR	BSU28550	fadA	BSU32830	0.24	0.03	0.135	2.05	2.13	2.09	0.148492	0.0565685
Fatty acid degradation	FadR	BSU28550	acdA	BSU37170	0.19	0.11	0.15	1.3	1.29	1.295	0.0565685	0.00707107
Fatty acid degradation	FadR	BSU28550	fadF	BSU37180	0.06	-0.16	-0.05	2.53	2.23	2.38	0.155563	0.212132
Fatty acid degradation	FadR	BSU28550	etfA	BSU28520	-0.16	-0.43	-0.295	1.18	1.13	1.155	0.190919	0.0353553
Fatty acid degradation	FadR	BSU28550	fadE	BSU32820	-0.24	-0.46	-0.35	2.68	2.37	2.525	0.155563	0.219203
Fatty acid degradation	FadR	BSU28550	fadH	BSU14060	-0.37	-0.56	-0.465	0.65	0.32	0.485	0.13435	0.233345
Fatty acid degradation	FadR	BSU28550	fadN	BSU32840	-0.4	-0.48	-0.44	1.21	1.14	1.175	0.0565685	0.0494975
Membrane lipid biosynthesis	FapR	BSU15880	fabHB	BSU10170	6.33	6.03	6.18	3.31	2.15	2.73	0.212132	0.820244
Membrane lipid biosynthesis	FapR	BSU15880	fabF	BSU11340	2.52	2.13	2.325	1.78	1.44	1.61	0.275772	0.240416
Membrane lipid biosynthesis	FapR	BSU15880	fabHA	BSU11330	2.07	1.91	1.99	1.55	1.4	1.475	0.113137	0.106066
Membrane lipid biosynthesis	FapR	BSU15880	plsX	BSU15890	1.23	0.98	1.105	0.11	-0.11	0	0.176777	0.155563
Membrane lipid biosynthesis	FapR	BSU15880	fapR	BSU15880	1.2	1.09	1.145	0.54	0.42	0.48	0.0777817	0.0848528
Membrane lipid biosynthesis	FapR	BSU15880	fabG	BSU15910	1.01	0.71	0.86	-1.47	-1.88	-1.675	0.212132	0.289914
Membrane lipid biosynthesis	FapR	BSU15880	fabD	BSU15900	0.87	0.68	0.775	-1.36	-1.76	-1.56	0.13435	0.282843
Membrane lipid biosynthesis	FapR	BSU15880	fabI	BSU11720	0.85	0.64	0.745	-0.12	-0.42	-0.27	0.148492	0.212132
Membrane lipid biosynthesis	FapR	BSU15880	plsC	BSU09540	0.81	0.42	0.615	0.01	-0.13	-0.06	0.275772	0.0989949
Iron homeostasis	Fur	BSU23520	hmoA	BSU07150	2.17	2.47	2.32	2.9	3.3	3.1	0.212132	0.282843
Iron homeostasis	Fur	BSU23520	yfmB	BSU07530	1.67	1.71	1.69	2.17	2.13	2.15	0.0282843	0.0282843
Iron homeostasis	Fur	BSU23520	fbpB	BSU04530	1.62	0.85	1.235	1.19	1.2	1.195	0.544472	0.00707107
Iron homeostasis	Fur	BSU23520	fecF	BSU07490	0.96	1.03	0.995	1.01	0.85	0.93	0.0494975	0.113137
Iron homeostasis	Fur	BSU23520	yfhC	BSU08480	0.88	0.58	0.73	0.95	0.96	0.955	0.212132	0.00707107
Iron homeostasis	Fur	BSU23520	fbpC	new_2316227_2316424_c	0.83	-0.07	0.38	0.63	0.51	0.57	0.636396	0.0848528
Iron homeostasis	Fur	BSU23520	ydhU/2	BSU05899	0.71	1.08	0.895	0.81	1.04	0.925	0.26163	0.162635
Iron homeostasis	Fur	BSU23520	yoaJ	BSU18630	0.14	0.12	0.13	0.67	0.82	0.745	0.0141421	0.106066
Iron homeostasis	Fur	BSU23520	ycgT	BSU03270	-0.1	-0.32	-0.21	1.05	1.21	1.13	0.155563	0.113137
Iron homeostasis	Fur	BSU23520	btr	BSU01640	-0.2	-0.31	-0.255	1.09	1.17	1.13	0.0777817	0.0565685
Iron homeostasis	Fur	BSU23520	feuA	BSU01630	-0.38	-0.5	-0.44	0.95	1.22	1.085	0.0848528	0.190919
GABA metabolism	GabR	BSU03890	gabD	BSU03910	4.99	5.21	5.1	5.17	5.1	5.135	0.155563	0.0494975
GABA metabolism	GabR	BSU03890	gabR	BSU03890	1.62	1.73	1.675	1.7	1.39	1.545	0.0777817	0.219203
GABA metabolism	GabR	BSU03890	gabT	BSU03900	0.74	0.89	0.815	1.09	1.12	1.105	0.106066	0.0212132
Amino sugar utilization	GamR	BSU02370	gamR	BSU02370	1.86	1.6	1.73	4.09	4.16	4.125	0.183848	0.0494975
Amino sugar utilization	GamR	BSU02370	ybgB	BSU02380	1.71	1.81	1.76	4	4.18	4.09	0.0707107	0.127279
Amino sugar utilization	GamR	BSU02370	gamP	BSU02350	-0.81	-0.93	-0.87	3.67	3.68	3.675	0.0848528	0.00707107
Amino sugar utilization	GamR	BSU02370	gamA	BSU02360	-0.94	-0.92	-0.93	3.52	3.74	3.63	0.0141421	0.155563
SOS response	LexA	BSU17850	ydgG	BSU05640	6.61	6.14	6.375	5.69	6.08	5.885	0.33234	0.275772
SOS response	LexA	BSU17850	ydgH	BSU05650	6.15	5.99	6.07	5.95	6.39	6.17	0.113137	0.311127
SOS response	LexA	BSU17850	ykvR	BSU13800	5.77	6.13	5.95	5.46	5.14	5.3	0.254558	0.226274
SOS response	LexA	BSU17850	ydiO	BSU06060	3.17	3.38	3.275	3.26	3.55	3.405	0.148492	0.205061
SOS response	LexA	BSU17850	ydiP	BSU06070	3.1	3.4	3.25	2.84	3.15	2.995	0.212132	0.219203
SOS response	LexA	BSU17850	yqkC	BSU23650	2.9	2.78	2.84	2.67	2.82	2.745	0.0848528	0.106066
SOS response	LexA	BSU17850	yqkB	BSU23660	2.83	3.13	2.98	2.99	2.88	2.935	0.212132	0.0777817
SOS response	LexA	BSU17850	uvrC	BSU28490	2.69	2.9	2.795	2.85	2.96	2.905	0.148492	0.0777817
SOS response	LexA	BSU17850	ytsJ	BSU29220	2.1	2.12	2.11	1.85	1.9	1.875	0.0141421	0.0353553
SOS response	LexA	BSU17850	yhaZ	BSU09810	1.9	1.81	1.855	3.06	3.08	3.07	0.0636396	0.0141421
SOS response	LexA	BSU17850	dnaE	BSU29230	1.85	2.07	1.96	1.43	1.45	1.44	0.155563	0.0141421
SOS response	LexA	BSU17850	ynzC	BSU17880	1.84	1.55	1.695	1.08	0.69	0.885	0.205061	0.275772
SOS response	LexA	BSU17850	yhjD	BSU10470	1.23	0.97	1.1	2.42	1.49	1.955	0.183848	0.657609
SOS response	LexA	BSU17850	sipV	BSU10490	1.23	1.31	1.27	1.35	1.41	1.38	0.0565685	0.0424264
SOS response	LexA	BSU17850	yhjE	BSU10480	1.17	1.42	1.295	1.34	1.34	1.34	0.176777	0
SOS response	LexA	BSU17850	ybaK	BSU01520	1.11	1.13	1.12	0.96	1.07	1.015	0.0141421	0.0777817
SOS response	LexA	BSU17850	yneA	BSU17860	1.08	0.87	0.975	2.42	2.32	2.37	0.148492	0.0707107
SOS response	LexA	BSU17850	lexA	BSU17850	1.08	0.89	0.985	1.7	1.73	1.715	0.13435	0.0212132
SOS response	LexA	BSU17850	uvrB	BSU35170	1.06	1.23	1.145	2.35	2.24	2.295	0.120208	0.0777817
SOS response	LexA	BSU17850	uvrA	BSU35160	1.05	1.29	1.17	1.91	1.92	1.915	0.169706	0.00707107
SOS response	LexA	BSU17850	recA	BSU16940	0.98	1.08	1.03	1.63	1.8	1.715	0.0707107	0.120208
SOS response	LexA	BSU17850	cwlD	BSU01530	0.9	0.94	0.92	0.45	0.71	0.58	0.0282843	0.183848
SOS response	LexA	BSU17850	yqjX	BSU23700	0.62	1.01	0.815	1.05	1.31	1.18	0.275772	0.183848
SOS response	LexA	BSU17850	bstG	BSU05630	0.59	0.5	0.545	1.18	1.12	1.15	0.0636396	0.0424264
SOS response	LexA	BSU17850	yorB	BSU20440	0.51	0.65	0.58	0.57	1.06	0.815	0.0989949	0.346482
SOS response	LexA	BSU17850	yorC	BSU20430	0.41	0.09	0.25	1.1	0.45	0.775	0.226274	0.459619
SOS response	LexA	BSU17850	yneB	BSU17870	0.28	0.36	0.32	0.5	0.89	0.695	0.0565685	0.275772
SOS response	LexA	BSU17850	polY2	BSU23710	0.27	0.38	0.325	0.9	1.09	0.995	0.0777817	0.13435
General Stress response	SigB	BSU04730	yvgN	BSU33400	3.74	3.74	3.74	2.42	2.39	2.405	0	0.0212132
General Stress response	SigB	BSU04730	ydzE	BSU05140	3.23	3.15	3.19	3.63	3.64	3.635	0.0565685	0.00707107
General Stress response	SigB	BSU04730	ydeC	BSU05150	3.08	3.34	3.21	3.65	3.85	3.75	0.183848	0.141421
General Stress response	SigB	BSU04730	sodA	BSU25020	2.71	2.78	2.745	1.62	1.49	1.555	0.0494975	0.0919239
General Stress response	SigB	BSU04730	yjiC	BSU12220	2.58	2.8	2.69	2.32	2.18	2.25	0.155563	0.0989949
General Stress response	SigB	BSU04730	yjiB	BSU12210	2.44	2.94	2.69	2.08	2.11	2.095	0.353553	0.0212132
General Stress response	SigB	BSU04730	S1384	new_3708133_3708785	1.93	2.53	2.23	1.52	2	1.76	0.424264	0.339411
General Stress response	SigB	BSU04730	yxaA	BSU40040	1.72	1.86	1.79	1.89	2.06	1.975	0.0989949	0.120208
General Stress response	SigB	BSU04730	spo0E	BSU13640	1.68	1.35	1.515	1.36	1.32	1.34	0.233345	0.0282843
General Stress response	SigB	BSU04730	ytkL	BSU29410	1.65	1.78	1.715	1	0.94	0.97	0.0919239	0.0424264
General Stress response	SigB	BSU04730	ydaF	BSU04210	1.41	1.67	1.54	1.35	1.61	1.48	0.183848	0.183848
General Stress response	SigB	BSU04730	yktC	BSU14670	1.32	1.43	1.375	0.62	0.49	0.555	0.0777817	0.0919239
General Stress response	SigB	BSU04730	ytkK	BSU29420	1.32	1.33	1.325	-0.09	-0.22	-0.155	0.00707107	0.0919239
General Stress response	SigB	BSU04730	yxjJ	BSU38930	1.2	0.83	1.015	2.58	2.48	2.53	0.26163	0.0707107
General Stress response	SigB	BSU04730	ykzC	BSU14680	1.04	1.35	1.195	0.04	-0.15	-0.055	0.219203	0.13435
General Stress response	SigB	BSU04730	yqhP	BSU24500	0.93	1.02	0.975	1.22	1.32	1.27	0.0636396	0.0707107
General Stress response	SigB	BSU04730	yxaB	BSU40030	0.88	0.99	0.935	1.73	1.78	1.755	0.0777817	0.0353553
General Stress response	SigB	BSU04730	ymaE	BSU17250	0.81	0.83	0.82	0.17	0.26	0.215	0.0141421	0.0636396
General Stress response	SigB	BSU04730	yqhQ	BSU24490	0.8	0.86	0.83	1.06	1.09	1.075	0.0424264	0.0212132
General Stress response	SigB	BSU04730	yydC	BSU40210	0.75	0.78	0.765	0.5	1	0.75	0.0212132	0.353553
General Stress response	SigB	BSU04730	fin	BSU00540	0.72	0.96	0.84	1.04	1.06	1.05	0.169706	0.0141421
General Stress response	SigB	BSU04730	spoVC	BSU00530	0.65	0.84	0.745	0.73	0.65	0.69	0.13435	0.0565685
General Stress response	SigB	BSU04730	yoaA	BSU18530	0.54	0.55	0.545	1.14	1.43	1.285	0.00707107	0.205061
General Stress response	SigB	BSU04730	ytfP	BSU30060	0.52	0.51	0.515	0.98	0.91	0.945	0.00707107	0.0494975
General Stress response	SigB	BSU04730	yfhE	BSU08500	0.52	0.14	0.33	0.84	0.92	0.88	0.268701	0.0565685
General Stress response	SigB	BSU04730	ispF	BSU00910	0.39	0.56	0.475	0.92	1.09	1.005	0.120208	0.120208
General Stress response	SigB	BSU04730	yfhF	BSU08510	0.35	0.6	0.475	1.15	0.85	1	0.176777	0.212132
General Stress response	SigB	BSU04730	ydaN	BSU04310	0.35	0.44	0.395	0.76	0.56	0.66	0.0636396	0.141421
General Stress response	SigB	BSU04730	yfkR	BSU07780	0.28	1.33	0.805	1.61	0.28	0.945	0.742462	0.940452
General Stress response	SigB	BSU04730	ydaJ	BSU04270	0.26	0.31	0.285	0.75	0.63	0.69	0.0353553	0.0848528
General Stress response	SigB	BSU04730	yyzH	BSU40529	0.18	-0.01	0.085	2.62	2.52	2.57	0.13435	0.0707107
General Stress response	SigB	BSU04730	yflB	BSU07735	0.14	0.08	0.11	1.87	0.4	1.135	0.0424264	1.03945
General Stress response	SigB	BSU04730	yflD	BSU07720	0.06	0.38	0.22	1.45	1.28	1.365	0.226274	0.120208
General Stress response	SigB	BSU04730	yhdF	BSU09450	-0.1	-0.02	-0.06	1.07	1.03	1.05	0.0565685	0.0282843
General Stress response	SigB	BSU04730	ypuC/2	BSU23330	-0.15	0.22	0.035	1.58	0.02	0.8	0.26163	1.10309
General Stress response	SigB	BSU04730	yvbG	BSU33850	-0.18	-0.08	-0.13	2.18	1.05	1.615	0.0707107	0.799031
General Stress response	SigB	BSU04730	yxnA	BSU40000	-0.18	-0.17	-0.175	0.78	0.2	0.49	0.00707107	0.410122
General Stress response	SigB	BSU04730	ywsB	BSU35970	-0.43	-0.79	-0.61	3.32	3.1	3.21	0.254558	0.155563
Cell wall stress	LiaR	BSU33080	liaI	BSU33130	1.56	1.67	1.615	3.22	3.38	3.3	0.0777817	0.113137
Cell wall stress	LiaR	BSU33080	liaH	BSU33120	1.23	1.32	1.275	2.6	2.79	2.695	0.0636396	0.13435
Cell wall stress	LiaR	BSU33080	ydhE	BSU05720	0.38	0.22	0.3	0.84	0.84	0.84	0.113137	0
Cell wall stress	CssR	BSU33010	cssR	BSU33010	2.47	2.67	2.57	2.52	2.36	2.44	0.141421	0.113137
Cell wall stress	CssR	BSU33010	cssS	BSU33020	2.27	2.35	2.31	2.12	1.98	2.05	0.0565685	0.0989949
Cell wall stress	CssR	BSU33010	htrA	BSU12900	0.95	1.1	1.025	1.08	1.03	1.055	0.106066	0.0353553
Cell wall stress	CssR	BSU33010	yirB	BSU33029	-0.02	-0.29	-0.155	1.63	1.77	1.7	0.190919	0.0989949
Cell wall stress	SigI	BSU13450	sigI	BSU13450	0.89	0.65	0.77	1.15	1.23	1.19	0.169706	0.0565685
Cell wall stress	SigI	BSU13450	ykpC	BSU14460	0.27	0.03	0.15	0.68	0.41	0.545	0.169706	0.190919
Cell wall stress	SigI	BSU13450	dhbA	BSU32000	-0.1	0.06	-0.02	1.29	1.97	1.63	0.113137	0.480833
Cell wall stress	SigI	BSU13450	dhbC	BSU31990	-0.46	-0.13	-0.295	0.79	1.33	1.06	0.233345	0.381838
Cell wall stress	SigI	BSU13450	ybdZ	BSU31959	-0.51	0.21	-0.15	1.5	1.74	1.62	0.509117	0.169706
Cell wall stress	SigI	BSU13450	dhbF	BSU31960	-1.08	-0.35	-0.715	0.9	1.49	1.195	0.516188	0.417193
Cell wall stress	SigM	BSU09520	tilS	BSU00670	2.61	2.87	2.74	2.5	2.79	2.645	0.183848	0.205061
Cell wall stress	SigM	BSU09520	ftsH	BSU00690	2.45	2.56	2.505	2.52	2.79	2.655	0.0777817	0.190919
Cell wall stress	SigM	BSU09520	hprT	BSU00680	2.03	2.1	2.065	1.6	1.77	1.685	0.0494975	0.120208
Cell wall stress	SigM	BSU09520	ytpB	BSU30500	1.79	1.95	1.87	0.87	0.72	0.795	0.113137	0.106066
Cell wall stress	SigM	BSU09520	yacL	BSU00890	1.75	2.18	1.965	4.29	4.88	4.585	0.304056	0.417193
Cell wall stress	SigM	BSU09520	dltE	BSU38540	1.71	1.78	1.745	1.76	1.65	1.705	0.0494975	0.0777817
Cell wall stress	SigM	BSU09520	ytpA	BSU30510	1.54	1.67	1.605	1.16	1.19	1.175	0.0919239	0.0212132
Cell wall stress	SigM	BSU09520	yngA	BSU18170	1.49	1.75	1.62	1.63	1.66	1.645	0.183848	0.0212132
Cell wall stress	SigM	BSU09520	abh	BSU14480	1.42	1	1.21	4.42	4.49	4.455	0.296985	0.0494975
Cell wall stress	SigM	BSU09520	ispD	BSU00900	1.27	1.48	1.375	3.38	3.72	3.55	0.148492	0.240416
Cell wall stress	SigM	BSU09520	yngB	BSU18180	1.04	1.18	1.11	1.16	1.06	1.11	0.0989949	0.0707107
Cell wall stress	SigM	BSU09520	yqjL	BSU23830	0.98	0.99	0.985	4.18	4.7	4.44	0.00707107	0.367696
Cell wall stress	SigM	BSU09520	yceH	BSU02940	0.79	0.73	0.76	2.58	2.76	2.67	0.0424264	0.127279
Cell wall stress	SigM	BSU09520	yceF	BSU02920	0.78	0.81	0.795	3.4	4.19	3.795	0.0212132	0.558614
Cell wall stress	SigM	BSU09520	ywnJ	BSU36540	0.77	0.86	0.815	5.02	5.41	5.215	0.0636396	0.275772
Cell wall stress	SigM	BSU09520	yceE	BSU02910	0.7	0.78	0.74	3.59	4.33	3.96	0.0565685	0.523259
Cell wall stress	SigM	BSU09520	metA	BSU21910	0.7	0.92	0.81	0.95	0.95	0.95	0.155563	0
Cell wall stress	SigM	BSU09520	yngC	BSU18190	0.67	0.55	0.61	1.37	1.48	1.425	0.0848528	0.0777817
Cell wall stress	SigM	BSU09520	yhdK	BSU09500	0.63	0.63	0.63	3.79	3.84	3.815	0	0.0353553
Cell wall stress	SigM	BSU09520	yrhH	BSU27180	0.57	0.28	0.425	5.01	5.2	5.105	0.205061	0.13435
Cell wall stress	SigM	BSU09520	yceD	BSU02900	0.52	0.61	0.565	3.3	3.99	3.645	0.0636396	0.487904
Cell wall stress	SigM	BSU09520	ypuD	BSU23300	0.48	0.42	0.45	3.79	3.96	3.875	0.0424264	0.120208
Cell wall stress	SigM	BSU09520	yceG	BSU02930	0.48	0.62	0.55	2.51	2.71	2.61	0.0989949	0.141421
Cell wall stress	SigM	BSU09520	rodA	BSU38120	0.32	0.37	0.345	1.36	1.52	1.44	0.0353553	0.113137
Cell wall stress	SigM	BSU09520	yceC	BSU02890	0.15	0.4	0.275	3.13	3.78	3.455	0.176777	0.459619
Cell wall stress	SigM	BSU09520	yhdL	BSU09510	0.14	0.1	0.12	3.2	3.29	3.245	0.0282843	0.0636396
Cell wall stress	SigM	BSU09520	efeB	BSU38260	0.13	0.15	0.14	0.98	1.09	1.035	0.0141421	0.0777817
Cell wall stress	SigM	BSU09520	sasA	BSU38480	0.03	0.02	0.025	3.88	4.35	4.115	0.00707107	0.33234
Cell wall stress	SigM	BSU09520	ypbG	BSU22980	0.02	0.07	0.045	4.71	4.9	4.805	0.0353553	0.13435
Cell wall stress	SigM	BSU09520	yrhJ	BSU27160	-0.13	-0.39	-0.26	4.01	4.4	4.205	0.183848	0.275772
Cell wall stress	SigM	BSU09520	sigM	BSU09520	-0.15	-0.13	-0.14	2.33	2.44	2.385	0.0141421	0.0777817
Cell wall stress	SigM	BSU09520	divIC	BSU00620	-0.29	-0.54	-0.415	1.94	2.13	2.035	0.176777	0.13435
Cell wall stress	SigM	BSU09520	bcrC	BSU36530	-0.38	-0.24	-0.31	3.36	3.53	3.445	0.0989949	0.120208
Cell wall stress	SigM	BSU09520	fatR	BSU27170	-0.52	-0.86	-0.69	3.78	4.23	4.005	0.240416	0.318198
Cell wall stress	SigM	BSU09520	yebC	BSU06380	-1.16	-1.19	-1.175	2.71	2.97	2.84	0.0212132	0.183848
Cell wall stress	SigM	BSU09520	amj	BSU04230	-1.46	-1.33	-1.395	3.47	3.28	3.375	0.0919239	0.13435
Cell wall stress	SigM	BSU09520	murB	BSU15230	-1.98	-2.21	-2.095	1.76	1.92	1.84	0.162635	0.113137
Cell wall stress	SigV	BSU27120	yvaF	BSU33580	1.72	1.98	1.85	0.91	0.86	0.885	0.183848	0.0353553
Cell wall stress	SigV	BSU27120	yvaD	BSU33560	1.44	1.76	1.6	0.82	0.56	0.69	0.226274	0.183848
Cell wall stress	SigV	BSU27120	yvaE	BSU33570	1.4	1.82	1.61	0.81	0.77	0.79	0.296985	0.0282843
Cell wall stress	SigV	BSU27120	ytwF	BSU30310	1.22	1.05	1.135	0.44	0.12	0.28	0.120208	0.226274
Cell wall stress	SigV	BSU27120	ytvB	BSU30330	0.97	1.13	1.05	1.16	1.04	1.1	0.113137	0.0848528
Cell wall stress	SigV	BSU27120	rsiV	BSU27130	0.34	0.32	0.33	2.87	2.51	2.69	0.0141421	0.254558
Cell wall stress	SigV	BSU27120	sigV	BSU27120	-0.31	-0.53	-0.42	2.34	2.28	2.31	0.155563	0.0424264
Cell wall stress	SigW	BSU01730	ybfQ	BSU02330	2.49	2.41	2.45	2.79	3.01	2.9	0.0565685	0.155563
Cell wall stress	SigW	BSU01730	yaaN	BSU00260	1.08	1.09	1.085	0.8	0.95	0.875	0.00707107	0.106066
Cell wall stress	SigW	BSU01730	xpaC	BSU00250	0.99	1.06	1.025	1.19	1.41	1.3	0.0494975	0.155563
Cell wall stress	SigW	BSU01730	yabO	BSU00590	0.37	0.38	0.375	0.77	0.72	0.745	0.00707107	0.0353553
Cell wall stress	SigW	BSU01730	yuaI	BSU31000	-0.35	-0.7	-0.525	0.66	1.2	0.93	0.247487	0.381838
Cell wall stress	SigW	BSU01730	yvlC	BSU35110	-0.46	-0.58	-0.52	0.92	1.04	0.98	0.0848528	0.0848528
Cell wall stress	RsoA	BSU33222	rsoA	BSU33222	1.79	1.89	1.84	2.5	2.31	2.405	0.0707107	0.13435
Amino sugar utilization	NagR	BSU35030	yflG	BSU07690	2.65	2.67	2.66	2.76	2.59	2.675	0.0141421	0.120208
Amino sugar utilization	NagR	BSU35030	yflH	BSU07680	2.29	2.28	2.285	2.59	2.54	2.565	0.00707107	0.0353553
Amino sugar utilization	NagR	BSU35030	yflI	BSU07670	0.96	0.87	0.915	1.26	1.26	1.26	0.0636396	0
Amino sugar utilization	NagR	BSU35030	nagP	BSU07700	0.71	0.57	0.64	1.16	1.2	1.18	0.0989949	0.0282843
Amino sugar utilization	NagR	BSU35030	nagB	BSU35020	0.25	0.25	0.25	1.26	1.06	1.16	0	0.141421
Amino sugar utilization	NagR	BSU35030	nagR	BSU35030	0.24	0.2	0.22	0.92	0.95	0.935	0.0282843	0.0212132
Amino sugar utilization	NagR	BSU35030	nagA	BSU35010	0.22	0.16	0.19	0.73	0.71	0.72	0.0424264	0.0141421
Anaerobic respiration	ResD	BSU23120	sboA	BSU37350	1.58	1.31	1.445	0.99	1.19	1.09	0.190919	0.141421
Anaerobic respiration	ResD	BSU23120	ctaA	BSU14870	1.17	1.03	1.1	1.65	1.66	1.655	0.0989949	0.00707107
Anaerobic respiration	ResD	BSU23120	sboX	BSU37360	1.12	0.78	0.95	0.8	0.63	0.715	0.240416	0.120208
Anaerobic respiration	ResD	BSU23120	yclJ	BSU03750	1.11	1.22	1.165	1.31	1.29	1.3	0.0777817	0.0141421
Anaerobic respiration	ResD	BSU23120	yclK	BSU03760	1.04	1.19	1.115	1.19	1.17	1.18	0.106066	0.0141421
Anaerobic respiration	ResD	BSU23120	fnr	BSU37310	0.71	0.64	0.675	1.03	1.09	1.06	0.0494975	0.0424264
Anaerobic respiration	RoxS	RoxS	ytdI	BSU29540	2.84	2.75	2.795	2.83	2.5	2.665	0.0636396	0.233345
Anaerobic respiration	Rex	BSU05970	ldh	BSU03050	1.36	1.7	1.53	1.1	1.03	1.065	0.240416	0.0494975
Anaerobic respiration	Rex	BSU05970	lctP	BSU03060	0.89	0.91	0.9	1.13	1.09	1.11	0.0141421	0.0282843
Motility and Chemotaxis	SigD	BSU16470	epr	BSU38400	3.53	3.53	3.53	4.91	4.84	4.875	0	0.0494975
Motility and Chemotaxis	SigD	BSU16470	tlpB	BSU31230	3.39	3.14	3.265	5.29	5.32	5.305	0.176777	0.0212132
Motility and Chemotaxis	SigD	BSU16470	yfmS	BSU07360	3.23	3.03	3.13	3.97	3.6	3.785	0.141421	0.26163
Motility and Chemotaxis	SigD	BSU16470	yfmT	BSU07350	3.05	2.85	2.95	3.46	3.27	3.365	0.141421	0.13435
Motility and Chemotaxis	SigD	BSU16470	mcpB	BSU31260	2.92	2.62	2.77	4.56	4.64	4.6	0.212132	0.0565685
Motility and Chemotaxis	SigD	BSU16470	tlpA	BSU31250	2.68	2.65	2.665	3.69	4.37	4.03	0.0212132	0.480833
Motility and Chemotaxis	SigD	BSU16470	mcpA	BSU31240	2.5	2.15	2.325	4.14	4.23	4.185	0.247487	0.0636396
Motility and Chemotaxis	SigD	BSU16470	degR	BSU21940	2.42	1.65	2.035	2.84	2.88	2.86	0.544472	0.0282843
Motility and Chemotaxis	SigD	BSU16470	flgL	BSU35400	2.37	1.97	2.17	3.72	3.74	3.73	0.282843	0.0141421
Motility and Chemotaxis	SigD	BSU16470	yscB	BSU28890	2.35	2.09	2.22	4.08	4.04	4.06	0.183848	0.0282843
Motility and Chemotaxis	SigD	BSU16470	yjfB	BSU12120	2.33	1.89	2.11	2.94	2.61	2.775	0.311127	0.233345
Motility and Chemotaxis	SigD	BSU16470	cheV	BSU14010	2.14	1.81	1.975	3.36	3.44	3.4	0.233345	0.0565685
Motility and Chemotaxis	SigD	BSU16470	flgK	BSU35410	2.13	1.85	1.99	3.49	3.58	3.535	0.19799	0.0636396
Motility and Chemotaxis	SigD	BSU16470	yvaQ	BSU33690	2.08	1.84	1.96	3.57	3.45	3.51	0.169706	0.0848528
Motility and Chemotaxis	SigD	BSU16470	hag	BSU35360	2.03	1.92	1.975	2.46	2.84	2.65	0.0777817	0.268701
Motility and Chemotaxis	SigD	BSU16470	yoaH	BSU18610	2.02	1.75	1.885	3.48	3.61	3.545	0.190919	0.0919239
Motility and Chemotaxis	SigD	BSU16470	yvyG	BSU35420	1.86	1.59	1.725	3.4	3.62	3.51	0.190919	0.155563
Motility and Chemotaxis	SigD	BSU16470	tlpC	BSU03440	1.83	1.65	1.74	2.86	2.7	2.78	0.127279	0.113137
Motility and Chemotaxis	SigD	BSU16470	flgM	BSU35430	1.77	1.5	1.635	3.26	3.62	3.44	0.190919	0.254558
Motility and Chemotaxis	SigD	BSU16470	fliT	BSU35320	1.77	1.37	1.57	2.64	2.53	2.585	0.282843	0.0777817
Motility and Chemotaxis	SigD	BSU16470	mcpC	BSU13950	1.76	1.37	1.565	1.41	1.13	1.27	0.275772	0.19799
Motility and Chemotaxis	SigD	BSU16470	motB	BSU13680	1.74	1.36	1.55	3.44	3.52	3.48	0.268701	0.0565685
Motility and Chemotaxis	SigD	BSU16470	fliS	BSU35330	1.71	1.48	1.595	2.45	2.64	2.545	0.162635	0.13435
Motility and Chemotaxis	SigD	BSU16470	smiA	BSU35319	1.55	1.28	1.415	2.23	2.26	2.245	0.190919	0.0212132
Motility and Chemotaxis	SigD	BSU16470	motA	BSU13690	1.53	1.17	1.35	3.28	3.21	3.245	0.254558	0.0494975
Motility and Chemotaxis	SigD	BSU16470	yjcQ	BSU11950	1.53	1.07	1.3	2.1	2.25	2.175	0.325269	0.106066
Motility and Chemotaxis	SigD	BSU16470	cwlQ	BSU11570	1.46	1.17	1.315	2.69	2.42	2.555	0.205061	0.190919
Motility and Chemotaxis	SigD	BSU16470	lytD	BSU35780	1.46	1.43	1.445	2.36	2.03	2.195	0.0212132	0.233345
Motility and Chemotaxis	SigD	BSU16470	yvyF	BSU35440	1.4	1.33	1.365	2.6	2.72	2.66	0.0494975	0.0848528
Motility and Chemotaxis	SigD	BSU16470	yoyG	BSU19749	1.3	1.1	1.2	0.57	0.61	0.59	0.141421	0.0282843
Motility and Chemotaxis	SigD	BSU16470	S1350	new_3631609_3631729_c	1.29	0.97	1.13	1.65	1.51	1.58	0.226274	0.0989949
Motility and Chemotaxis	SigD	BSU16470	ybdO	BSU02050	1.27	1.08	1.175	2.62	3.05	2.835	0.13435	0.304056
Motility and Chemotaxis	SigD	BSU16470	lytF	BSU09370	1.24	1.08	1.16	1.89	1.78	1.835	0.113137	0.0777817
Motility and Chemotaxis	SigD	BSU16470	yjcP	BSU11940	1.23	1.15	1.19	2.11	2.66	2.385	0.0565685	0.388909
Motility and Chemotaxis	SigD	BSU16470	sivC	BSU15960	1.23	1.05	1.14	1.9	2.14	2.02	0.127279	0.169706
Motility and Chemotaxis	SigD	BSU16470	fliD	BSU35340	1.23	0.95	1.09	1.87	1.94	1.905	0.19799	0.0494975
Motility and Chemotaxis	SigD	BSU16470	rnaC	new_2773764_2773889	1.21	1.11	1.16	1.78	1.17	1.475	0.0707107	0.431335
Motility and Chemotaxis	SigD	BSU16470	cgeE	BSU19750	1.2	0.94	1.07	2.43	2.33	2.38	0.183848	0.0707107
Motility and Chemotaxis	SigD	BSU16470	flhP	BSU36390	1.19	0.87	1.03	2.35	2.21	2.28	0.226274	0.0989949
Motility and Chemotaxis	SigD	BSU16470	fliW	BSU35380	1.07	0.92	0.995	1.61	1.59	1.6	0.106066	0.0141421
Motility and Chemotaxis	SigD	BSU16470	yviE	BSU35390	1.04	0.94	0.99	2.1	2.25	2.175	0.0707107	0.106066
Motility and Chemotaxis	SigD	BSU16470	hemAT	BSU10380	0.8	0.53	0.665	2.01	1.98	1.995	0.190919	0.0212132
Motility and Chemotaxis	SigD	BSU16470	fliE	BSU16200	0.78	0.34	0.56	1.14	1.09	1.115	0.311127	0.0353553
Motility and Chemotaxis	SigD	BSU16470	flhO	BSU36400	0.76	0.59	0.675	1.97	1.89	1.93	0.120208	0.0565685
Motility and Chemotaxis	SigD	BSU16470	cgeD	BSU19760	0.76	0.66	0.71	1.95	1.84	1.895	0.0707107	0.0777817
Motility and Chemotaxis	SigD	BSU16470	csrA	BSU35370	0.7	0.83	0.765	1.52	1.55	1.535	0.0919239	0.0212132
Motility and Chemotaxis	SigD	BSU16470	yvyC	BSU35350	0.69	0.29	0.49	0.77	0.57	0.67	0.282843	0.141421
Motility and Chemotaxis	SigD	BSU16470	flgB	BSU16180	0.68	0.36	0.52	0.89	1.06	0.975	0.226274	0.120208
Motility and Chemotaxis	SigD	BSU16470	dgcW	BSU13420	0.68	0.43	0.555	0.88	0.63	0.755	0.176777	0.176777
Motility and Chemotaxis	SigD	BSU16470	ylqG	BSU16070	0.65	0.4	0.525	2.13	1.97	2.05	0.176777	0.113137
Motility and Chemotaxis	SigD	BSU16470	flgC	BSU16190	0.64	0.42	0.53	0.89	1.12	1.005	0.155563	0.162635
Motility and Chemotaxis	SigD	BSU16470	pgdS	BSU35860	0.56	0.34	0.45	1.49	1.34	1.415	0.155563	0.106066
Motility and Chemotaxis	SigD	BSU16470	fliH	BSU16230	0.5	0.25	0.375	0.76	0.88	0.82	0.176777	0.0848528
Motility and Chemotaxis	SigD	BSU16470	swrA	BSU35230	0.41	-0.06	0.175	1.32	1.21	1.265	0.33234	0.0777817
Motility and Chemotaxis	SigD	BSU16470	swrAA/2	BSU35239	0.39	-0.01	0.19	1.52	1.43	1.475	0.282843	0.0636396
Motility and Chemotaxis	SigD	BSU16470	flgD	BSU16280	0.39	0.14	0.265	1.4	1.39	1.395	0.176777	0.00707107
Motility and Chemotaxis	SigD	BSU16470	ylqH	BSU16080	0.35	0.06	0.205	1.42	1.33	1.375	0.205061	0.0636396
Motility and Chemotaxis	SigD	BSU16470	fliJ	BSU16250	0.31	0.12	0.215	0.98	1.04	1.01	0.13435	0.0424264
Motility and Chemotaxis	SigD	BSU16470	rnhB	BSU16060	0.3	0.1	0.2	1.63	1.62	1.625	0.141421	0.00707107
Motility and Chemotaxis	SigD	BSU16470	fliI	BSU16240	0.29	0.04	0.165	0.75	0.77	0.76	0.176777	0.0141421
Motility and Chemotaxis	SigD	BSU16470	flgE	BSU16290	0.24	0.14	0.19	1.17	1.23	1.2	0.0707107	0.0424264
Motility and Chemotaxis	SigD	BSU16470	fliK	BSU16270	0.16	-0.04	0.06	1.24	1.21	1.225	0.141421	0.0212132
Motility and Chemotaxis	SigD	BSU16470	ylxF	BSU16260	0.11	-0.12	-0.005	0.98	1.09	1.035	0.162635	0.0777817
Motility and Chemotaxis	SigD	BSU16470	yxkH	BSU38800	-0.15	-0.51	-0.33	1.02	0.73	0.875	0.254558	0.205061
Glucose response	YlxR	BSU16610	yhfH	BSU10230	6.08	5.41	5.745	5.65	5.09	5.37	0.473762	0.39598
Glucose response	YlxR	BSU16610	artR	BSU23960	2.54	2.19	2.365	2.79	1.49	2.14	0.247487	0.919239
Glucose response	YlxR	BSU16610	artP	BSU23980	2.44	2.04	2.24	2.12	0.81	1.465	0.282843	0.92631
Glucose response	YlxR	BSU16610	artQ	BSU23970	2.19	1.98	2.085	2.49	1.24	1.865	0.148492	0.883883
Glucose response	YlxR	BSU16610	rpsNB	BSU08880	1.33	1.39	1.36	0.23	0.9	0.565	0.0424264	0.473762
Glucose response	YlxR	BSU16610	yoyE	BSU19639	0.94	0.97	0.955	0.98	0.26	0.62	0.0212132	0.509117
Glucose response	YlxR	BSU16610	yurJ	BSU32550	0.54	0.85	0.695	1.28	1.36	1.32	0.219203	0.0565685
Glucose response	YlxR	BSU16610	hisZ	BSU34930	-1.16	-1.5	-1.33	1.82	1.67	1.745	0.240416	0.106066
Glucose response	YlxR	BSU16610	hisG	BSU34920	-1.18	-1.47	-1.325	1.5	1.39	1.445	0.205061	0.0777817
Glucose response	YlxR	BSU16610	hisD	BSU34910	-1.35	-1.58	-1.465	1.02	0.9	0.96	0.162635	0.0848528
Sporulation	ScoC	BSU09990	oppA	BSU11430	2.79	2.84	2.815	1.31	1.13	1.22	0.0353553	0.127279
Sporulation	ScoC	BSU09990	aprE	BSU10300	1.73	1.8	1.765	2.37	2.43	2.4	0.0494975	0.0424264
Sporulation	ScoC	BSU09990	dtpT	BSU03670	1.31	1.34	1.325	2.4	2.38	2.39	0.0212132	0.0141421
Sporulation	SdpR	BSU33790	sdpI	BSU33780	0.68	0.53	0.605	1.03	1.76	1.395	0.106066	0.516188
Sporulation	ScoC	BSU08810	scoC	BSU09990	1.15	0.98	1.065	0.76	1	0.88	0.120208	0.169706
Unknown function	YclJ	BSU03750	yfjR	BSU07990	5.32	5.61	5.465	5.39	5.21	5.3	0.205061	0.127279
Unknown function	YclJ	BSU03750	yclH	BSU03730	1.74	1.99	1.865	2.56	2.25	2.405	0.176777	0.219203
Unknown function	YclJ	BSU03750	yclI	BSU03740	1.57	1.53	1.55	2.16	1.99	2.075	0.0282843	0.120208
Unknown function	YkrK	BSU13480	htpX	BSU13490	1.55	1.44	1.495	3.18	3.23	3.205	0.0777817	0.0353553
Table S2: Transcriptome analysis of B. subtilis 168 after exposure to Allicin and DAS4 stress and subsets of gene expression changes classified into regulons. For RNA isolation and microarray analysis, B. subtilis cells were grown in BMM until an OD=500 of 0.5 in two biological replicates and and harvested before and 30 min after exposure to 90 µM Allicin and 92 µM DAS4. Microarray analysis was c…
