# Supplementary material for: The Disulfide Stress Response and Protein S-thioallylation Caused by Allicin and Diallyl Polysulfanes in Bacillus subtilis as Revealed by Transcriptomics and Proteomics
Source: Antioxidants (Basel). 2019 Nov 29;8(12):605. doi: 10.3390/antiox8120605 (PMC6943732; doi:10.3390/antiox8120605)
Supplement: Supplementary file 1 [file antioxidants-08-00605-s001.zip › Supplemental-Tables/Tables-S3-S4-S5.xlsx]

## Sheet:  Table S3
Table S3: Identification of 108 S-thioallylated proteins in the B. subtilis 168 allicin and DAS4 proteome using shotgun LC-MS/MS analysis including their spectral counts, Sequest Xcorrs, deltaCn scores and mass deviations.
Gene	Locus tag	S-Thioallylated Proteins (108)	Accession Number	Molecular weight	Cys-SS-Allyl	DAS4-Rep1	DAS4-Rep2	DAS4-Rep3	Allicin-Rep1	Allicin-Rep2	Allicin-Rep3	Peptide Cys-SS-Allyl (red= conserved Cys)	Total Cys numbers	Conserved Cys	Function of S-allylated Cys	Prob	SEQUEST XCorr	SEQUEST deltaCn	NTT	Modifications	Observed	Actual Mass	Charge	Delta Da	Delta PPM	TIC	Start	Stop	Spectrum ID
tufA	BSU01130	Elongation factor Tu GN=tuf	sp|P33166|EFTU_BACSU	44 kDa	Cys83	50	38	42	46	50	45	(R)HYAHVDC83(+72)PGHADYVK(N)	2 Cys: Cys 83, 139	Cys83		1	4.2711	0.7897	2	@ (+72)	892.386	1782.76	2	-0.002955	-1.657	63419	77	91	130920_V3_P5_SK_HA_DAS4_1-9.09906.09906.2.dta
yutI	BSU32220	Putative nitrogen fixation protein yutI GN=yutI	sp|O32119|YUTI_BACSU	12 kDa	Cys61	12	11	19	14	15	17	(R)DGGDC61(+72)ELVDVDEGIVK(L)	5 Cys: Cys2, 18, 61, 79, 82	Cys 79, Cys82		1	5.0161	0.7182	2	@ (+72)	867.881	1733.75	2	-0.0007322	-0.4221	1046070	57	72	130920_V3_P5_SK_HA_DAS4_1-10.19667.19667.2.dta
					Cys79	2	2	1	0	5	2	(R)LLGAC79(+72)GScPSSTITLK(A)				1	3.6695	0.582	2	@ (+72)	840.413	1678.81	2	0.002479	1.475	50625.1	75	90	130920_V3_P5_SK_HA_DAS4_1-10.17647.17647.2.dta
serA	BSU23070	D-3-phosphoglycerate dehydrogenase GN=serA	sp|P35136|SERA_BACSU	57 kDa	Cys339	2	1	1	0	1	0	(K)IGSLVSQC339(+72)MK(E)	3 Cys: Cys227, 339, 410	Cys227		1	2.5859	0.5661	2	@ (+72)	569.277	1136.54	2	0.0003048	0.268	1629410	332	341	130920_V3_P5_SK_HA_DAS4_1-3.19175.19175.2.dta
					Cys410	10	8	6	11	12	12	(K)ISSSESGYDNC410(+72)ISVK(V)				1	4.9329	0.7608	2	@ (+72)	830.863	1659.71	2	-0.0002762	-0.1663	5220910	400	414	130920_V3_P5_SK_HA_DAS4_1-3.16422.16422.2.dta
metE	BSU13180	5-methyltetrahydropteroyltriglutamate--homocysteine methyltransferase GN=metE	sp|P80877|METE_BACSU	87 kDa	Cys719	5	4	8	3	3	4	(R)VPSTEEMYNIIVDALAVC719(+72)PTDR(F)	4 Cys: Cys520, 647, 719, 730	Cys520, Cys647		1	5.6973	0.7323	2	@ (+72)	1254.59	2507.17	2	-0.002382	-0.9498	539302	702	723	130920_V3_P5_SK_HA_DAS4_1-2.25354.25354.2.dta
					Cys730	5	2	4	13	14	12	(R)FWVNPDC730(+72)GLK(T)		Cys730	Cys730: zinc-binding active site	1	2.7383	0.53	2	@ (+72)	625.789	1249.56	2	0.0004208	0.3365	570636	724	733	130920_V3_P5_SK_HA_DAS4_1-1.23818.23818.2.dta
pdhD	BSU14610	Dihydrolipoyl dehydrogenase GN=pdhD	sp|P21880|DLDH1_BACSU	50 kDa	Cys47/52	10	8	4	0	0	0	(K)ATLGGVC47(+72)LNVGC52(+72)IPSK(A)	3 Cys: Cys47, 52, 303	Cys47, Cys52; Cys303		1	4.3384	0.7066	2	CAM (+57), @ (+72)	830.915	1659.81	2	-0.0003575	-0.2153	1197470	41	56	130920_V3_P5_SK_HA_DAS4_1-3.23310.23310.2.dta
yitJ	BSU11010	Bifunctional homocysteine S-methyltransferase/5,10-methylenetetrahydrofolate reductase GN=yitJ	sp|O06745|YITJ_BACSU	68 kDa	Cys30	4	3	3	3	2	3	(R)C30(+72)FEELNISKPEEIQR(I)	8 Cys: Cys30, 200, 265, 266, 367, 385, 485, 574	Cys200, 265, 266; Cys85		1	4.5457	0.6502	2	@ (+72)	953.953	1905.89	2	-0.004334	-2.273	75444.6	30	44	130923_V3_P5_SK_HA_DAS4_2-2.18070.18070.2.dta
					Cys367	3	3	2	0	0	0	(R)ISNVAC367(+72)GALVK(Q)				1	2.8258	0.4866	2	@ (+72)	573.804	1145.59	2	0.0005928	0.517	858129	362	372	130920_V3_P5_SK_HA_DAS4_1-3.17540.17540.2.dta
sucD	BSU16100	Succinyl-CoA ligase [ADP-forming] subunit alpha GN=sucD	sp|P80865|SUCD_BACSU	31 kDa	Cys124/133	7	8	11	0	0	0	(R)LIGPNC124(+72)PGVITPEEC133(+72)K(I)	5 Cys: Cys95, 124, 133, 269, 297	Cys95, 269; Cys124, Cys133		1	4.2568	0.7524	2	CAM (+57), @ (+72)	899.931	1797.85	2	-0.0002975	-0.1654	60621.4	119	134	130920_V3_P5_SK_HA_DAS4_1-8.17069.17069.2.dta
pgm	BSU33910	2,3-bisphosphoglycerate-independent phosphoglycerate mutase GN=gpmI	sp|P39773|GPMI_BACSU	56 kDa	Cys424	6	8	6	1	2	2	(K)AIEAVDEC424(+72)LGEVVDAILAK(G)	2 Cys: Cys294, 424	Cys294; Cys424		1	5.6123	0.5969	2	@ (+72)	1015.51	2029.01	2	0.0006168	0.3038	464969	417	435	130920_V3_P5_SK_HA_DAS4_1-3.27303.27303.2.dta
aspB	BSU22370	Aspartate aminotransferase GN=aspB	sp|P53001|AAT1_BACSU	43 kDa	Cys96	5	3	7	0	1	1	(R)DQNIEYKPSQIIVC96(+72)TGAK(H)	4 Cys: Cys96, 192, 315, 335			1	4.3307	0.5835	2	@ (+72)	1040.02	2078.02	2	0.0002208	0.1062	582404	83	100	130920_V3_P5_SK_HA_DAS4_1-4.19484.19484.2.dta
rimP (ylxS)	BSU16590	Ribosome maturation factor rimP GN=rimP (ylxS)	sp|P32726|RIMP_BACSU	18 kDa	Cys53	5	0	5	5	7	5	(R)VFIDSDDGVDIEEC53(+72)AK(V)	1 Cys: Cys53	Cys53		1	5.4493	0.6823	2	@ (+72)	913.894	1825.77	2	-0.002418	-1.324	143573	40	55	130920_V3_P5_SK_HA_DAS4_1-8.19593.19593.2.dta
bdhA	BSU06240	(R,R)-butanediol dehydrogenase GN=bdhA	sp|O34788|BDHA_BACSU	37 kDa	Cys177	5	6	5	0	0	1	(K)AAVFGC177(+72)GPIGLLVIEALK(A)	3 Cys: Cys34, 37, 177	Cys 34, Cys37		1	5.7781	0.5792	2	@ (+72)	922.014	1842.01	2	-0.0006632	-0.3598	196842	172	189	130920_V3_P5_SK_HA_DAS4_1-3.27311.27311.2.dta
ptsI	BSU13910	Phosphoenolpyruvate-protein phosphotransferase GN=ptsI	sp|P08838|PT1_BACSU	63 kDa	Cys363	5	3	2	0	3	1	(R)LC363(+72LEEQEIFR(T)	2 Cys: Cys363, 502	Cys502		1	3.6053	0.59	2	@ (+72)	676.323	1350.63	2	-0.0005082	-0.376	595998	362	371	130920_V3_P5_SK_HA_DAS4_1-2.21969.21969.2.dta
ylaL	BSU14820	Uncharacterized protein ylaL GN=ylaL	sp|O07636|YLAL_BACSU	18 kDa	Cys102	5	4	4	0	0	0	(K)NAEPNSSATQC102(+72)VFVTSSGK(A)	1 Cys: Cys102			1	4.4533	0.812	2	@ (+72)	999.949	1997.88	2	0.00201	1.005	36909.3	92	110	130920_V3_P5_SK_HA_DAS4_1-7.15996.15996.2.dta
yjcG	BSU11850	UPF0477 protein yjcG GN=yjcG	sp|O31629|YJCG_BACSU	20 kDa	Cys43	4	4	6	8	8	8	(R)ASFEC43(+72)AEEK(A)	1 Cys: Cys43			1	2.4608	0.9126	2	@ (+72)	543.217	1084.42	2	-0.0001572	-0.1448	453024	39	47	130920_V3_P5_SK_HA_DAS4_1-7.11461.11461.2.dta
yjbL	BSU11590	UPF0738 protein yjbL GN=yjbL	sp|O31610|YJBL_BACSU	14 kDa	Cys21	4	4	3	4	3	3	(R)LAC21(+72)QTEGNEAER(K)	1 Cys: Cys21			1	3.8031	0.7397	2	@ (+72)	696.798	1391.58	2	-0.0005012	-0.3599	160665	19	30	130920_V3_P5_SK_HA_DAS4_1-10.09023.09023.2.dta
argG	BSU29450	Argininosuccinate synthase GN=argG	sp|O34347|ASSY_BACSU	45 kDa	Cys118	0	0	0	6	4	4	(K)KLVEIAEKEDAQAIAHGC118(+72)TGK(G)	5 Cys: Cys34, 35, 118, 187, 274	Cys118		1	6.0564	0.7687	2	@ (+72)	761.72	2282.14	3	-0.001059	-0.4639	2604060	101	121	130920_V3_P5_SK_HA_AL_1-3.17346.17346.3.dta
					Cys187	2	1	2	3	6	3	(R)ANEC187(+72)GILEDPWAAPPEGAYDLTAPLEK(T)				1	3.785	0.7792	2	@ (+72)	1471.68	2941.35	2	-0.006042	-2.054	2130790	184	210	130920_V3_P5_SK_HA_AL_1-3.27318.27318.2.dta
					Cys274	1	1	0	0	1	0	(R)EVYEC274(+72)PGAMTLIK(A)				1	2.8806	0.5056	2	@ (+72)	763.359	1524.7	2	1.281e-05	0.008395	375145	270	282	130923_V3_P5_SK_HA_DAS4_2-3.23454.23454.2.dta
rnjB	BSU16780	Ribonuclease J 2 GN=rnjB	sp|O31760|RNJ2_BACSU	61 kDa	Cys177	3	0	2	6	7	5	(K)FDQTPALNQTC177(+72)DIGEIAK(I)	2 Cys: Cys161, 177			1	4.8945	0.7639	2	@ (+72)	1018.48	2034.94	2	-0.0005032	-0.2472	365062	167	184	130920_V3_P5_SK_HA_DAS4_1-3.23173.23173.2.dta
metI	BSU11870	Cystathionine gamma-synthase/O-acetylhomoserine (thiol)-lyase GN=metI	sp|O31631|METI_BACSU	42 kDa	Cys128	2	0	4	4	4	8	(K)YGLTFHYDDFSDEDC128(+72)LR(S)	4 Cys: Cys128, 314, 338, 363			1	4.5863	0.7852	2	@ (+72)	723.296	2166.87	3	-0.0001252	-0.05775	960699	114	130	130920_V3_P5_SK_HA_DAS4_1-4.25673.25673.3.dta
					Cys363	1	1	0	1	2	1	(R)FSVGIEHAEDLKEDLKQALC363(+72)QVK(E)				1	5.756	0.6012	2	@ (+72)	891.452	2671.33	3	-0.00164	-0.6138	1194700	344	366	130920_V3_P5_SK_HA_DAS4_1-4.25867.25867.3.dta
yvbK	BSU33890	Uncharacterized N-acetyltransferase YvbK GN=yvbK	sp|O32248|YVBK_BACSU	18 kDa	Cys145	3	0	2	2	2	2	(R)HYDEDIFENGIQC145(+72)R(D)	3 Cys: Cys41, 118, 145			1	3.877	0.746	2	@ (+72)	604.256	1809.75	3	0.0001418	0.07831	274692	133	146	130920_V3_P5_SK_HA_DAS4_1-8.18416.18416.3.dta
pyrAB	BSU15520	Carbamoyl-phosphate synthase pyrimidine-specific large chain GN=pyrAB	sp|P25994|CARB_BACSU	118 kDa	Cys111	1	0	1	1	1	0	(R)GVLAEC111(+72)GVEVLGTK(L)	8 Cys: Cys34, 111, 182, 204, 232, 281, 525, 1034	Cys34 , Cys232 , Cys281 , Cys525		1	4.1985	0.7123	2	@ (+72)	723.871	1445.73	2	0.0009828	0.6793	2848540	106	119	130920_V3_P5_SK_HA_AL_1-1.23792.23792.2.dta
spo0M	BSU08760	Sporulation-control protein spo0M GN=spo0M	sp|P71088|SP0M_BACSU	30 kDa	Cys159	3	1	2	1	3	1	(R)LNEADC159(+72)EQAPYFQR(R)	1 Cys: Cys159	Cys 159		1	4.2761	0.7353	2	@ (+72)	878.376	1754.74	2	-0.002307	-1.314	965266	154	167	130920_V3_P5_SK_HA_DAS4_1-5.19039.19039.2.dta
purB	BSU06440	Adenylosuccinate lyase GN=purB	sp|P12047|PUR8_BACSU	49 kDa	Cys411	3	1	1	0	0	0	(K)IADC411(+72)FDYNYHLK(N)	3 Cys: Cys31, 199, 411			1	3.7983	0.4256	2	@ (+72)	787.344	1572.67	2	-0.001416	-0.8999	461217	408	419	130920_V3_P5_SK_HA_DAS4_1-4.20225.20225.2.dta
yvdD	BSU34640	LOG family protein yvdD GN=yvdD	sp|O06986|YVDD_BACSU	21 kDa	Cys5	3	2	1	0	0	0	(K)TIC5(+72)VFAGSNPGGNEAYK(R)	2 Cys: Cys5, 119	Cys 5, Cys119		1	3.6403	0.7018	2	@ (+72)	900.408	1798.8	2	-0.001186	-0.6591	175502	3	19	130920_V3_P5_SK_HA_DAS4_1-7.18094.18094.2.dta
yozO	BSU19290	Uncharacterized protein yozO GN=yozO	sp|O31847|YOZO_BACSU	13 kDa	Cys37	3	1	1	0	1	0	(R)VDQIC37(+72)FTNK(R)	2 Cys: Cys37, 113			1	3.0768	0.6796	2	@ (+72)	570.264	1138.51	2	-0.0007412	-0.6504	427587	33	41	130920_V3_P5_SK_HA_DAS4_1-9.14602.14602.2.dta
argJ	BSU11200	Arginine biosynthesis bifunctional protein ArgJ GN=argJ	sp|P36843|ARGJ_BACSU	43 kDa	Cys89	2	1	1	11	10	6	(K)AVIVNSAIANAC89(+72)TGEQGLK(D)	8 Cys: 29, 89, 165, 243, 248, 267, 349, 391	Cys89 , Cys391		1	5.4555	0.7242	2	@ (+72)	965.993	1929.97	2	0.005946	3.079	28013	78	96	130920_V3_P5_SK_HA_DAS4_1-10.19139.19139.2.dta
					Cys267	0	1	3	1	0	6	(K)ALLLTC267(+72)EDLAK(E)				1	2.9774	0.6335	2	@ (+72)	631.331	1260.65	2	0.0009048	0.7172	1814030	262	272	130923_V3_P5_SK_HA_DAS4_2-6.22245.22245.2.dta
glnA	BSU17460	Glutamine synthetase GN=glnA	sp|P12425|GLNA_BACSU	50 kDa	Cys307	1	1	9	7	8	7	(R)LVPGYEAPC307(+72)YVAWSAQNR(S)	5 Cys: Cys94, 168, 208, 246, 307	Cys168 , Cys208 , Cys246		1	4.3421	0.7847	2	@ (+72)	1048.49	2094.96	2	-0.004508	-2.151	4841560	299	316	130923_V3_P5_SK_HA_DAS4_2-3.26085.26085.2.dta
guaB	BSU00090	Inosine-5'-monophosphate dehydrogenase GN=guaB	sp|P21879|IMDH_BACSU	53 kDa	Cys308	2	2	1	7	6	7	(K)VGIGPGSIC308(+72)TTR(V)	3 Cys: Cys308, 327, 446	Cys308	Cys308: active site	1	2.9758	0.7246	2	@ (+72)	616.81	1231.61	2	-9.919e-05	-0.08047	1158240	300	311	130920_V3_P5_SK_HA_DAS4_1-3.18952.18952.2.dta
ilvK (ywaA)	BSU38550	Branched-chain-amino-acid aminotransferase 2 GN=ilvK (ywaA)	sp|P39576|ILVE2_BACSU	40 kDa	Cys104	2	1	3	6	5	6	(R)LC104(+72)IPQIDEEQVLEGLK(Q)	1 Cys: Cys104			1	4.3998	0.6839	2	@ (+72)	949.983	1897.95	2	-0.001341	-0.7063	4825570	103	118	130920_V3_P5_SK_HA_DAS4_1-4.26180.26180.2.dta
ahpC	BSU40090	Alkyl hydroperoxide reductase subunit C GN=ahpC	sp|P80239|AHPC_BACSU	21 kDa	Cys166	2	2	9	4	2	4	(R)QNPGEVC166(+72)PAKWEEGGETLTPSLDLVGKI(-)	3 Cys: Cys37, 47, 166	Cys47 , Cys166	Cys166: resolving cysteines	1	3.8418	0.6306	2	@ (+72)	1013.83	3038.47	3	-0.0008242	-0.2712	1161150	160	187	130920_V3_P5_SK_HA_DAS4_1-7.22104.22104.3.dta
yxjG	BSU38960	Uncharacterized protein yxjG GN=yxjG	sp|P42318|YXJG_BACSU	43 kDa	Cy251	1	0	1	2	3	2	(K)SINDAIADRPDDLTVTMHIC251(+72)R(G)	4 Cys: Cys193, 251, 341, 346	Cys193 , Cys341 ; Cys346, Cys251;	Cys251: zinc-binding active site	1	5.3854	0.6446	2	@ (+72)	810.05	2427.13	3	-0.00634	-2.611	689533	232	252	130920_V3_P5_SK_HA_DAS4_1-4.22574.22574.3.dta
					Cys346	1	0	2	2	3	11	(R)YVSLDQLC346(+72)LSPQcGFASTEEGNKLTEEQQWAK(L)		Cys346		1	4.9045	0.6456	2	CAM (+57), @ (+72)	1244.57	3730.69	3	-0.00733	-1.964	1277280	334	365	130920_V3_P5_SK_HA_DAS4_1-4.25951.25951.3.dta
srfAB	BSU03490	Surfactin synthetase	tr|Q45675|Q45675_BACSU	401 kDa	Cys2015	1	0	4	1	1	0	(K)ALAAPETALEESLC2015(+72)R(I)	12 Cys: Cys793, 814, 901, 1940, 2015, 2586, 2716, 2875, 3327, 3342, 3518, 3548	Cys814, Cys1940 , Cys3548		1	3.6432	0.6022	2	@ (+72)	549.27	1644.79	3	0.002439	1.482	494093	2002	2016	130920_V3_P5_SK_HA_DAS4_1-1.24750.24750.3.dta
					Cys3342	1	0	0	2	4	0	(K)DTSSVLC3342(+72)ELTAEDTK(H)				1	3.6887	0.7427	2	@ (+72)	842.376	1682.74	2	0.0001138	0.06759	204341	3336	3350	130920_V3_P5_SK_HA_DAS4_1-1.23739.23739.2.dta
cysJ	BSU33440	Sulfite reductase [NADPH] flavoprotein alpha-component GN=cysJ	sp|O32214|CYSJ_BACSU	67 kDa	Cys427/430	2	2	2	4	4	2	(K)GVC427(+72)SILC431(+72)AER(L)	5 Cys: Cys166, 190, 427, 431, 558	Cys166 , Cys558		1	3.2229	0.5679	2	@ (+72)	590.27	1178.53	2	0.0006575	0.5574	327866	425	434	130920_V3_P5_SK_HA_DAS4_1-2.21844.21844.2.dta
queF	BSU13750	NADPH-dependent 7-cyano-7-deazaguanine reductase GN=queF	sp|O31678|QUEF_BACSU	19 kDa	Cys49/56	2	0	2	4	4	5	(K)FNcPEFTSLC56(+72)PK(T)	3 Cys: Cys49, 56, 100	Cys56; Cys100		1	2.7903	0.6513	2	CAM (+57), @ (+72)	757.828	1513.64	2	0.0004585	0.3027	110475	47	58	130920_V3_P5_SK_HA_DAS4_1-8.21204.21204.2.dta
ppaC	BSU40550	Manganese-dependent inorganic pyrophosphatase GN=ppaC	sp|P37487|PPAC_BACSU	34 kDa	Cys158	1	1	2	2	2	1	(K)SPTC158(+72)TDQDVAAAK(E)	3 Cys: Cys18, 118, 158	Cys18, 118 ; Cys158		1	3.49	0.6903	2	@ (+72)	689.803	1377.59	2	3.081e-05	0.02235	319583	155	167	130920_V3_P5_SK_HA_DAS4_1-5.10834.10834.2.dta
mtnK	BSU13560	Methylthioribose kinase GN=mtnK	sp|O31663|MTNK_BACSU	45 kDa	Cys174	2	2	2	2	1	2	(K)QFTNPELC174(+72)DITER(L)	3 Cys: Cys35, 174, 336	Cys174		1	3.6059	0.6566	2	@ (+72)	819.367	1636.72	2	-0.002309	-1.41	852951	167	179	130920_V3_P5_SK_HA_DAS4_1-4.21644.21644.2.dta
tenA	BSU11650	Thiaminase-2 GN=tenA	sp|P25052|TENA_BACSU	27 kDa	Cys149	2	0	1	2	2	5	(K)LLHC149(+72)DPGHPIYQK(W)	4 Cys: Cys7, 135, 149, 229	Cys135		1	3.3642	0.6033	2	@ (+72)	796.89	1591.77	2	0.0007468	0.4689	5102390	146	158	130920_V3_P5_SK_HA_AL_1-5.15919.15919.2.dta
fusA	BSU01120	Elongation factor G GN=fusA	sp|P80868|EFG_BACSU	77 kDa	Cys595	2	2	2	0	0	0	(K)C595(+72)NPVLLEPIMK(V)	3 Cys: Cys219, 389, 595	Cys389		0.98	2.9905	0.276	2	@ (+72)	664.843	1327.67	2	0.0006748	0.5079	657131	595	605	130920_V3_P5_SK_HA_DAS4_1-2.22453.22453.2.dta
icd	BSU29130	Isocitrate dehydrogenase [NADP] GN=icd	sp|P39126|IDH_BACSU	46 kDa	Cys411	2	3	3	0	0	1	(K)C411(+72)SEFGEELIK(N)	2 Cys: Cys118, Cys411	Cys411		1	3.642	0.6326	2	@ (+72)	613.775	1225.53	2	-0.001278	-1.042	3546140	411	420	130920_V3_P5_SK_HA_DAS4_1-4.18530.18530.2.dta
gndA	BSU23860	6-phosphogluconate dehydrogenase, decarboxylating 2 GN=yqjI (gndA)	sp|P80859|6PGD2_BACSU	52 kDa	Cys168	2	1	1	0	0	1	(K)VDGEPC168(+72)TTYIGPDGAGHYVK(M)	3 Cys: Cys168, 332, 365	Cys332 , Cys365		1	3.4179	0.6968	2	@ (+72)	717.653	2149.94	3	-0.007658	-3.56	330938	163	182	130920_V3_P5_SK_HA_DAS4_1-4.18291.18291.3.dta
thrC	BSU32250	Threonine synthase GN=thrC	sp|P04990|THRC_BACSU	37 kDa	Cys101	2	2	3	0	0	0	(K)C101(+72)IVIIPNGK(I)	5 Cys: Cys80, 101, 143, 170, 288	Cys80 ,		0.99	2.35	0.43	2	@ (+72)	514.786	1027.56	2	0.00155	1.507	126547	101	109	130920_V3_P5_SK_HA_DAS4_1-6.16367.16367.2.dta
ftsH	BSU00690	ATP-dependent zinc metalloprotease FtsH GN=ftsH	sp|P37476|FTSH_BACSU	71 kDa	Cys255	2	2	4	0	0	1	(K)NAPC255(+72)LIFIDEIDAVGR(Q)	3 Cys: Cys214, 255, 564			1	4.0395	0.7288	2	@ (+72)	909.451	1816.89	2	0.001129	0.6209	478194	252	267	130920_V3_P5_SK_HA_DAS4_1-2.25163.25163.2.dta
carB	BSU11240	Carbamoyl-phosphate synthase arginine-specific large chain GN=carB	sp|P18185|CARY_BACSU	113 kDa	Cys204	2	3	2	0	1	2	(K)QALLASPINQC204(+72)LVEK(S)	8 Cys: Cys34, 204, 228, 232, 281, 527, 911, 1028	Cys34 , Cys228 , Cys232 , Cys281 , Cys527		1	4.4176	0.6634	2	@ (+72)	849.95	1697.89	2	0.0007078	0.4166	1306530	194	208	130920_V3_P5_SK_HA_DAS4_1-1.24404.24404.2.dta
mfd	BSU00550	Transcription-repair-coupling factor GN=mfd	sp|P37474|MFD_BACSU	134 kDa	Cys650	2	1	1	0	0	0	(R)LLC650(+72)GDVGYGK(T)	1 Cys: Cys650			1	2.8037	0.7532	2	@ (+72)	548.762	1095.51	2	0.0001978	0.1804	356902	648	657	130920_V3_P5_SK_HA_DAS4_1-1.19390.19390.2.dta
apt	BSU27610	Adenine phosphoribosyltransferase GN=apt	sp|O34443|APT_BACSU	19 kDa	Cys64	2	2	2	0	0	0	(R)GFIIGC64(+72)PVAYALGVGFAPVR(K)	1 Cys: Cys64			1	5.8084	0.6889	2	@ (+72)	1040.05	2078.08	2	-0.00237	-1.14	96971.8	59	78	130920_V3_P5_SK_HA_DAS4_1-8.22283.22283.2.dta
ywlF	BSU36920	Putative sugar phosphate isomerase ywlF GN=ywlF	sp|P39156|YWLF_BACSU	16 kDa	Cys83	2	3	2	0	0	0	(R)C84(+72)ALAHDTFSAK(A)	4 Cys: Cys34, 36, 66, 84	Cys34, 36		1	3.0697	0.5625	2	@ (+72)	618.282	1234.55	2	0.001505	1.218	145391	84	94	130920_V3_P5_SK_HA_DAS4_1-8.11058.11058.2.dta
yxiE	BSU39250	Universal stress protein YxiE GN=yxiE	sp|P42297|YXIE_BACSU	16 kDa	Cys142	2	1	3	0	0	0	(K)VSQLSTC142(+72)PVLIVR(-)	1 Cys: Cys142	Cys142		1	3.0311	0.6749	2	@ (+72)	743.91	1485.81	2	0.0006738	0.4532	327351	136	148	130920_V3_P5_SK_HA_DAS4_1-9.22077.22077.2.dta
yerC	BSU06580	Uncharacterized protein yerC GN=yerC	sp|Q7BVT7|YERC_BACSU	12 kDa	Cys35	2	2	5	0	0	1	(R)FFDDLC35(+72)TINEIQSLAQR(L)	3 Cys: Cys27, 35, 79	Cys27, 35 , Cys79		1	5.4326	0.6301	2	@ (+72)	695.665	2083.97	3	0.002897	1.389	1490990	30	46	130920_V3_P5_SK_HA_DAS4_1-9.22801.22801.3.dta
yxxG (wapI)	BSU39220	Uncharacterized protein wapI GN=yxxG (wapI)	sp|Q07836|YXXG_BACSU	16 kDa	Cys8	1	1	0	8	8	5	(K)IKDDC8(+72)IELELTPR(R)	2 Cys: Cys8, 116			0.99	3.371	0.4127	2	@ (+72)	539.605	1615.79	3	-0.002412	-1.492	216855	4	16	130920_V3_P5_SK_HA_DAS4_1-9.19735.19735.3.dta
msrB	BSU21680	Peptide methionine sulfoxide reductase MsrB GN=msrB	sp|P54155|MSRB_BACSU	17 kDa	Cys115	1	2	0	4	3	4	(R)YC115(+72)INSAALR(F)	2 Cys: Cys62, 115	Cys62, 115		1	2.2509	0.5642	2	@ (+72)	541.76	1081.5	2	1.481e-05	0.01368	218513	114	122	130920_V3_P5_SK_HA_DAS4_1-8.13694.13694.2.dta
gltX	BSU00920	Glutamyl-tRNA synthetase GN=gltX	sp|P22250|SYE_BACSU	56 kDa	Cys108/110	1	2	0	3	1	0	(K)cYC110(+72)TEEELEKEREEQIAR(G)	2 Cys: Cys108, 110	Cys108 , Cys110		0.97	3.7225	0.7223	2	CAM (+57), @ (+72)	1194.02	2386.03	2	0.01066	4.464	197216	108	125	130920_V3_P5_SK_HA_DAS4_1-3.14421.14421.2.dta
ribH	BSU23250	6,7-dimethyl-8-ribityllumazine synthase GN=ribH	sp|P11998|RISB_BACSU	16 kDa	Cys93	1	0	0	3	2	3	(R)GATTHYDYVC93(+72)NEAAK(G)	2 Cys: Cys93, 139			1	4.2961	0.6487	2	@ (+72)	857.864	1713.71	2	0.0006108	0.3562	94599.8	84	98	130920_V3_P5_SK_HA_DAS4_1-9.12027.12027.2.dta
acoL	BSU08090	Dihydrolipoyl dehydrogenase GN=acoL	sp|O34324|DLDH3_BACSU	49 kDa	Cys38/43	2	4	0	4	2	1	(K)LGGTC38(+72)LNEGC43(+72)IPTK(S)	6 Cys: Cys38, 43, 183, 303, 342, 351	Cys38, 43, 183; Cys303 ; Cys342		1	4.435	0.7475	2	@ (+72), @ (+72)	775.347	1548.68	2	-0.0009424	-0.6081	463674	34	47	130923_V3_P5_SK_HA_DAS4_2-3.23264.23264.2.dta
sufA	BSU32160	Fe-S carrier protein GN=sufA (yutM)	sp|O32113|SUFA_BACSU	13 kDa	Cys120	1	0	0	3	3	3	(R)TATNAGKPEEC120(+72)(-)	4 Cys: Cys38, 102, 104, 120	Cys38, 102, 104		1	2.4207	0.7425	2	@ (+72)	596.752	1191.49	2	6.681e-05	0.05602	118027	110	120	130920_V3_P5_SK_HA_DAS4_1-9.06800.06800.2.dta
purC	BSU06450	Phosphoribosylaminoimidazole-succinocarboxamide synthase GN=purC	sp|P12046|PUR7_BACSU	27 kDa	Cys171	1	2	1	2	1	3	(K)SITTIVNEELQSIFDDC171(+72)HVR(L)	2 Cys:171, 201	Cys 201		1	4.4759	0.5461	2	@ (+72)	598.539	2390.13	4	0.0003508	0.1467	1116060	155	174	130920_V3_P5_SK_HA_DAS4_1-5.27248.27248.4.dta
mtnA	BSU13550	Methylthioribose-1-phosphate isomerase GN=mtnA	sp|O31662|MTNA_BACSU	39 kDa	Cys160	1	1	1	1	3	2	(R)IMTIC160(+72)NAGSIATSR(Y)	4 Cys: Cys139, 160, 192, 283	Cys139 ; Cys160; Cys192		0.97	3.047	0.514	2	@ (+72)	755.362	1508.71	2	-0.005351	-3.545	1296420	156	169	130920_V3_P5_SK_HA_AL_1-4.21990.21990.2.dta
					Cys283	0	0	0	1	1	1	(K)C283(+72)GADIPIEERDPEEVR(Q)				0.97	2.5131	0.451	2	@ (+72)	950.43	1898.85	2	-0.00462	-2.432	1116160	283	298	130920_V3_P5_SK_HA_AL_1-4.16128.16128.2.dta
deoD	BSU19630	Purine nucleoside phosphorylase deoD-type GN=deoD	sp|O34925|DEOD_BACSU	25 kDa	Cys38	1	0	3	2	1	7	(K)FIAETYLENVEC38(+72)YNEVR(G)	3 Cys: Cys38, 91, 128	Cys38 , Cys91		1	4.6856	0.749	2	@ (+72)	1082.49	2162.97	2	0.002628	1.214	325636	27	43	130920_V3_P5_SK_HA_DAS4_1-6.21743.21743.2.dta
yceE	BSU02910	Uncharacterized protein YceE GN=yceE	sp|O34384|YCEE_BACSU	21 kDa	Cys185	1	1	1	2	2	2	(K)FNAIGSGFSGGLAALC185(+72)R(N)	3 Cys: Cys55, 159, 185	Cys185		1	3.9921	0.5909	2	@ (+72)	856.916	1711.82	2	5.881e-05	0.03433	350754	170	186	130920_V3_P5_SK_HA_DAS4_1-6.22159.22159.2.dta
panD	BSU22410	Aspartate 1-decarboxylase GN=panD	sp|P52999|PAND_BACSU	14 kDa	Cys70	1	2	1	2	1	1	(R)GSGVIC70(+72)LNGAAAR(L)	1 Cys: Cys70	Cys70		1	2.8972	0.6808	2	@ (+72)	630.813	1259.61	2	-0.0008502	-0.6744	183428	65	77	130920_V3_P5_SK_HA_DAS4_1-10.14091.14091.2.dta
cheW	BSU16440	Chemotaxis protein CheW GN=cheW	sp|P39802|CHEW_BACSU	18 kDa	Cys48	1	1	1	2	2	2	(R)VPGVEPYIC48(+72)GVINLR(G)	1 Cys: Cys48			1	3.8048	0.4744	2	@ (+72)	567.634	1699.88	3	-0.0001522	-0.08948	473515	40	54	130920_V3_P5_SK_HA_DAS4_1-7.22532.22532.3.dta
ispE	BSU00460	4-diphosphocytidyl-2-C-methyl-D-erythritol kinase GN=ispE	sp|P37550|ISPE_BACSU	32 kDa	Cys273	1	1	2	2	2	2	(R)GFC273(+72)DQVYAVR(M)	4 Cys: Cys140, 164, 210, 273	Cys140, 164; Cys210 , Cys273		1	2.9907	0.7737	2	@ (+72)	615.275	1228.54	2	-0.0008352	-0.6793	648614	271	280	130920_V3_P5_SK_HA_DAS4_1-5.23529.23529.2.dta
ydbP	BSU04550	Thioredoxin-like protein ydbP GN=ydbP	sp|P96611|YDBP_BACSU	12 kDa	Cys29	1	0	1	1	2	1	(K)FYADWC29(+72)PDcTR(M)	2 Cys: Cys29, 32	Cys29, 32	catalytic active site	1	2.4935	0.838	2	@ (+72)	753.284	1504.55	2	-0.003333	-2.214	147422	24	34	130920_V3_P5_SK_HA_DAS4_1-9.13538.13538.2.dta
ywrO	BSU35990	General stress protein 14 GN=ywrO	sp|P80871|GS14_BACSU	20 kDa	Cys54	1	1	0	1	2	2	(K)EQQLC54(+72)EEYDR(I)	1 Cys: Cys54			1	2.3543	0.6301	2	@ (+72)	692.778	1383.54	2	-0.001553	-1.122	114826	50	59	130920_V3_P5_SK_HA_DAS4_1-7.13876.13876.2.dta
yhfK	BSU10260	Uncharacterized sugar epimerase yhfK GN=yhfK	sp|O07609|YHFK_BACSU	23 kDa	Cys67	1	0	0	1	1	2	(K)GC67(+72)DAIIFTAGSGGSTGYDK(T)	1 Cys: Cys67			1	4.8047	0.7778	2	@ (+72)	946.415	1890.82	2	0.002628	1.389	48243.3	66	84	130920_V3_P5_SK_HA_DAS4_1-6.19807.19807.2.dta
gabD	BSU03910	Succinate-semialdehyde dehydrogenase [NADP+] GN=gabD	sp|P94428|GABD_BACSU	50 kDa	Cys266	1	0	0	1	1	1	(R)NAGQTC266(+72)VcANR(L)	4 Cys: Cys152, 266, 268, 345	Cys152, Cys266; Cys268	Cys266: catalytic active site	1	2.5553	0.6794	2	@ (+72)	633.264	1264.51	2	0.002051	1.62	274726	261	271	130920_V3_P5_SK_HA_DAS4_1-3.08443.08443.2.dta
tsf	BSU16500	Elongation factor Ts GN=tsf	sp|P80700|EFTS_BACSU	32 kDa	Cys239	1	1	1	0	0	0	(R)LNKFFEEIC239(+72)LLDQAFVKNPDEK(V)	2 Cys: Cys22, 239	Cys22; Cys239		1	5.065	0.5731	2	@ (+72)	904.786	2711.34	3	0.002878	1.061	974428	231	252	130923_V3_P5_SK_HA_DAS4_2-5.25218.25218.3.dta
leuA	BSU28280	2-isopropylmalate synthase GN=leuA	sp|P94565|LEU1_BACSU	57 kDa	Cys67	1	1	0	0	0	0	(K)NC67(+72)SVTGLAR(C)	6 Cys: Cys67, 75, 143, 202, 226, 440	Cys202; Cys226		1	2.3988	0.4763	2	@ (+72)	496.736	991.458	2	0.0001618	0.163	3654670	66	74	130920_V3_P5_SK_HA_DAS4_1-3.14285.14285.2.dta
aspS	BSU27550	Aspartyl-tRNA synthetase GN=aspS	sp|O32038|SYD_BACSU	66 kDa	Cys8	1	1	0	0	0	0	(R)TYYC8(+72)GDITEK(A)	3 Cys: Cys8, 221, 565	Cys8, Cys221; Cys565		1	2.207	0.6428	2	@ (+72)	632.765	1263.51	2	-0.0005972	-0.4723	1037300	5	14	130920_V3_P5_SK_HA_DAS4_1-3.17101.17101.2.dta
pta	BSU37660	Phosphate acetyltransferase GN=pta	sp|P39646|PTAS_BACSU	35 kDa	Cys306	1	1	1	0	0	0	(R)GC306(+72)NAEDVYNLALITAAQAL(-)	2 Cys: Cys167, 306	Cys167 , Cys306		1	4.4179	0.5676	2	@ (+72)	674.661	2020.96	3	0.001445	0.7146	365566	305	323	130920_V3_P5_SK_HA_DAS4_1-5.27268.27268.3.dta
rplN	BSU01260	50S ribosomal protein L14 GN=rplN	sp|P12875|RL14_BACSU	13 kDa	Cys41	1	1	3	0	0	1	(K)TANIGDVIVC41(+72)TVK(Q)	2 Cys: Cys41, 84	Cys41		1	3.0311	0.6339	2	@ (+72)	702.866	1403.72	2	0.001573	1.12	157430	32	44	130920_V3_P5_SK_HA_DAS4_1-9.21329.21329.2.dta
gatB	BSU06690	Aspartyl/glutamyl-tRNA(Asn/Gln) amidotransferase subunit B GN=gatB	sp|O30509|GATB_BACSU	54 kDa	Cys192	1	1	0	0	0	0	(R)C192(+72)DANISLRPIGQEEFGTK(T)	3 Cys: Cys68, 183, 192	Cys68		1	3.3265	0.6422	2	@ (+72)	683.995	2048.96	3	-0.001437	-0.7011	2732420	192	209	130920_V3_P5_SK_HA_DAS4_1-3.18945.18945.3.dta
fabL	BSU08650	Enoyl-[acyl-carrier-protein] reductase [NADPH] FabL GN=fabL	sp|P71079|FABL_BACSU	27 kDa	Cys6	1	1	2	0	0	0	(K)C6(+72)ALVTGSSR(G)	2 Cys: Cys6, 120	Cys120		1	2.4819	0.6081	2	@ (+72)	483.231	964.447	2	0.0003198	0.3313	454566	6	14	130920_V3_P5_SK_HA_DAS4_1-6.10485.10485.2.dta
hisG	BSU34920	ATP phosphoribosyltransferase GN=hisG	sp|O34520|HIS1_BACSU	24 kDa	Cys95	1	1	2	0	0	1	(K)C95(+72)HLAVAGLPNTDWSGVAPR(I)	2 Cys: Cys95, 176	Cys95 ,		1	4.2794	0.6629	2	@ (+72)	679.333	2034.98	3	0.001169	0.5741	260945	95	113	130920_V3_P5_SK_HA_DAS4_1-6.19423.19423.3.dta
floA (yqfA)	BSU25380	UPF0365 protein flotillin GN=floA (yqfA)	sp|P54466|YQFA_BACSU	36 kDa	Cys110	1	1	2	0	0	0	(R)C110(+72)AAIDLAGR(D)	1 Cys: Cys110			1	2.7054	0.5894	2	@ (+72)	481.233	960.452	2	-5.819e-05	-0.06053	1003630	110	118	130920_V3_P5_SK_HA_DAS4_1-5.16291.16291.2.dta
yoaD	BSU18560	Putative 2-hydroxyacid dehydrogenase yoaD GN=yoaD	sp|O34815|YOAD_BACSU	39 kDa	Cys187	1	1	1	0	0	0	(K)LLTAFDC187(+72)K(I)	3 Cys: Cys10, 88, 187	Cys187		0.99	2.6044	0.571	2	@ (+72)	491.741	981.467	2	0.0001678	0.1708	1347830	181	188	130920_V3_P5_SK_HA_DAS4_1-5.20695.20695.2.dta
lutA	BSU34050	Lactate utilization protein A GN=lutA	sp|O07020|LUTA_BACSU	26 kDa	Cys31	1	1	2	0	0	0	(R)LGC31(+72)EVDFPEGQIccGQPAYNSGYVHDAK(K)	11 Cys: Cys9, 31, 41, 42, 79, 137, 170, 171, 195, 209, 211	Cys9, 41, 42, 79, 137, 170, 171, 211		0.98	4.2884	0.4428	2	@ (+72)	1062.78	3185.33	3	-0.006959	-2.184	168588	29	56	130920_V3_P5_SK_HA_DAS4_1-5.22339.22339.3.dta
thrB	BSU32240	Homoserine kinase GN=thrB	sp|P04948|KHSE_BACSU	33 kDa	Cys114	1	1	1	0	0	0	(R)GLGSSAAAIVAAIELADELC114(+72)GLK(L)	2 Cys: Cys114, 284			1	6.7765	0.758	2	@ (+72)	748.726	2243.16	3	0.0008538	0.3805	658671	95	117	130920_V3_P5_SK_HA_DAS4_1-5.27684.27684.3.dta
rapF	BSU37460	Response regulator aspartate phosphatase F GN=rapF	sp|P71002|RAPF_BACSU	46 kDa	Cys231	1	1	0	0	0	0	(R)TLYNIGLC231(+72)K(N)	2 Cys: Cys184, 231			0.99	2.2604	0.5445	2	@ (+72)	548.781	1095.55	2	0.00235	2.143	476189	224	232	130920_V3_P5_SK_HA_DAS4_1-4.20836.20836.2.dta
yqhL	BSU24540	Uncharacterized protein yqhL GN=yqhL	sp|P54510|YQHL_BACSU	15 kDa	Cys105	1	2	0	0	0	0	(K)NGC105(+72)TEIYNLK(G)	2 Cys: Cys87, 105	Cys87		1	2.5987	0.4933	2	@ (+72)	613.781	1225.55	2	0.001072	0.8738	138952	103	112	130920_V3_P5_SK_HA_DAS4_1-8.16389.16389.2.dta
ydbB	BSU04410	Uncharacterized protein ydbB GN=ydbB	sp|P96597|YDBB_BACSU	13 kDa	Cys30	1	1	0	1	1	1	(K)HANFSISEVNDHC30(+72)VR(L)	3 Cys: Cys30, 97, 113			1	3.3978	0.6672	2	@ (+72)	600.602	1798.79	3	-0.002236	-1.242	123105	18	32	130920_V3_P5_SK_HA_DAS4_1-9.14417.14417.3.dta
yqeI	BSU25650	Probable RNA-binding protein YqeI GN=yqeI	sp|P54454|YQEI_BACSU	11 kDa	Cys54	0	0	0	7	5	5	(K)VSVLQNC54(+72)EEDKNDVAEALVK(G)	1 Cys: Cys54			1	5.4097	0.6859	2	@ (+72)	1138.05	2274.08	2	-0.003017	-1.326	958679	48	67	130920_V3_P5_SK_HA_AL_1-9.24821.24821.2.dta
srfAA	BSU03480	Surfactin synthase subunit 1 GN=srfAA	sp|P27206|SRFAA_BACSU	402 kDa	Cys117	0	0	1	3	2	7	(K)KPLPLYDC117(+72)DLFR(F)	15 Cys: Cys117, 243, 414, 557, 758, 904, 1562, 1759, 1848, 1945, 2175, 2590, 2720, 2879, 3557	Cys3557		1	5.2824	0.7083	2	@ (+72)	517.928	1550.76	3	-2.192e-06	-0.001413	6223010	110	121	130920_V3_P5_SK_HA_AL_1-1.23874.23874.3.dta
ilvA	BSU21770	Threonine dehydratase biosynthetic GN=ilvA	sp|P37946|THD1_BACSU	47 kDa	Cys147	0	0	0	3	5	4	(K)SAAEcC147(+72)EAESR(T)	8 Cys: Cys44, 82, 96, 147, 148, 273, 283, 312			1	2.7061	0.7232	2	CAM (+57), @ (+72)	642.736	1283.46	2	-0.001001	-0.7797	23013	142	152	130920_V3_P5_SK_HA_AL_1-10.06458.06458.2.dta
drm	BSU23500	Phosphopentomutase GN=drm	sp|P46353|DEOB_BACSU	44 kDa	Cys232	0	0	0	3	2	2	(K)DC233(+72)GLDVISIGK(I)	2 Cys: Cys179, 233	Cys179		1	3.3469	0.6188	2	@ (+72)	596.291	1190.57	2	-0.0009732	-0.8167	1605810	232	242	130920_V3_P5_SK_HA_AL_1-3.25764.25764.2.dta
folK	BSU00790	2-amino-4-hydroxy-6-hydroxymethyldihydropteridine pyrophosphokinase GN=folK	sp|P29252|HPPK_BACSU	19 kDa	Cys133	0	0	0	3	2	2	(R)LFVLAPLAEIC133(+72)QQVEK(E)	1 Cys: Cys133			1	5.1154	0.6956	2	@ (+72)	937.002	1871.99	2	0.0002118	0.1131	201711	123	138	130920_V3_P5_SK_HA_AL_2-7.23879.23879.2.dta
htpG	BSU39820	Chaperone protein htpG GN=htpG	sp|P46208|HTPG_BACSU	72 kDa	Cys160	0	0	1	2	2	3	(K)ALGSEEAYKWESAGADGYTIEPC160(+72)EK(D)	4 Cys: Cys160, 315, 539, 622	Cys315 ; Cys539, Cys622		1	3.5502	0.5254	2	@ (+72)	926.077	2775.21	3	0.002961	1.066	263914	138	162	130920_V3_P5_SK_HA_AL_1-2.22333.22333.3.dta
argH	BSU29440	Argininosuccinate lyase GN=argH	sp|O34858|ARLY_BACSU	52 kDa	Cys197	0	0	0	2	3	2	(K)SPLGC197(+72)GALAGTTFPIDR(D)	6 Cys: Cys48, 197, 260, 395, 455, 461			1	4.4304	0.7623	2	@ (+72)	874.429	1746.84	2	0.0003258	0.1864	3094090	193	209	130920_V3_P5_SK_HA_AL_1-3.26015.26015.2.dta
mtnE	BSU13580	Transaminase MtnE GN=mtnE	sp|O31665|MTNE_BACSU	44 kDa	Cys291	0	0	0	2	1	2	(R)ATQEAAAEALLADQTC291(+72)VAEQNAR(Y)	5 Cys: Cys113, 202, 217, 291, 310			1	4.8576	0.6663	2	@ (+72)	816.049	2445.13	3	-5.519e-05	-0.02256	1472870	276	298	130920_V3_P5_SK_HA_AL_1-4.22568.22568.3.dta
yobJ	BSU18980	Uncharacterized protein yobJ GN=yobJ	sp|O34774|YOBJ_BACSU	34 kDa	Cys105	0	0	1	2	1	2	(R)NILLIDQILNTEDC105(+72)FR(E)	2 Cys: Cys105, 214			1	5.7971	0.7212	2	@ (+72)	996.496	1990.98	2	-0.008917	-4.477	2011750	92	107	130920_V3_P5_SK_HA_AL_1-5.27873.27873.2.dta
aroA	BSU29750	Protein AroA(G) GN=aroA	sp|P39912|AROG_BACSU	40 kDa	Cys126	0	0	0	1	1	2	(R)FIVGPC126(+72)AVESYEQVAEVAAAAK(K)	2 Cys: Cys126, 259	Cys126 , Cys259		1	5.4941	0.5079	2	@ (+72)	775.381	2323.12	3	-0.001909	-0.8215	2715330	121	142	130920_V3_P5_SK_HA_AL_1-4.27044.27044.3.dta
clpC	BSU00860	Negative regulator of genetic competence ClpC/MecB GN=clpC	sp|P37571|CLPC_BACSU	90 kDa	Cys311	0	0	1	1	1	2	(R)GELQC311(+72)IGATTLDEYRK(Y)	1 Cys: Cys311			0.97	4.1194	0.6767	2	@ (+72)	934.943	1867.87	2	-0.008853	-4.737	665591	307	322	130920_V3_P5_SK_HA_AL_1-2.20351.20351.2.dta
ytsJ	BSU29220	Probable NAD-dependent malic enzyme 4 GN=ytsJ	sp|O34962|MAO4_BACSU	44 kDa	Cys44	0	0	0	1	1	0	(K)DLSLAYSPGVAEPC44(+72)K(D)	3 Cys: Cys44, 140, 214	Cys44 , Cys140		0.99	3.4935	0.5731	2	@ (+72)	811.382	1620.75	2	-0.003944	-2.432	25187.2	31	45	130920_V3_P5_SK_HA_AL_1-10.14372.14372.2.dta
purF	BSU06490	Amidophosphoribosyltransferase GN=purF	sp|P00497|PUR1_BACSU	52 kDa	Cys445	0	0	0	1	1	2	(R)KYDDSNC445(+72)GQcLAcFTGK(Y)	7 Cys: Cys12, 207, 247, 393, 445, 448, 451	Cys12, 207, 247, 393; Cys445 ; Cys448, 451		1	5.0596	0.7076	2	@ (+72)	1019.91	2037.8	2	-0.006526	-3.201	798316	439	455	130920_V3_P5_SK_HA_AL_1-3.19936.19936.2.dta
folD	BSU24310	Bifunctional protein FolD GN=folD	sp|P54382|FOLD_BACSU	31 kDa	Cys240	0	0	0	1	2	0	(K)LC240(+72)GDVEFEGAK(E)	3 Cys:Cys140, 188, 240	Cys140, 188		1	2.8404	0.5489	2	@ (+72)	620.273	1238.53	2	-0.0006062	-0.489	112974	239	249	130920_V3_P5_SK_HA_AL_1-10.12802.12802.2.dta
argF	BSU11250	Ornithine carbamoyltransferase GN=argF	sp|P18186|OTC_BACSU	35 kDa	Cys137	0	0	0	1	2	1	(K)EADIPVINGLTDKYHPC137(+72)QALADLLTIK(E)	5 Cys: Cys137, 175, 180, 270, 319	Cys137 , Cys270		1	3.9233	0.6728	2	@ (+72)	1008.52	3022.55	3	0.0009878	0.3267	2721510	121	147	130920_V3_P5_SK_HA_AL_1-4.27401.27401.3.dta
smc	BSU15940	Chromosome partition protein Smc GN=smc	sp|P51834|SMC_BACSU	136 kDa	Cys119	0	0	1	1	1	1	(R)SGESEFLINNQPC119(+72)R(L)	4 Cys: Cys119, 437, 826, 1114	Cys119 , Cys1114		1	3.3815	0.4732	2	@ (+72)	833.372	1664.73	2	0.001701	1.021	425045	107	120	130920_V3_P5_SK_HA_AL_1-1.19345.19345.2.dta
murAA	BSU36760	UDP-N-acetylglucosamine 1-carboxyvinyltransferase 1 GN=murAA	sp|P70965|MURA1_BACSU	47 kDa	Cys43	0	0	0	1	1	1	(K)SVIC43(+72)DVPTLSDVYTINEVLR(H)	2 Cys: Cys43, 117	Cys117		1	3.7613	0.6941	2	@ (+72)	1154.58	2307.15	2	0.002222	0.9626	846044	40	59	130920_V3_P5_SK_HA_AL_2-3.27419.27419.2.dta
pyrK	BSU15530	Dihydroorotate dehydrogenase B (NAD(+)), electron transfer subunit GN=pyrK	sp|P25983|PYRK_BACSU	28 kDa	Cys9	0	0	0	1	2	0	(K)AYLTVC9(+72)SNQQIADR(V)	8 Cys: Cys9, 154, 192, 220, 225, 228, 230, 243	Cys192, 220, 225, 228; Cys230 ; Cys243		1	3.5865	0.6014	2	@ (+72)	827.389	1652.76	2	-0.002472	-1.495	969832	4	17	130920_V3_P5_SK_HA_AL_1-5.20367.20367.2.dta
mtnU	BSU13570	UPF0012 hydrolase mtnU GN=mtnU	sp|O31664|MTNU_BACSU	29 kDa	Cys145	0	0	0	1	1	2	(K)SSGLIC145(+72)YDIR(F)	5 Cys: Cys7, 145, 192, 197, 199	Cys145; Cys197	Cys145: catalytic active site	1	2.3317	0.6649	2	@ (+72)	599.783	1197.55	2	-0.0003662	-0.3055	1719220	140	149	130920_V3_P5_SK_HA_AL_1-5.22018.22018.2.dta
cotE	BSU17030	Spore coat protein E GN=cotE	sp|P14016|COTE_BACSU	21 kDa	Cys22	0	0	1	1	1	3	(K)FTQC22(+72)TNTISPEK(K)	2 Cys: Cys22, 113	Cys113		0.99	2.5089	0.5384	2	@ (+72)	720.83	1439.65	2	0.002596	1.802	767635	19	30	130920_V3_P5_SK_HA_AL_1-6.13047.13047.2.dta
yesJ	BSU06920	Uncharacterized N-acetyltransferase YesJ GN=yesJ	sp|O31513|YESJ_BACSU	20 kDa	Cys18	0	0	0	1	1	0	(K)IENETIADGFYAC18(+72)PAVYEDAESITGLLVR(T)	2 Cys: Cys18, 144	Cys144		1	4.9877	0.7032	2	@ (+72)	1077.85	3230.51	3	-0.001626	-0.5032	260055	6	34	130920_V3_P5_SK_HA_AL_1-7.24796.24796.3.dta
yutF	BSU32290	Uncharacterized hydrolase yutF GN=yutF	sp|O32125|YUTF_BACSU	28 kDa	Cys26	0	0	0	1	1	2	(K)IEEAC26(+72)EFVR(T)	2 Cys: Cys26, 133			1	2.3571	0.7319	2	@ (+72)	584.262	1166.51	2	-0.001157	-0.9912	1974990	22	30	130920_V3_P5_SK_HA_AL_1-5.20149.20149.2.dta
yneR	BSU18060	Uncharacterized protein yneR GN=yneR	sp|Q45063|YNER_BACSU	11 kDa	Cys346	0	1	0	1	1	1	(R)YGGC34(+72)SNVQK(G)	1 Cys: Cys34			1	2.4055	0.6315	2	@ (+72)	514.22	1026.43	2	-0.0003422	-0.3331	186413	31	39	130923_V3_P5_SK_HA_DAS4_2-7.07127.07127.2.dta
ydfG	BSU05400	Uncharacterized protein ydfG GN=ydfG	sp|P96684|YDFG_BACSU	17 kDa	Cys71	0	0	0	1	1	1	(R)IYcLHAWNEC71(+72)DFYSPEEK(A)	4 Cys: Cys48, 51, 71, 78	Cys48, 51		1	5.5138	0.7961	2	@ (+72)	792.665	2374.97	3	0.002933	1.234	353504	69	86	130920_V3_P5_SK_HA_AL_1-8.23699.23699.3.dta
fpbP (yclP)	BSU03820	Petrobactin import ATP-binding protein GN=fpbP (yclP)	sp|P94420|YCLP_BACSU	28 kDa	Cys141	0	0	0	2	1	2	(K)LEDIQDKYLDQLSGGQC141(+72)QR(A)	2 Cys: Cys68, 141			0.99	3.3615	0.5231	2	@ (+72)	761.026	2280.06	3	0.003134	1.374	1767120	125	143	130920_V3_P5_SK_HA_AL_1-5.21679.21679.3.dta
ohrR*	BSU13150	Organic hydroperoxide resistance transcriptional regulator	sp|O34777|OHRR_BACSU	17 kDa	Cys15	2	2	2	1	1	1	(K)LENQLC15(+72)FLLYASSR(E)	1 Cys: Cys15	Cys15	Cys15 redox-sensing	1	5.0228	0.7051	2	@ (+72)	864.926	1727.84	2	0.0004448	0.2573	73247.3	10	23	130927_V3_P5_SK_HA_All-OhrR-1.08190.08190.2.dta
hypR*	BSU40540	Transcriptional regulator	sp|A0A060JJI6_BACIU	14 kDa	Cys14	2	2	2	1	1	1	(K)EGC14(+72)PVEFTLDVIGGK(W)	2Cys: Cys14, Cys49	Cys14	Cys14 redox-sensing	0.99	4.9415	0.7022	2	@ (+72)	818.391	1634.77	2	-0.001067	-0.6524	508641	12	26	131028_V3_P5_SK_HA_HypR_01.09046.09046.2.dta
					Cys49	2	2	2	1	1	1	(R)IC49(+72)PSITQR(M)				0.99	2.0128	0.5563	2	@ (+72)	495.249	988.483	2	-0.0002912	-0.2943	340058	48	55	131028_V3_P5_SK_HA_HypR_01.06129.06129.2.dta
yodB*	BSU19540	HTH-type transcriptional regulator YodB	sp|O34844|YODB_BACSU	12 kDa	Cys101	2	2	2	1	1	1	(K)GTALQAVFQEmQAWADQFC101(+72)EPGDTVcEEEK(-)	3 Cys: Cys6, 101, 108	Cys6	Cys6 redox-sensing	0.99	6.2515	0.6993	2	@ (+72)	1169.5	3505.46	3	1.002	-0.1982 (+1 neutron corrected from 285.8)	22197.1	83	112	131028_V3_P5_SK_HA_YodB_10.08452.08452.3.dta
catR*	BSU33680	Uncharacterized HTH-type transcriptional regulator YvaP	sp|O32238|YVAP_BACSU	12 kDa	Cys7	2	2	2	1	1	1	(-)mNQSEmC7(+72)PR(F)	1 Cys: Cys7	Cys7	Cys7 redox-sensing	1	2.9562	0.7382	2	@ (+72)	600.219	1198.42	2	-0.0009022	-0.7522	47026.6	1	9	131028_V3_P5_SK_HA_CatR_16.02802.02802.2.dta
Table S3. Identification of 108 S-thioallylated proteins in the B. subtilis 168 allicin and DAS4 proteome using shotgun LC-MS/MS analysis including their spectral counts, Sequest Xcorrs, deltaCn scores and mass deviations. B. subtilis 168 was treated with 90 µM allicin and 92 µM DAS4 for 30 min and S-thioallylated proteins were identified in the total protein extract and after immunoprecipitation…

## Sheet: Table S4
Table S4. Functional classification based on TIGRfam of the 108 proteins with S-thioallylated Cys peptides identified in the B. subtilis proteome under allicin and DAS4 stress.
Gene	Locus tag	Funct. Category Level-1	Funct. Category Level-2	Funct. Category Level-3	Cys-SS-Allyl	Conserved Cys	Cys-S-allyl peptide
ptsI	BSU13910	Cellular processes	Transporters	Phosphotransferase system	Cys363	Cys502	(R)LC363(+72LEEQEIFR(T)
fpbP	BSU03820	Cellular processes	Transporters	ABC transporters	Cys141		(K)LEDIQDKYLDQLSGGQC141(+72)QR(A)
ftsH	BSU00690	Cellular processes	Cell envelope and cell division	Cell division	Cys255		(K)NAPC255(+72)LIFIDEIDAVGR(Q)
floA	BSU25380	Cellular processes	Cell envelope and cell division	Membrane dynamics	Cys110		(R)C110(+72)AAIDLAGR(D)
murAA	BSU36760	Cellular processes	Cell envelope and cell division	Cell wall synthesis	Cys43	Cys117	(K)SVIC43(+72)DVPTLSDVYTINEVLR(H)
ahpC	BSU40090	Adaptation to environmental changes	Adaptation to environmental changes	Resistance against oxidative and electrophile stress	Cys166*	Cys47 , Cys166	(R)QNPGEVC166(+72)PAKWEEGGETLTPSLDLVGKI(-)
msrB	BSU21680	Adaptation to environmental changes	Adaptation to environmental changes	Resistance against oxidative and electrophile stress	Cys115*	Cys62, 115	(R)YC115(+72)INSAALR(F)
wapI	BSU39220	Adaptation to environmental changes	Adaptation to environmental changes	Toxins, antitoxins and immunity against toxins	Cys8		(K)IKDDC8(+72)IELELTPR(R)
yceE	BSU02910	Adaptation to environmental changes	Adaptation to environmental changes	General stress proteins (controlled by SigB)	Cys185*	Cys185	(K)FNAIGSGFSGGLAALC185(+72)R(N)
yobJ	BSU18980	Adaptation to environmental changes	Adaptation to environmental changes	Cell envelope stress proteins (controlled by SigM, V, W, X, Y)	Cys105		(R)NILLIDQILNTEDC105(+72)FR(E)
yozO	BSU19290	Adaptation to environmental changes	Adaptation to environmental changes	Cell envelope stress proteins (controlled by SigM, V, W, X, Y)	Cys37		(R)VDQIC37(+72)FTNK(R)
cheW	BSU16440	Adaptation to environmental changes	Motility and chemotaxis	Motility and chemotaxis	Cys48		(R)VPGVEPYIC48(+72)GVINLR(G)
cotE	BSU17030	Adaptation to environmental changes	Sporulation	Sporulation proteins	Cys22	Cys113	(K)FTQC22(+72)TNTISPEK(K)
spo0M	BSU08760	Adaptation to environmental changes	Sporulation	Sporulation/ other	Cys159*	Cys 159	(R)LNEADC159(+72)EQAPYFQR(R)
yesJ	BSU06920	Adaptation to environmental changes	Sporulation	Sporulation proteins	Cys18	Cys144	(K)IENETIADGFYAC18(+72)PAVYEDAESITGLLVR(T)
mfd	BSU00550	Information processing	Genome organization	DNA repair/ recombination	Cys650		(R)LLC650(+72)GDVGYGK(T)
rapF	BSU37460	Information processing	Genome organization	Genetic competence	Cys231		(R)TLYNIGLC231(+72)K(N)
smc	BSU15940	Information processing	Genome organization	DNA condensation/ segregation	Cys119*	Cys119 , Cys1114	(R)SGESEFLINNQPC119(+72)R(L)
gltX	BSU00920	Information processing	Protein synthesis, modification and degradation	Translation /Aminoacyl-tRNA synthetases	Cys108/110*	Cys108 , Cys110	(K)cYC110(+72)TEEELEKEREEQIAR(G)
aspS	BSU27550	Information processing	Protein synthesis, modification and degradation	Translation /Aminoacyl-tRNA synthetases	Cys8*	Cys8, Cys221; Cys565	(R)TYYC8(+72)GDITEK(A)
gatB	BSU06690	Information processing	Protein synthesis, modification and degradation	Translation /Aminoacyl-tRNA synthetases	Cys192	Cys68	(R)C192(+72)DANISLRPIGQEEFGTK(T)
rplN	BSU01260	Information processing	Protein synthesis, modification and degradation	Translation / Ribosomal proteins	Cys41*	Cys41	(K)TANIGDVIVC41(+72)TVK(Q)
ylxS	BSU16590	Information processing	Protein synthesis, modification and degradation	Translation	Cys53*	Cys53	(R)VFIDSDDGVDIEEC53(+72)AK(V)
yqeI	BSU25650	Information processing	Protein synthesis, modification and degradation	Translation	Cys54		(K)VSVLQNC54(+72)EEDKNDVAEALVK(G)
fusA	BSU01120	Information processing	Protein synthesis, modification and degradation	Translation / Translation factors	Cys595	Cys389	(K)C595(+72)NPVLLEPIMK(V)
tsf	BSU16500	Information processing	Protein synthesis, modification and degradation	Translation / Translation factors	Cys239*	Cys22; Cys239	(R)LNKFFEEIC239(+72)LLDQAFVKNPDEK(V)
tufA	BSU01130	Information processing	Protein synthesis, modification and degradation	Translation / Translation factors	Cys83*	Cys83	(R)HYAHVDC83(+72)PGHADYVK(N)
queF	BSU13750	Information processing	Protein synthesis, modification and degradation	Translation / tRNA modification and maturation	Cys49/56*	Cys56; Cys100	(K)FNcPEFTSLC56(+72)PK(T)
folD	BSU24310	Information processing	Protein synthesis, modification and degradation	Translation / tRNA modification and maturation	Cys240	Cys140, 188	(K)LC240(+72)GDVEFEGAK(E)
htpG	BSU39820	Information processing	Protein synthesis, modification and degradation	Proteolysis	Cys160	Cys315 ; Cys539, Cys622	(K)ALGSEEAYKWESAGADGYTIEPC160(+72)EK(D)
clpC	BSU00860	Information processing	Protein synthesis, modification and degradation	Proteolysis	Cys311		(R)GELQC311(+72)IGATTLDEYRK(Y)
catR	BSU33680	Information processing	Regulation of gene expression	Transcription factors	Cys7*	Cys7	(-)mNQSEmC7(+72)PR(F)
hypR	BSU40540	Information processing	Regulation of gene expression	Transcription factors	Cys14*	Cys14	(K)EGC14(+72)PVEFTLDVIGGK(W)
ohrR	BSU13150	Information processing	Regulation of gene expression	Transcription factors	Cys15*	Cys15	(K)LENQLC15(+72)FLLYASSR(E)
yerC	BSU06580	Information processing	Regulation of gene expression	Transcription factor	Cys35*	Cys27, 35 , Cys79	(R)FFDDLC35(+72)TINEIQSLAQR(L)
yodB	BSU19540	Information processing	Regulation of gene expression	Transcription factors	Cys101	Cys6	(K)GTALQAVFQEmQAWADQFC101(+72)EPGDTVcEEEK(-)
rnjB	BSU16780	Information processing	RNA synthesis and degradation	RNases	Cys177		(K)FDQTPALNQTC177(+72)DIGEIAK(I)
srfAB	BSU03490	Metabolism	Biosynthesis of cofactors/ antimicrobials/ metals	Biosynthesis of antibacterial compounds	Cys2015	Cys814, Cys1940 , Cys3548	(K)ALAAPETALEESLC2015(+72)R(I)
srfAA	BSU03480	Metabolism	Biosynthesis of cofactors/ antimicrobials/ metals	Biosynthesis of antibacterial compounds	Cys117	Cys3557	(K)KPLPLYDC117(+72)DLFR(F)
tenA	BSU11650	Metabolism	Biosynthesis of cofactors/ antimicrobials/ metals	Biosynthesis of thiamine	Cys149	Cys135	(K)LLHC149(+72)DPGHPIYQK(W)
ribH	BSU23250	Metabolism	Biosynthesis of cofactors/ antimicrobials/ metals	Biosynthesis of riboflavin/ FAD	Cys93		(R)GATTHYDYVC93(+72)NEAAK(G)
panD	BSU22410	Metabolism	Biosynthesis of cofactors/ antimicrobials/ metals	Biosynthesis of coenzyme A	Cys70*	Cys70	(R)GSGVIC70(+72)LNGAAAR(L)
folK	BSU00790	Metabolism	Biosynthesis of cofactors/ antimicrobials/ metals	Biosynthesis of folate	Cys133		(R)LFVLAPLAEIC133(+72)QQVEK(E)
sufA	BSU32160	Metabolism	Biosynthesis of cofactors/ antimicrobials/ metals	Biosynthesis of iron-sulfur clusters	Cys120	Cys38, 102, 104	(R)TATNAGKPEEC120(+72)(-)
ppaC	BSU40550	Metabolism	Biosynthesis of cofactors/ antimicrobials/ metals	Phosphate metabolism	Cys158*	Cys18, 118 ; Cys158	(K)SPTC158(+72)TDQDVAAAK(E)
cysJ	BSU33440	Metabolism	Biosynthesis of cofactors/ antimicrobials/ metals	Sulfur metabolism	Cys427/430	Cys166 , Cys558	(K)GVC427(+72)SILC431(+72)AER(L)
metE	BSU13180	Metabolism	Biosynthesis of amino acids	Biosynthesis of methionine/ S-adenosylmethionine	Cys719	Cys520, Cys647	(R)VPSTEEMYNIIVDALAVC719(+72)PTDR(F)
metI	BSU11870	Metabolism	Biosynthesis of amino acids	Biosynthesis of methionine/ S-adenosylmethionine	Cys128		(K)YGLTFHYDDFSDEDC128(+72)LR(S)
mtnA	BSU13550	Metabolism	Biosynthesis of amino acids	Biosynthesis of methionine/ S-adenosylmethionine	Cys160	Cys139 ; Cys160; Cys192	(R)IMTIC160(+72)NAGSIATSR(Y)
mtnE	BSU13580	Metabolism	Biosynthesis of amino acids	Biosynthesis of methionine/ S-adenosylmethionine	Cys291		(R)ATQEAAAEALLADQTC291(+72)VAEQNAR(Y)
mtnK	BSU13560	Metabolism	Biosynthesis of amino acids	Biosynthesis of methionine/ S-adenosylmethionine	Cys174*	Cys174	(K)QFTNPELC174(+72)DITER(L)
mtnU	BSU13570	Metabolism	Biosynthesis of amino acids	Biosynthesis of methionine/ S-adenosylmethionine	Cys145*	Cys145; Cys197	(K)SSGLIC145(+72)YDIR(F)
yitJ	BSU11010	Metabolism	Biosynthesis of amino acids	Biosynthesis of methionine/ S-adenosylmethionine	Cys30	Cys200, 265, 266; Cys85	(R)C30(+72)FEELNISKPEEIQR(I)
yoaD	BSU18560	Metabolism	Biosynthesis of amino acids	Biosynthesis of methionine/ S-adenosylmethionine	Cys187*	Cys187	(K)LLTAFDC187(+72)K(I)
yxjG	BSU38960	Metabolism	Biosynthesis of amino acids	Biosynthesis of methionine/ S-adenosylmethionine	Cy251*	Cys193 , Cys341 ; Cys346, Cys251;	(K)SINDAIADRPDDLTVTMHIC251(+72)R(G)
argF	BSU11250	Metabolism	Biosynthesis of amino acids	Biosynthesis of arginine	Cys137*	Cys137 , Cys270	(K)EADIPVINGLTDKYHPC137(+72)QALADLLTIK(E)
argG	BSU29450	Metabolism	Biosynthesis of amino acids	Biosynthesis of arginine	Cys118*	Cys118	(K)KLVEIAEKEDAQAIAHGC118(+72)TGK(G)
argH	BSU29440	Metabolism	Biosynthesis of amino acids	Biosynthesis of arginine	Cys197		(K)SPLGC197(+72)GALAGTTFPIDR(D)
argJ	BSU11200	Metabolism	Biosynthesis of amino acids	Biosynthesis of arginine	Cys89*	Cys89 , Cys391	(K)AVIVNSAIANAC89(+72)TGEQGLK(D)
carB	BSU11240	Metabolism	Biosynthesis of amino acids	Biosynthesis of arginine	Cys204	Cys34 , Cys228 , Cys232 , Cys281 , Cys527	(K)QALLASPINQC204(+72)LVEK(S)
aroA	BSU29750	Metabolism	Biosynthesis of amino acids	Biosynthesis of aromatic amino acids	Cys126*	Cys126 , Cys259	(R)FIVGPC126(+72)AVESYEQVAEVAAAAK(K)
aspB	BSU22370	Metabolism	Biosynthesis of amino acids	Biosynthesis of aspartate/ asparagine	Cys96		(R)DQNIEYKPSQIIVC96(+72)TGAK(H)
ywaA	BSU38550	Metabolism	Biosynthesis of amino acids	Biosynthesis of branched-chain amino acids	Cys104		(R)LC104(+72)IPQIDEEQVLEGLK(Q)
leuA	BSU28280	Metabolism	Biosynthesis of amino acids	Biosynthesis of branched-chain amino acids	Cys67	Cys202; Cys226	(K)NC67(+72)SVTGLAR(C)
ilvA	BSU21770	Metabolism	Biosynthesis of amino acids	Biosynthesis of branched-chain amino acids	Cys147		(K)SAAEcC147(+72)EAESR(T)
glnA	BSU17460	Metabolism	Biosynthesis of amino acids	Biosynthesis of glutamate/ glutamine/ ammonium assimilation	Cys307	Cys168 , Cys208 , Cys246	(R)LVPGYEAPC307(+72)YVAWSAQNR(S)
hisG	BSU34920	Metabolism	Biosynthesis of amino acids	Biosynthesis of histidine	Cys95*	Cys95 ,	(K)C95(+72)HLAVAGLPNTDWSGVAPR(I)
thrC	BSU32250	Metabolism	Biosynthesis of amino acids	Biosynthesis of lysine/ threonine	Cys101	Cys80 ,	(K)C101(+72)IVIIPNGK(I)
thrB	BSU32240	Metabolism	Biosynthesis of amino acids	Biosynthesis of lysine/ threonine	Cys114		(R)GLGSSAAAIVAAIELADELC114(+72)GLK(L)
serA	BSU23070	Metabolism	Biosynthesis of amino acids	Biosynthesis of serine/ glycine/ alanine	Cys339	Cys227	(K)IGSLVSQC339(+72)MK(E)
gabD	BSU03910	Metabolism	Utilization of amino acids	Utilization of gamma-amino butyric acid	Cys266*	Cys152, Cys266; Cys268	(R)NAGQTC266(+72)VcANR(L)
pgm	BSU33910	Metabolism	Carbon metabolism	Glycolysis	Cys424*	Cys294; Cys424	(K)AIEAVDEC424(+72)LGEVVDAILAK(G)
icd	BSU29130	Metabolism	Carbon metabolism	TCA cycle	Cys411*	Cys411	(K)C411(+72)SEFGEELIK(N)
pdhD	BSU14610	Metabolism	Carbon metabolism	TCA cycle	Cys47/52*	Cys47, Cys52; Cys303	(K)ATLGGVC47(+72)LNVGC52(+72)IPSK(A)
bdhA	BSU06240	Metabolism	Carbon metabolism	Overflow metabolism	Cys177	Cys 34, Cys37	(K)AAVFGC177(+72)GPIGLLVIEALK(A)
pta	BSU37660	Metabolism	Carbon metabolism	Overflow metabolism	Cys306*	Cys167 , Cys306	(R)GC306(+72)NAEDVYNLALITAAQAL(-)
gndA	BSU23860	Metabolism	Carbon metabolism	Pentose phosphate pathway	Cys168	Cys332 , Cys365	(K)VDGEPC168(+72)TTYIGPDGAGHYVK(M)
ywlF	BSU36920	Metabolism	Carbon metabolism	Pentose phosphate pathway	Cys83	Cys34, 36	(R)C84(+72)ALAHDTFSAK(A)
acoL	BSU08090	Metabolism	Carbon metabolism	Utilization of acetoin	Cys38/43*	Cys38, 43, 183; Cys303 ; Cys342	(K)LGGTC38(+72)LNEGC43(+72)IPTK(S)
lutA	BSU34050	Metabolism	Carbon metabolism	Utilization of organic acids	Cys31	Cys9, 41, 42, 79, 137, 170, 171, 211	(R)LGC31(+72)EVDFPEGQIccGQPAYNSGYVHDAK(K)
ytsJ	BSU29220	Metabolism	Carbon metabolism	Utilization of organic acids	Cys44*	Cys44 , Cys140	(K)DLSLAYSPGVAEPC44(+72)K(D)
sucD	BSU16100	Metabolism	Electron transport and ATP synthesis	ATP synthesis	Cys124/133	Cys95, 269; Cys124, Cys133	(R)LIGPNC124(+72)PGVITPEEC133(+72)K(I)
ydbP	BSU04550	Metabolism	Electron transport and ATP synthesis	Electron transport	Cys29*	Cys29, 32	(K)FYADWC29(+72)PDcTR(M)
ywrO	BSU35990	Metabolism	Electron transport and ATP synthesis	Electron transport	Cys54		(K)EQQLC54(+72)EEYDR(I)
ispE	BSU00460	Metabolism	Lipid metabolism	Biosynthesis of isoprenoids	Cys273*	Cys140, 164; Cys210 , Cys273	(R)GFC273(+72)DQVYAVR(M)
fabL	BSU08650	Metabolism	Lipid metabolism	Biosynthesis of fatty acids	Cys6	Cys120	(K)C6(+72)ALVTGSSR(G)
pyrAB	BSU15520	Metabolism	Nucleotide metabolism	Biosynthesis of pyrimidine nucleotides	Cys111	Cys34 , Cys232 , Cys281 , Cys525	(R)GVLAEC111(+72)GVEVLGTK(L)
purB	BSU06440	Metabolism	Nucleotide metabolism	Biosynthesis of purine nucleotides	Cys411		(K)IADC411(+72)FDYNYHLK(N)
guaB	BSU00090	Metabolism	Nucleotide metabolism	Biosynthesis of purine nucleotides	Cys308*	Cys308	(K)VGIGPGSIC308(+72)TTR(V)
apt	BSU27610	Metabolism	Nucleotide metabolism	Purine salvage and interconversion	Cys64		(R)GFIIGC64(+72)PVAYALGVGFAPVR(K)
purC	BSU06450	Metabolism	Nucleotide metabolism	Biosynthesis of purine nucleotides	Cys171	Cys 201	(K)SITTIVNEELQSIFDDC171(+72)HVR(L)
deoD	BSU19630	Metabolism	Nucleotide metabolism	Purine salvage and interconversion	Cys38*	Cys38 , Cys91	(K)FIAETYLENVEC38(+72)YNEVR(G)
drm	BSU23500	Metabolism	Nucleotide metabolism		Cys232	Cys179	(K)DC233(+72)GLDVISIGK(I)
purF	BSU06490	Metabolism	Nucleotide metabolism	Biosynthesis of purine nucleotides	Cys445*	Cys12, 207, 247, 393; Cys445 ; Cys448, 451	(R)KYDDSNC445(+72)GQcLAcFTGK(Y)
pyrK	BSU15530	Metabolism	Nucleotide metabolism	Biosynthesis of pyrimidine nucleotides	Cys9	Cys192, 220, 225, 228; Cys230 ; Cys243	(K)AYLTVC9(+72)SNQQIADR(V)
yhfK	BSU10260	Unknown functions	Phosphoproteins	Phosphorylation on either a Ser, Thr or Tyr residue	Cys67		(K)GC67(+72)DAIIFTAGSGGSTGYDK(T)
yqhL	BSU24540	Unknown functions	Membrane proteins		Cys105	Cys87	(K)NGC105(+72)TEIYNLK(G)
yutI	BSU32220	Unknown functions	Proteins of unknown function		Cys61	Cys 79, Cys82	(R)DGGDC61(+72)ELVDVDEGIVK(L)
ylaL	BSU14820	Unknown functions	Proteins of unknown function		Cys102		(K)NAEPNSSATQC102(+72)VFVTSSGK(A)
yjcG	BSU11850	Unknown functions	Proteins of unknown function		Cys43		(R)ASFEC43(+72)AEEK(A)
yjbL	BSU11590	Unknown functions	Proteins of unknown function		Cys21		(R)LAC21(+72)QTEGNEAER(K)
yvbK	BSU33890	Unknown functions	Proteins of unknown function		Cys145		(R)HYDEDIFENGIQC145(+72)R(D)
yvdD	BSU34640	Unknown functions	Proteins of unknown function		Cys5*	Cys 5, Cys119	(K)TIC5(+72)VFAGSNPGGNEAYK(R)
yxiE	BSU39250	Unknown functions	Proteins of unknown function		Cys142*	Cys142	(K)VSQLSTC142(+72)PVLIVR(-)
ydbB	BSU04410	Unknown functions	Proteins of unknown function		Cys30		(K)HANFSISEVNDHC30(+72)VR(L)
yutF	BSU32290	Unknown functions	Proteins of unknown function		Cys26		(K)IEEAC26(+72)EFVR(T)
yneR	BSU18060	Unknown functions	Proteins of unknown function		Cys346		(R)YGGC34(+72)SNVQK(G)
ydfG	BSU05400	Unknown functions	Proteins of unknown function		Cys71	Cys48, 51	(R)IYcLHAWNEC71(+72)DFYSPEEK(A)
Table S4. Functional classification based on TIGRfam of the 108 proteins with S-thioallylated Cys peptides identified in the B. subtilis proteome under allicin and DAS4 stress. The proteins with S-thioallylations were identified based on the mass shift of Cys residues (Cys+72 Da) using the Proteome software Scaffold and functionally classified based on TIGRfam annotations The sequences of the S-t…

## Sheet: Table S5
Table S5. Total spectral counts of all identified proteins in the Bacillus subtilis proteome under allicin an DAS4 stress
			Total Spectral Counts
Functions of total identified proteins in the B. subtilis proteome	Accession Number	Molecular Weight	DAS4-Rep1	DAS4-Rep2	DAS4-Rep3	Allicin-Rep1	Allicin-Rep2	Allicin-Rep3
5-methyltetrahydropteroyltriglutamate--homocysteine methyltransferase OS=Bacillus subtilis GN=metE	sp|P80877|METE_BACSU	87 kDa	1109	925	1120	1022	976	1084
Elongation factor Tu OS=Bacillus subtilis GN=tufA	sp|P33166|EFTU_BACSU	44 kDa	1330	1136	1078	1249	1252	1029
Flagellin OS=Bacillus subtilis GN=hag	sp|P02968|FLA_BACSU	33 kDa	906	751	952	708	637	672
Cold shock protein CspD OS=Bacillus subtilis GN=cspD	sp|P51777|CSPD_BACSU	7 kDa	485	198	848	615	635	761
Elongation factor G OS=Bacillus subtilis GN=fusA	sp|P80868|EFG_BACSU	77 kDa	788	631	823	763	743	910
60 kDa chaperonin OS=Bacillus subtilis GN=groL	sp|P28598|CH60_BACSU	57 kDa	726	686	715	824	806	678
Glyceraldehyde-3-phosphate dehydrogenase 1 OS=Bacillus subtilis GN=gapA	sp|P09124|G3P1_BACSU	36 kDa	647	509	705	590	597	517
Cold shock protein CspB OS=Bacillus subtilis GN=cspB	sp|P32081|CSPB_BACSU	7 kDa	364	325	698	557	589	605
Surfactin synthetase OS=Bacillus subtilis	tr|Q45675|Q45675_BACSU	401 kDa	514	424	658	559	572	604
Ketol-acid reductoisomerase OS=Bacillus subtilis GN=ilvC	sp|P37253|ILVC_BACSU	37 kDa	579	460	656	512	450	505
50S ribosomal protein L4 OS=Bacillus subtilis GN=rplD	sp|P42921|RL4_BACSU	22 kDa	633	538	616	468	426	540
Surfactin synthase subunit 1 OS=Bacillus subtilis GN=srfAA	sp|P27206|SRFAA_BACSU	402 kDa	468	342	608	552	598	577
Glutamate synthase [NADPH] large chain OS=Bacillus subtilis GN=gltA	sp|P39812|GLTA_BACSU	169 kDa	468	350	491	429	469	452
50S ribosomal protein L7/L12 OS=Bacillus subtilis GN=rplL	sp|P02394|RL7_BACSU	13 kDa	406	362	480	524	572	373
Enolase OS=Bacillus subtilis GN=eno	sp|P37869|ENO_BACSU	47 kDa	546	536	461	470	505	448
50S ribosomal protein L16 OS=Bacillus subtilis GN=rplP	sp|P14577|RL16_BACSU	16 kDa	371	318	461	317	277	348
50S ribosomal protein L1 OS=Bacillus subtilis GN=rplA	sp|Q06797|RL1_BACSU	25 kDa	410	341	460	359	329	366
50S ribosomal protein L6 OS=Bacillus subtilis GN=rplF	sp|P46898|RL6_BACSU	20 kDa	400	366	442	348	333	404
Phosphocarrier protein HPr OS=Bacillus subtilis GN=ptsH	sp|P08877|PTHP_BACSU	9 kDa	336	485	432	313	291	263
50S ribosomal protein L21 OS=Bacillus subtilis GN=rplU	sp|P26908|RL21_BACSU	11 kDa	321	289	405	312	316	324
Transketolase OS=Bacillus subtilis GN=tkt	sp|P45694|TKT_BACSU	72 kDa	315	301	400	323	316	326
DNA-binding protein HU 1 OS=Bacillus subtilis GN=hupA	sp|P08821|DBH1_BACSU	10 kDa	342	289	398	353	427	349
Trigger factor OS=Bacillus subtilis GN=tig	sp|P80698|TIG_BACSU	47 kDa	432	411	395	355	341	377
Glutamine synthetase OS=Bacillus subtilis GN=glnA	sp|P12425|GLNA_BACSU	50 kDa	390	361	391	347	355	338
Chaperone protein DnaK OS=Bacillus subtilis GN=dnaK	sp|P17820|DNAK_BACSU	66 kDa	333	353	379	435	463	476
30S ribosomal protein S5 OS=Bacillus subtilis GN=rpsE	sp|P21467|RS5_BACSU	18 kDa	334	302	376	333	318	297
D-3-phosphoglycerate dehydrogenase OS=Bacillus subtilis GN=serA	sp|P35136|SERA_BACSU	57 kDa	341	328	372	354	343	365
30S ribosomal protein S6 OS=Bacillus subtilis GN=rpsF	sp|P21468|RS6_BACSU	11 kDa	253	243	366	289	319	296
Carbamoyl-phosphate synthase pyrimidine-specific large chain OS=Bacillus subtilis GN=pyrAB	sp|P25994|CARB_BACSU	118 kDa	373	225	351	336	324	359
Serine hydroxymethyltransferase OS=Bacillus subtilis GN=glyA	sp|P39148|GLYA_BACSU	45 kDa	385	351	346	364	386	325
Malate dehydrogenase OS=Bacillus subtilis GN=mdh	sp|P49814|MDH_BACSU	34 kDa	363	328	346	323	352	306
Alkyl hydroperoxide reductase subunit C OS=Bacillus subtilis GN=ahpC	sp|P80239|AHPC_BACSU	21 kDa	338	306	343	348	328	357
Pyruvate carboxylase OS=Bacillus subtilis GN=pyc	sp|Q9KWU4|PYC_BACSU	128 kDa	353	308	342	354	386	384
Elongation factor Ts OS=Bacillus subtilis GN=tsf	sp|P80700|EFTS_BACSU	32 kDa	394	290	342	314	353	370
DNA-directed RNA polymerase subunit beta OS=Bacillus subtilis GN=rpoB	sp|P37870|RPOB_BACSU	134 kDa	395	378	309	351	351	351
(R,R)-butanediol dehydrogenase OS=Bacillus subtilis GN=bdhA	sp|O34788|BDHA_BACSU	37 kDa	264	186	308	284	271	289
DNA-directed RNA polymerase subunit beta' OS=Bacillus subtilis GN=rpoC	sp|P37871|RPOC_BACSU	134 kDa	322	298	298	289	316	269
Isocitrate dehydrogenase [NADP] OS=Bacillus subtilis GN=icd	sp|P39126|IDH_BACSU	46 kDa	256	250	297	325	318	316
Superoxide dismutase [Mn] OS=Bacillus subtilis GN=sodA	sp|P54375|SODM_BACSU (+1)	22 kDa	270	236	293	240	279	315
30S ribosomal protein S11 OS=Bacillus subtilis GN=rpsK	sp|P04969|RS11_BACSU	14 kDa	243	203	290	168	198	215
30S ribosomal protein S4 OS=Bacillus subtilis GN=rpsD	sp|P21466|RS4_BACSU	23 kDa	221	238	285	201	207	223
10 kDa chaperonin OS=Bacillus subtilis GN=groS	sp|P28599|CH10_BACSU	10 kDa	176	154	284	291	278	262
Bifunctional purine biosynthesis protein PurH OS=Bacillus subtilis GN=purH	sp|P12048|PUR9_BACSU	56 kDa	289	259	282	282	289	279
Protein AroA(G) OS=Bacillus subtilis GN=aroA	sp|P39912|AROG_BACSU	40 kDa	279	228	280	293	279	265
Uncharacterized protein yxjG OS=Bacillus subtilis GN=yxjG	sp|P42318|YXJG_BACSU	43 kDa	282	229	267	233	226	235
Adenylosuccinate lyase OS=Bacillus subtilis GN=purB	sp|P12047|PUR8_BACSU	49 kDa	276	255	263	283	302	261
50S ribosomal protein L5 OS=Bacillus subtilis GN=rplE	sp|P12877|RL5_BACSU	20 kDa	316	366	263	258	230	210
Cysteine synthase OS=Bacillus subtilis GN=cysK	sp|P37887|CYSK_BACSU	33 kDa	233	182	263	225	190	244
Acireductone dioxygenase OS=Bacillus subtilis GN=mtnD	sp|O31669|MTND_BACSU	21 kDa	200	127	259	188	170	248
50S ribosomal protein L15 OS=Bacillus subtilis GN=rplO	sp|P19946|RL15_BACSU	15 kDa	199	180	257	137	122	187
30S ribosomal protein S3 OS=Bacillus subtilis GN=rpsC	sp|P21465|RS3_BACSU	24 kDa	321	317	256	296	304	233
30S ribosomal protein S2 OS=Bacillus subtilis GN=rpsB	sp|P21464|RS2_BACSU	28 kDa	287	259	254	255	268	216
Transaldolase OS=Bacillus subtilis GN=tal	sp|P19669|TAL_BACSU	23 kDa	220	177	251	208	219	234
Phosphoribosylformylglycinamidine synthase 2 OS=Bacillus subtilis GN=purL	sp|P12042|PURL_BACSU	80 kDa	250	197	250	214	224	252
Dihydrolipoyllysine-residue acetyltransferase component of pyruvate dehydrogenase complex OS=Bacillus subtilis GN=pdhC	sp|P21883|ODP2_BACSU	48 kDa	257	254	244	207	238	220
Dihydrolipoyllysine-residue succinyltransferase component of 2-oxoglutarate dehydrogenase complex OS=Bacillus subtilis GN=odhB	sp|P16263|ODO2_BACSU	46 kDa	239	237	244	206	227	217
30S ribosomal protein S1 homolog OS=Bacillus subtilis GN=ypfD	sp|P38494|RS1H_BACSU	42 kDa	228	221	241	265	246	247
Triosephosphate isomerase OS=Bacillus subtilis GN=tpiA	sp|P27876|TPIS_BACSU	27 kDa	238	230	232	229	248	217
Phosphoglycerate kinase OS=Bacillus subtilis GN=pgk	sp|P40924|PGK_BACSU	42 kDa	249	246	230	239	255	248
Dihydrolipoyl dehydrogenase OS=Bacillus subtilis GN=pdhD	sp|P21880|DLDH1_BACSU	50 kDa	294	257	228	223	256	219
Pyruvate dehydrogenase E1 component subunit beta OS=Bacillus subtilis GN=pdhB	sp|P21882|ODPB_BACSU	35 kDa	236	187	218	217	191	200
50S ribosomal protein L3 OS=Bacillus subtilis GN=rplC	sp|P42920|RL3_BACSU	23 kDa	233	174	216	199	191	212
Phosphomethylpyrimidine synthase OS=Bacillus subtilis GN=thiC	sp|P45740|THIC_BACSU	66 kDa	245	230	215	209	212	194
50S ribosomal protein L23 OS=Bacillus subtilis GN=rplW	sp|P42924|RL23_BACSU	11 kDa	188	194	214	169	162	143
50S ribosomal protein L10 OS=Bacillus subtilis GN=rplJ	sp|P42923|RL10_BACSU	18 kDa	156	174	211	125	133	181
Acetoin:2,6-dichlorophenolindophenol oxidoreductase subunit beta OS=Bacillus subtilis GN=acoB	sp|O34591|ACOB_BACSU	37 kDa	205	128	208	179	175	205
ATP synthase subunit beta OS=Bacillus subtilis GN=atpD	sp|P37809|ATPB_BACSU	51 kDa	225	197	207	190	177	176
6-phosphogluconate dehydrogenase, decarboxylating 2 OS=Bacillus subtilis GN=yqjI (gndA)	sp|P80859|6PGD2_BACSU	52 kDa	238	206	204	271	268	270
50S ribosomal protein L11 OS=Bacillus subtilis GN=rplK	sp|Q06796|RL11_BACSU	15 kDa	143	129	204	125	134	157
Aconitate hydratase OS=Bacillus subtilis GN=citB	sp|P09339|ACON_BACSU	99 kDa	232	174	201	188	216	231
30S ribosomal protein S8 OS=Bacillus subtilis GN=rpsH	sp|P12879|RS8_BACSU	15 kDa	191	222	197	174	173	179
2-oxoglutarate dehydrogenase E1 component OS=Bacillus subtilis GN=odhA	sp|P23129|ODO1_BACSU	106 kDa	175	193	195	178	170	194
Negative regulator of genetic competence ClpC/MecB OS=Bacillus subtilis GN=clpC	sp|P37571|CLPC_BACSU	90 kDa	179	182	192	382	370	353
Polyribonucleotide nucleotidyltransferase OS=Bacillus subtilis GN=pnp	sp|P50849|PNP_BACSU	77 kDa	173	160	192	177	161	169
Methionine-binding lipoprotein metQ OS=Bacillus subtilis GN=metQ	sp|O32167|METQ_BACSU	30 kDa	194	206	186	118	161	118
Succinyl-CoA ligase [ADP-forming] subunit beta OS=Bacillus subtilis GN=sucC	sp|P80886|SUCC_BACSU	41 kDa	192	172	182	247	246	241
50S ribosomal protein L19 OS=Bacillus subtilis GN=rplS	sp|O31742|RL19_BACSU	13 kDa	152	121	182	154	153	137
Translation initiation factor IF-2 OS=Bacillus subtilis GN=infB	sp|P17889|IF2_BACSU	79 kDa	174	160	179	199	178	217
Probable zinc transport system zinc-binding lipoprotein AdcA OS=Bacillus subtilis GN=adcA	sp|O34966|ADCA_BACSU	36 kDa	188	203	179	128	137	101
Vegetative protein 296 OS=Bacillus subtilis GN=yurY	sp|P80866|V296_BACSU	29 kDa	138	123	179	93	108	135
Inosine-5'-monophosphate dehydrogenase OS=Bacillus subtilis GN=guaB	sp|P21879|IMDH_BACSU	53 kDa	219	230	177	205	218	201
3-isopropylmalate dehydrogenase OS=Bacillus subtilis GN=leuB	sp|P05645|LEU3_BACSU	40 kDa	180	146	177	193	202	196
ATP synthase subunit alpha OS=Bacillus subtilis GN=atpA	sp|P37808|ATPA_BACSU	55 kDa	244	218	176	216	207	168
50S ribosomal protein L27 OS=Bacillus subtilis GN=rpmA	sp|P05657|RL27_BACSU	10 kDa	130	168	174	142	159	136
Probable fructose-bisphosphate aldolase OS=Bacillus subtilis GN=fbaA	sp|P13243|ALF_BACSU	30 kDa	152	159	172	192	194	200
Sulfite reductase [NADPH] flavoprotein alpha-component OS=Bacillus subtilis GN=cysJ	sp|O32214|CYSJ_BACSU	67 kDa	149	127	172	133	122	169
Glucose-6-phosphate isomerase OS=Bacillus subtilis GN=pgi	sp|P80860|G6PI_BACSU	51 kDa	148	134	171	143	148	147
Manganese-dependent inorganic pyrophosphatase OS=Bacillus subtilis GN=ppaC	sp|P37487|PPAC_BACSU	34 kDa	188	188	166	200	207	191
FeS cluster assembly protein sufD OS=Bacillus subtilis GN=sufD	sp|O32165|SUFD_BACSU	48 kDa	215	190	166	192	204	198
Pyruvate kinase OS=Bacillus subtilis GN=pyk	sp|P80885|KPYK_BACSU	62 kDa	214	206	163	170	184	136
Phosphoenolpyruvate-protein phosphotransferase OS=Bacillus subtilis GN=ptsI	sp|P08838|PT1_BACSU	63 kDa	222	183	163	193	179	176
Adenylosuccinate synthetase OS=Bacillus subtilis GN=purA	sp|P29726|PURA_BACSU	48 kDa	173	165	161	171	191	179
Surfactin synthase subunit 3 OS=Bacillus subtilis GN=srfAC	sp|Q08787|SRFAC_BACSU	144 kDa	146	140	160	154	151	160
Uncharacterized protein yjlC OS=Bacillus subtilis GN=yjlC	sp|O34633|YJLC_BACSU	16 kDa	96	87	160	80	110	140
50S ribosomal protein L22 OS=Bacillus subtilis GN=rplV	sp|P42060|RL22_BACSU	12 kDa	147	137	157	122	126	109
NADH dehydrogenase-like protein yjlD OS=Bacillus subtilis GN=yjlD	sp|P80861|YJLD_BACSU	42 kDa	142	155	156	151	129	146
Phenylalanyl-tRNA synthetase beta chain OS=Bacillus subtilis GN=pheT	sp|P17922|SYFB_BACSU	88 kDa	182	156	155	172	183	175
Arginine-binding extracellular protein ArtP OS=Bacillus subtilis GN=artP	sp|P54535|ARTP_BACSU	28 kDa	163	141	154	130	107	129
Pyruvate dehydrogenase E1 component subunit alpha OS=Bacillus subtilis GN=pdhA	sp|P21881|ODPA_BACSU	42 kDa	179	174	153	153	172	181
GMP synthase [glutamine-hydrolyzing] OS=Bacillus subtilis GN=guaA	sp|P29727|GUAA_BACSU	58 kDa	154	129	150	169	174	176
30S ribosomal protein S7 OS=Bacillus subtilis GN=rpsG	sp|P21469|RS7_BACSU	18 kDa	192	228	148	146	143	119
Threonine synthase OS=Bacillus subtilis GN=thrC	sp|P04990|THRC_BACSU	37 kDa	146	151	147	150	165	150
Acetolactate synthase small subunit OS=Bacillus subtilis GN=ilvH	sp|P37252|ILVH_BACSU	19 kDa	130	81	143	92	84	122
30S ribosomal protein S17 OS=Bacillus subtilis GN=rpsQ	sp|P12874|RS17_BACSU	10 kDa	96	116	143	87	80	118
Aspartate aminotransferase OS=Bacillus subtilis GN=aspB	sp|P53001|AAT1_BACSU	43 kDa	135	125	142	137	127	137
Ribose-phosphate pyrophosphokinase OS=Bacillus subtilis GN=prs	sp|P14193|KPRS_BACSU	35 kDa	167	119	141	127	131	123
50S ribosomal protein L17 OS=Bacillus subtilis GN=rplQ	sp|P20277|RL17_BACSU	14 kDa	122	150	141	114	122	110
50S ribosomal protein L18 OS=Bacillus subtilis GN=rplR	sp|P46899|RL18_BACSU	13 kDa	67	97	139	90	81	109
Homoserine dehydrogenase OS=Bacillus subtilis GN=hom	sp|P19582|DHOM_BACSU	47 kDa	157	142	138	159	152	136
General stress protein 13 OS=Bacillus subtilis GN=yugI	sp|P80870|GS13_BACSU	14 kDa	104	104	138	91	135	109
Argininosuccinate synthase OS=Bacillus subtilis GN=argG	sp|O34347|ASSY_BACSU	45 kDa	141	109	137	230	249	210
2-isopropylmalate synthase OS=Bacillus subtilis GN=leuA	sp|P94565|LEU1_BACSU	57 kDa	138	119	135	167	190	187
Uncharacterized protein yxkC OS=Bacillus subtilis GN=yxkC	sp|P94356|YXKC_BACSU	19 kDa	133	153	135	89	87	106
Isoleucyl-tRNA synthetase OS=Bacillus subtilis GN=ileS	sp|Q45477|SYI_BACSU	105 kDa	172	138	132	155	155	128
Branched-chain-amino-acid aminotransferase 2 OS=Bacillus subtilis GN=ilvK (ywaA)	sp|P39576|ILVE2_BACSU	40 kDa	107	92	130	153	154	167
Aspartokinase 2 OS=Bacillus subtilis GN=lysC	sp|P08495|AK2_BACSU	44 kDa	131	101	130	127	128	141
Methylthioribose kinase OS=Bacillus subtilis GN=mtnK	sp|O31663|MTNK_BACSU	45 kDa	138	124	130	132	125	135
30S ribosomal protein S16 OS=Bacillus subtilis GN=rpsP	sp|P21474|RS16_BACSU	10 kDa	132	131	128	112	129	87
Sulfate adenylyltransferase OS=Bacillus subtilis GN=sat	sp|O34764|SAT1_BACSU	43 kDa	144	129	124	155	145	146
Glutamate synthase [NADPH] small chain OS=Bacillus subtilis GN=gltB	sp|O34399|GLTB_BACSU	55 kDa	127	124	120	128	126	115
Glutamyl-tRNA synthetase OS=Bacillus subtilis GN=gltX	sp|P22250|SYE_BACSU	56 kDa	114	107	120	106	113	123
PTS system glucose-specific EIICBA component OS=Bacillus subtilis GN=ptsG	sp|P20166|PTG3C_BACSU	76 kDa	98	92	120	97	103	112
NADH dehydrogenase OS=Bacillus subtilis GN=ahpF	sp|P42974|DHNA_BACSU	55 kDa	102	102	119	89	99	117
Threonyl-tRNA synthetase 1 OS=Bacillus subtilis GN=thrS	sp|P18255|SYT1_BACSU	74 kDa	118	102	116	101	117	111
50S ribosomal protein L13 OS=Bacillus subtilis GN=rplM	sp|P70974|RL13_BACSU	16 kDa	161	179	116	123	113	96
Phosphoribosylamine--glycine ligase OS=Bacillus subtilis GN=purD	sp|P12039|PUR2_BACSU	45 kDa	137	113	115	127	125	129
Dihydroxy-acid dehydratase OS=Bacillus subtilis GN=ilvD	sp|P51785|ILVD_BACSU	60 kDa	108	122	115	109	118	111
30S ribosomal protein S12 OS=Bacillus subtilis GN=rpsL	sp|P21472|RS12_BACSU	15 kDa	79	98	115	89	78	87
30S ribosomal protein S13 OS=Bacillus subtilis GN=rpsM	sp|P20282|RS13_BACSU	14 kDa	153	158	114	121	118	106
Glutamyl-tRNA(Gln) amidotransferase subunit A OS=Bacillus subtilis GN=gatA	sp|O06491|GATA_BACSU	53 kDa	125	103	114	116	118	103
Foldase protein prsA OS=Bacillus subtilis GN=prsA	sp|P24327|PRSA_BACSU	33 kDa	115	134	114	103	118	117
DNA-directed RNA polymerase subunit alpha OS=Bacillus subtilis GN=rpoA	sp|P20429|RPOA_BACSU	35 kDa	113	116	113	153	149	129
ATP-dependent zinc metalloprotease FtsH OS=Bacillus subtilis GN=ftsH	sp|P37476|FTSH_BACSU	71 kDa	122	107	113	134	128	121
Bifunctional homocysteine S-methyltransferase/5,10-methylenetetrahydrofolate reductase OS=Bacillus subtilis GN=yitJ	sp|O06745|YITJ_BACSU	68 kDa	125	126	113	89	97	88
50S ribosomal protein L2 OS=Bacillus subtilis GN=rplB	sp|P42919|RL2_BACSU	30 kDa	125	124	113	98	94	99
Probable adenylyl-sulfate kinase OS=Bacillus subtilis GN=cysC	sp|O34577|CYSC1_BACSU	23 kDa	114	62	112	74	75	104
Alanyl-tRNA synthetase OS=Bacillus subtilis GN=alaS	sp|O34526|SYA_BACSU	97 kDa	115	88	110	93	105	103
Single-stranded DNA-binding protein ssb OS=Bacillus subtilis GN=ssb	sp|P37455|SSB1_BACSU	19 kDa	126	91	110	100	93	90
Xanthine phosphoribosyltransferase OS=Bacillus subtilis GN=xpt	sp|P42085|XPT_BACSU	21 kDa	121	100	110	92	93	77
S-adenosylmethionine synthase OS=Bacillus subtilis GN=metK	sp|P54419|METK_BACSU	44 kDa	112	95	110	95	86	80
2,3,4,5-tetrahydropyridine-2,6-dicarboxylate N-acetyltransferase OS=Bacillus subtilis GN=dapH	sp|O34981|DAPH_BACSU	25 kDa	89	83	108	82	100	104
Enoyl-[acyl-carrier-protein] reductase [NADH] FabI OS=Bacillus subtilis GN=fabI	sp|P54616|FABI_BACSU	28 kDa	104	62	108	104	98	91
Phosphate acetyltransferase OS=Bacillus subtilis GN=pta	sp|P39646|PTAS_BACSU	35 kDa	104	117	107	98	103	99
Arginine biosynthesis bifunctional protein ArgJ OS=Bacillus subtilis GN=argJ	sp|P36843|ARGJ_BACSU	43 kDa	98	76	105	142	151	134
Elongation factor P OS=Bacillus subtilis GN=efp	sp|P49778|EFP_BACSU	20 kDa	60	43	105	49	70	92
Asparaginyl-tRNA synthetase OS=Bacillus subtilis GN=asnS	sp|P39772|SYN_BACSU	49 kDa	117	82	104	114	112	117
Acetoin:2,6-dichlorophenolindophenol oxidoreductase subunit alpha OS=Bacillus subtilis GN=acoA	sp|O31404|ACOA_BACSU	36 kDa	121	109	104	98	100	86
Cystathionine gamma-synthase/O-acetylhomoserine (thiol)-lyase OS=Bacillus subtilis GN=metI	sp|O31631|METI_BACSU	42 kDa	124	98	103	79	90	78
ATP-dependent Clp protease ATP-binding subunit ClpX OS=Bacillus subtilis GN=clpX	sp|P50866|CLPX_BACSU	46 kDa	95	101	102	143	119	148
Methionyl-tRNA synthetase OS=Bacillus subtilis GN=metG	sp|P37465|SYM_BACSU	76 kDa	111	83	102	96	113	121
Amidophosphoribosyltransferase OS=Bacillus subtilis GN=purF	sp|P00497|PUR1_BACSU	52 kDa	107	99	102	103	111	109
RutC family protein yabJ OS=Bacillus subtilis GN=yabJ	sp|P37552|YABJ_BACSU	14 kDa	80	70	102	103	109	72
Oligopeptide-binding protein oppA OS=Bacillus subtilis GN=oppA	sp|P24141|OPPA_BACSU	62 kDa	99	100	102	85	92	111
Ribonuclease J 2 OS=Bacillus subtilis GN=rnjB	sp|O31760|RNJ2_BACSU	61 kDa	102	77	101	105	104	114
3-phosphoshikimate 1-carboxyvinyltransferase OS=Bacillus subtilis GN=aroE	sp|P20691|AROA_BACSU	45 kDa	111	88	100	105	103	108
Aspartyl-tRNA synthetase OS=Bacillus subtilis GN=aspS	sp|O32038|SYD_BACSU	66 kDa	122	118	99	120	131	133
Metalloregulation DNA-binding stress protein OS=Bacillus subtilis GN=mrgA	sp|P37960|MRGA_BACSU	17 kDa	32	30	99	10	15	39
2,3-bisphosphoglycerate-independent phosphoglycerate mutase OS=Bacillus subtilis GN=pgm	sp|P39773|GPMI_BACSU	56 kDa	95	101	98	99	117	121
FeS cluster assembly protein sufB OS=Bacillus subtilis GN=sufB	sp|O32162|SUFB_BACSU	53 kDa	103	84	98	87	102	102
General stress protein 16U OS=Bacillus subtilis GN=yceD	sp|P80875|G16U_BACSU	21 kDa	83	68	96	60	71	94
Uncharacterized lipoprotein ycdA OS=Bacillus subtilis GN=ycdA	sp|O34538|YCDA_BACSU	39 kDa	112	92	94	121	124	134
Acetate kinase OS=Bacillus subtilis GN=ackA	sp|P37877|ACKA_BACSU	43 kDa	105	93	94	121	117	120
Adenylate kinase OS=Bacillus subtilis GN=adk	sp|P16304|KAD_BACSU	24 kDa	107	104	92	109	105	86
Protein translocase subunit SecA OS=Bacillus subtilis GN=secA	sp|P28366|SECA_BACSU	96 kDa	81	79	92	86	92	100
Carbamoyl-phosphate synthase arginine-specific large chain OS=Bacillus subtilis GN=carB	sp|P18185|CARY_BACSU	113 kDa	92	83	91	137	114	136
6-phosphofructokinase OS=Bacillus subtilis GN=pfkA	sp|O34529|K6PF_BACSU	34 kDa	82	68	91	79	85	80
Aspartate-semialdehyde dehydrogenase OS=Bacillus subtilis GN=asd	sp|Q04797|DHAS_BACSU	38 kDa	86	89	90	83	102	79
Prolyl-tRNA synthetase OS=Bacillus subtilis GN=proS	sp|O31755|SYP_BACSU	63 kDa	87	69	90	93	81	96
Bifunctional protein FolD OS=Bacillus subtilis GN=folD	sp|P54382|FOLD_BACSU	31 kDa	93	73	89	95	103	69
Ferredoxin--NADP reductase 2 OS=Bacillus subtilis GN=yumC	sp|O05268|FENR2_BACSU	37 kDa	91	61	88	101	85	89
Thiazole synthase OS=Bacillus subtilis GN=thiG	sp|O31618|THIG_BACSU	27 kDa	101	97	88	64	64	66
Lysyl-tRNA synthetase OS=Bacillus subtilis GN=lysS	sp|P37477|SYK_BACSU	58 kDa	95	85	87	77	91	91
50S ribosomal protein L31 type B OS=Bacillus subtilis GN=rpmE2	sp|O34967|RL31B_BACSU	10 kDa	83	92	86	66	71	54
Leucyl-tRNA synthetase OS=Bacillus subtilis GN=leuS	sp|P36430|SYL_BACSU	92 kDa	105	103	85	104	107	98
Phosphoribosylaminoimidazole-succinocarboxamide synthase OS=Bacillus subtilis GN=purC	sp|P12046|PUR7_BACSU	27 kDa	89	97	84	101	106	104
Glucose-6-phosphate 1-dehydrogenase OS=Bacillus subtilis GN=zwf	sp|P54547|G6PD_BACSU	56 kDa	107	82	84	75	90	109
Thiaminase-2 OS=Bacillus subtilis GN=tenA	sp|P25052|TENA_BACSU	27 kDa	103	94	84	63	79	79
UTP--glucose-1-phosphate uridylyltransferase OS=Bacillus subtilis GN=gtaB	sp|Q05852|GTAB_BACSU	33 kDa	72	64	84	62	76	62
Probable NAD-dependent malic enzyme 4 OS=Bacillus subtilis GN=ytsJ	sp|O34962|MAO4_BACSU	44 kDa	66	62	83	79	61	71
Succinate dehydrogenase flavoprotein subunit OS=Bacillus subtilis GN=sdhA	sp|P08065|DHSA_BACSU	65 kDa	102	86	82	90	92	93
50S ribosomal protein L24 OS=Bacillus subtilis GN=rplX	sp|P0CI78|RL24_BACSU	11 kDa	104	125	82	67	59	61
Transcription elongation factor greA OS=Bacillus subtilis GN=greA	sp|P80240|GREA_BACSU	17 kDa	104	83	81	104	91	105
Lactate utilization protein B OS=Bacillus subtilis GN=lutB	sp|O07021|LUTB_BACSU	53 kDa	78	72	81	90	90	100
Methylthioribose-1-phosphate isomerase OS=Bacillus subtilis GN=mtnA	sp|O31662|MTNA_BACSU	39 kDa	51	56	81	66	70	70
6,7-dimethyl-8-ribityllumazine synthase OS=Bacillus subtilis GN=ribH	sp|P11998|RISB_BACSU	16 kDa	60	53	81	64	62	66
50S ribosomal protein L29 OS=Bacillus subtilis GN=rpmC	sp|P12873|RL29_BACSU	8 kDa	88	81	80	89	95	61
Vegetative catalase OS=Bacillus subtilis GN=katA	sp|P26901|CATA_BACSU	55 kDa	75	84	80	88	86	115
GTP-binding protein TypA/BipA homolog OS=Bacillus subtilis GN=typA	sp|O07631|TYPA_BACSU	68 kDa	71	65	80	49	56	67
50S ribosomal protein L14 OS=Bacillus subtilis GN=rplN	sp|P12875|RL14_BACSU	13 kDa	58	65	80	43	54	65
DEAD-box ATP-dependent RNA helicase CshA OS=Bacillus subtilis GN=cshA	sp|P96614|CSHA_BACSU	55 kDa	89	87	79	78	77	75
NH(3)-dependent NAD(+) synthetase OS=Bacillus subtilis GN=nadE	sp|P08164|NADE_BACSU	30 kDa	82	63	79	74	67	68
Ribosome-recycling factor OS=Bacillus subtilis GN=frr	sp|P81101|RRF_BACSU	21 kDa	98	100	79	58	60	59
30S ribosomal protein S10 OS=Bacillus subtilis GN=rpsJ	sp|P21471|RS10_BACSU	12 kDa	81	88	78	83	82	69
Dihydrolipoyllysine-residue acetyltransferase component of acetoin cleaving system OS=Bacillus subtilis GN=acoC	sp|O31550|ACOC_BACSU	43 kDa	80	89	78	58	61	60
Swarming motility protein SwrC OS=Bacillus subtilis GN=swrC	sp|O31501|SWRC_BACSU	114 kDa	81	53	77	66	65	67
Succinyl-CoA ligase [ADP-forming] subunit alpha OS=Bacillus subtilis GN=sucD	sp|P80865|SUCD_BACSU	31 kDa	73	82	77	53	65	72
Acetolactate synthase large subunit OS=Bacillus subtilis GN=ilvB	sp|P37251|ILVB_BACSU	63 kDa	97	94	76	100	96	89
GTP-sensing transcriptional pleiotropic repressor CodY OS=Bacillus subtilis GN=codY	sp|P39779|CODY_BACSU	29 kDa	69	64	76	68	60	60
Lactate utilization protein C OS=Bacillus subtilis GN=lutC	sp|O32259|LUTC_BACSU	26 kDa	76	89	75	78	81	70
Uncharacterized protein yqaP OS=Bacillus subtilis GN=yqaP	sp|P45913|YQAP_BACSU	35 kDa	73	41	75	57	45	66
Glucosamine--fructose-6-phosphate aminotransferase [isomerizing] OS=Bacillus subtilis GN=glmS	sp|P0CI73|GLMS_BACSU	65 kDa	93	77	74	83	92	101
Thioredoxin OS=Bacillus subtilis GN=trxA	sp|P14949|THIO_BACSU	11 kDa	85	87	73	127	132	101
Probable thiol peroxidase OS=Bacillus subtilis GN=tpx	sp|P80864|TPX_BACSU	18 kDa	90	82	73	112	113	115
Aspartyl/glutamyl-tRNA(Asn/Gln) amidotransferase subunit B OS=Bacillus subtilis GN=gatB	sp|O30509|GATB_BACSU	54 kDa	73	65	73	94	86	81
Uncharacterized protein YceE OS=Bacillus subtilis GN=yceE	sp|O34384|YCEE_BACSU	21 kDa	86	68	73	50	59	60
CTP synthase OS=Bacillus subtilis GN=pyrG	sp|P13242|PYRG_BACSU	60 kDa	91	84	72	93	82	86
Uncharacterized protein yjoA OS=Bacillus subtilis GN=yjoA	sp|O34334|YJOA_BACSU	18 kDa	61	34	72	58	73	79
Phosphoglucomutase OS=Bacillus subtilis GN=pgcA	sp|P18159|PGCA_BACSU	65 kDa	61	50	72	59	68	60
Probable cysteine desulfurase OS=Bacillus subtilis GN=csd	sp|O32164|CSD_BACSU	45 kDa	55	51	72	61	59	67
Alanine dehydrogenase OS=Bacillus subtilis GN=ald	sp|Q08352|DHA_BACSU	40 kDa	79	83	72	51	55	60
Threonine dehydratase biosynthetic OS=Bacillus subtilis GN=ilvA	sp|P37946|THD1_BACSU	47 kDa	65	50	71	73	79	80
Valyl-tRNA synthetase OS=Bacillus subtilis GN=valS	sp|Q05873|SYV_BACSU	102 kDa	102	93	70	89	93	80
Uncharacterized oxidoreductase ykwC OS=Bacillus subtilis GN=ykwC	sp|O34948|YKWC_BACSU	31 kDa	59	85	70	51	62	56
ATP synthase subunit b OS=Bacillus subtilis GN=atpF	sp|P37814|ATPF_BACSU	19 kDa	95	79	70	51	45	64
Uridylate kinase OS=Bacillus subtilis GN=pyrH	sp|O31749|PYRH_BACSU	26 kDa	57	57	69	36	46	35
UPF0477 protein yjcG OS=Bacillus subtilis GN=yjcG	sp|O31629|YJCG_BACSU	20 kDa	62	48	68	52	54	66
30S ribosomal protein S19 OS=Bacillus subtilis GN=rpsS	sp|P21476|RS19_BACSU	11 kDa	145	135	67	100	119	53
Arginyl-tRNA synthetase OS=Bacillus subtilis GN=argS	sp|P46906|SYR_BACSU	63 kDa	84	82	67	56	77	80
Transcription elongation protein nusA OS=Bacillus subtilis GN=nusA	sp|P32727|NUSA_BACSU	42 kDa	61	58	67	69	67	79
Glycyl-tRNA synthetase beta subunit OS=Bacillus subtilis GN=glyS	sp|P54381|SYGB_BACSU	76 kDa	66	54	67	72	64	81
Dihydroorotase OS=Bacillus subtilis GN=pyrC	sp|P25995|PYRC_BACSU	47 kDa	65	71	66	64	59	71
Ribonuclease J 1 OS=Bacillus subtilis GN=rnjA	sp|Q45493|RNJ1_BACSU	62 kDa	70	53	64	72	74	85
Fumarate hydratase class II OS=Bacillus subtilis GN=fumC	sp|P07343|FUMC_BACSU	51 kDa	70	53	64	65	71	56
Uncharacterized protein yqeY OS=Bacillus subtilis GN=yqeY	sp|P54464|YQEY_BACSU	17 kDa	81	70	64	64	63	58
Glycine cleavage system H protein OS=Bacillus subtilis GN=gcvH	sp|O32174|GCSH_BACSU	14 kDa	16	18	63	22	18	59
MreB-like protein OS=Bacillus subtilis GN=mbl	sp|P39751|MBL_BACSU	36 kDa	54	43	62	61	56	74
Cell division protein ftsZ OS=Bacillus subtilis GN=ftsZ	sp|P17865|FTSZ_BACSU	40 kDa	58	51	62	45	45	52
Sulfite reductase [NADPH] hemoprotein beta-component OS=Bacillus subtilis GN=cysI	sp|O32213|CYSI_BACSU	65 kDa	68	69	61	63	65	78
Uncharacterized protein yqjE OS=Bacillus subtilis GN=yqjE	sp|P54542|YQJE_BACSU	40 kDa	60	45	61	61	58	70
Uncharacterized protein yukE OS=Bacillus subtilis GN=yukE	sp|C0SP85|YUKE_BACSU	11 kDa	50	48	61	58	52	50
Phosphoserine aminotransferase OS=Bacillus subtilis GN=serC	sp|P80862|SERC_BACSU	40 kDa	75	76	60	90	87	83
Putative cysteine protease yraA OS=Bacillus subtilis GN=yraA	sp|O06006|YRAA_BACSU (+2)	19 kDa	60	37	59	108	118	110
Histidine biosynthesis bifunctional protein HisIE OS=Bacillus subtilis GN=hisI	sp|O34912|HIS2_BACSU	24 kDa	65	42	59	63	65	58
1,4-Dihydroxy-2-naphthoyl-CoA synthase OS=Bacillus subtilis GN=menB	sp|P23966|MENB_BACSU	30 kDa	42	39	59	40	37	63
Oligoendopeptidase F homolog OS=Bacillus subtilis GN=yjbG	sp|O31605|PEPF_BACSU	77 kDa	79	59	58	101	90	87
Putative metal chaperone YciC OS=Bacillus subtilis GN=yciC	sp|P94400|YCIC_BACSU	45 kDa	62	38	57	124	120	100
Protein translocase subunit SecDF OS=Bacillus subtilis GN=secDF	sp|O32047|SECDF_BACSU	82 kDa	57	44	57	59	58	48
Penicillin-binding protein 1A/1B OS=Bacillus subtilis GN=ponA	sp|P39793|PBPA_BACSU	100 kDa	58	58	57	59	56	49
Asparagine synthetase [glutamine-hydrolyzing] 1 OS=Bacillus subtilis GN=asnB	sp|P54420|ASNB_BACSU	73 kDa	70	61	57	57	56	63
Carbamoyl-phosphate synthase pyrimidine-specific small chain OS=Bacillus subtilis GN=pyrAA	sp|P25993|CARA_BACSU	40 kDa	45	49	57	50	54	56
Hypoxanthine-guanine phosphoribosyltransferase OS=Bacillus subtilis GN=hprT	sp|P37472|HPRT_BACSU	20 kDa	76	44	57	46	52	50
Uncharacterized membrane protein yvbJ OS=Bacillus subtilis GN=yvbJ	sp|O32247|YVBJ_BACSU	67 kDa	56	45	57	45	35	48
Histidinol-phosphate aminotransferase OS=Bacillus subtilis subsp. subtilis str. 168 GN=hisC	tr|A3F3C5|A3F3C5_BACSU (+2)	40 kDa	53	53	55	69	73	73
1-(5-phosphoribosyl)-5-[(5-phosphoribosylamino)methylideneamino] imidazole-4-carboxamide isomerase OS=Bacillus subtilis GN=hisA	sp|O35006|HIS4_BACSU	27 kDa	73	60	55	49	56	39
Biotin carboxyl carrier protein of acetyl-CoA carboxylase OS=Bacillus subtilis GN=accB	sp|P49786|BCCP_BACSU	17 kDa	62	38	55	35	37	34
Phosphoribosylformylglycinamidine synthase 1 OS=Bacillus subtilis GN=purQ	sp|P12041|PURQ_BACSU	25 kDa	33	23	55	32	36	62
Uncharacterized protein YkgB OS=Bacillus subtilis GN=ykgB	sp|O34499|YKGB_BACSU	38 kDa	64	51	54	84	73	78
Acyl carrier protein OS=Bacillus subtilis GN=acpA	sp|P80643|ACP_BACSU	9 kDa	70	67	54	55	58	49
Wall-associated protein OS=Bacillus subtilis GN=wapA	sp|Q07833|WAPA_BACSU	258 kDa	40	36	54	56	56	53
UPF0062 protein yexA OS=Bacillus subtilis GN=yexA	sp|P12049|YEXA_BACSU	10 kDa	50	49	54	54	50	23
3-methyl-2-oxobutanoate hydroxymethyltransferase OS=Bacillus subtilis GN=panB	sp|P52996|PANB_BACSU	30 kDa	47	30	54	42	48	57
Uracil phosphoribosyltransferase OS=Bacillus subtilis GN=upp	sp|P39149|UPP_BACSU	23 kDa	57	67	53	54	66	49
50S ribosomal protein L9 OS=Bacillus subtilis GN=rplI	sp|P37437|RL9_BACSU	16 kDa	79	89	53	58	54	55
Purine nucleoside phosphorylase deoD-type OS=Bacillus subtilis GN=deoD	sp|O34925|DEOD_BACSU	25 kDa	50	43	53	42	51	62
Phenylalanyl-tRNA synthetase alpha chain OS=Bacillus subtilis GN=pheS	sp|P17921|SYFA_BACSU	39 kDa	37	37	53	44	48	53
Transcriptional regulatory protein degU OS=Bacillus subtilis GN=degU	sp|P13800|DEGU_BACSU	26 kDa	42	33	53	50	46	60
Glucose starvation-inducible protein B OS=Bacillus subtilis GN=gsiB	sp|P26907|GSIB_BACSU	14 kDa	69	87	53	43	40	30
Enoyl-[acyl-carrier-protein] reductase [NADPH] FabL OS=Bacillus subtilis GN=fabL	sp|P71079|FABL_BACSU	27 kDa	68	56	52	64	60	68
Dihydrodipicolinate synthase OS=Bacillus subtilis GN=dapA	sp|Q04796|DAPA_BACSU	31 kDa	47	61	52	49	53	55
Citrate synthase 2 OS=Bacillus subtilis GN=citZ	sp|P39120|CISY2_BACSU	42 kDa	46	38	52	49	40	49
DNA gyrase subunit A OS=Bacillus subtilis GN=gyrA	sp|P05653|GYRA_BACSU	92 kDa	60	51	51	49	54	60
3-oxoacyl-[acyl-carrier-protein] reductase FabG OS=Bacillus subtilis GN=fabG	sp|P51831|FABG_BACSU	26 kDa	54	57	51	50	47	61
Biotin carboxylase 1 OS=Bacillus subtilis GN=accC1	sp|P49787|ACCC1_BACSU	49 kDa	56	41	51	47	45	48
Phosphoenolpyruvate carboxykinase [ATP] OS=Bacillus subtilis GN=pckA	sp|P54418|PCKA_BACSU	58 kDa	51	47	50	67	84	88
Histidyl-tRNA synthetase OS=Bacillus subtilis GN=hisS	sp|O32039|SYH_BACSU	48 kDa	57	64	50	81	76	72
Putative nitrogen fixation protein yutI OS=Bacillus subtilis GN=yutI	sp|O32119|YUTI_BACSU	12 kDa	32	29	50	50	63	60
Tyrosyl-tRNA synthetase 1 OS=Bacillus subtilis GN=tyrS1	sp|P22326|SYY1_BACSU	48 kDa	54	55	50	52	60	57
3-oxoacyl-[acyl-carrier-protein] synthase 2 OS=Bacillus subtilis GN=fabF	sp|O34340|FABF_BACSU	44 kDa	53	42	50	62	47	59
Septum site-determining protein DivIVA OS=Bacillus subtilis GN=divIVA	sp|P71021|DIV4A_BACSU	19 kDa	69	57	50	43	42	41
Dihydrolipoyl dehydrogenase OS=Bacillus subtilis GN=acoL	sp|O34324|DLDH3_BACSU	49 kDa	54	54	50	45	41	45
DNA polymerase I OS=Bacillus subtilis GN=polA	sp|O34996|DPO1_BACSU	99 kDa	53	40	49	42	47	44
Ribonucleoside-diphosphate reductase subunit alpha OS=Bacillus subtilis GN=nrdE	sp|P50620|RIR1_BACSU	81 kDa	59	55	48	51	66	49
50S ribosomal protein L30 OS=Bacillus subtilis GN=rpmD	sp|P19947|RL30_BACSU	7 kDa	51	60	48	54	64	36
ATP phosphoribosyltransferase OS=Bacillus subtilis GN=hisG	sp|O34520|HIS1_BACSU	24 kDa	55	48	48	44	48	38
Putative NAD(P)H nitroreductase yfhC OS=Bacillus subtilis GN=yfhC	sp|O31571|YFHC_BACSU	22 kDa	71	49	48	43	41	42
DNA gyrase subunit B OS=Bacillus subtilis GN=gyrB	sp|P05652|GYRB_BACSU	72 kDa	33	28	47	24	20	38
Chaperone protein htpG OS=Bacillus subtilis GN=htpG	sp|P46208|HTPG_BACSU	72 kDa	50	45	46	41	51	47
Bifunctional protein pyrR OS=Bacillus subtilis GN=pyrR	sp|P39765|PYRR_BACSU	20 kDa	52	37	46	49	48	47
N5-carboxyaminoimidazole ribonucleotide mutase OS=Bacillus subtilis GN=purE	sp|P12044|PURE_BACSU	17 kDa	53	56	46	42	41	38
FMN-dependent NADH-azoreductase 1 OS=Bacillus subtilis GN=azoR1	sp|O35022|AZOR1_BACSU	23 kDa	47	37	45	129	140	182
GTP-dependent nucleic acid-binding protein engD OS=Bacillus subtilis GN=engD	sp|P37518|ENGD_BACSU	40 kDa	51	48	45	56	51	55
Translation initiation factor IF-3 OS=Bacillus subtilis GN=infC	sp|P55872|IF3_BACSU	20 kDa	58	70	44	79	73	47
ATP-dependent protease ATPase subunit ClpY OS=Bacillus subtilis GN=clpY	sp|P39778|CLPY_BACSU	53 kDa	59	54	44	52	64	64
Probable aspartokinase OS=Bacillus subtilis GN=yclM	sp|P94417|AK3_BACSU	50 kDa	44	34	44	42	49	38
UDP-N-acetylglucosamine 1-carboxyvinyltransferase 1 OS=Bacillus subtilis GN=murAA	sp|P70965|MURA1_BACSU	47 kDa	42	43	44	56	48	51
DNA-directed RNA polymerase subunit delta OS=Bacillus subtilis GN=rpoE	sp|P12464|RPOE_BACSU	20 kDa	52	44	44	47	43	40
Transcription antitermination protein nusG OS=Bacillus subtilis GN=nusG	sp|Q06795|NUSG_BACSU	20 kDa	52	47	44	34	37	45
Putative tRNA-binding protein ytpR OS=Bacillus subtilis GN=ytpR	sp|O34943|YTPR_BACSU	22 kDa	61	44	44	35	35	42
ATP-dependent Clp protease proteolytic subunit OS=Bacillus subtilis GN=clpP	sp|P80244|CLPP_BACSU	22 kDa	52	36	43	50	62	61
Malonyl CoA-acyl carrier protein transacylase OS=Bacillus subtilis GN=fabD	sp|P71019|FABD_BACSU	34 kDa	39	31	43	39	48	42
Uncharacterized protein yxjH OS=Bacillus subtilis GN=yxjH	sp|P42319|YXJH_BACSU	43 kDa	44	47	43	43	43	52
D-alanyl-D-alanine carboxypeptidase dacA OS=Bacillus subtilis GN=dacA	sp|P08750|DACA_BACSU	49 kDa	44	50	43	38	35	46
Seryl-tRNA synthetase OS=Bacillus subtilis GN=serS	sp|P37464|SYS_BACSU	49 kDa	52	49	42	51	60	54
Phosphoglucosamine mutase OS=Bacillus subtilis GN=glmM	sp|O34824|GLMM_BACSU	48 kDa	40	38	42	41	37	44
Hydroxymethylpyrimidine/phosphomethylpyrimidine kinase OS=Bacillus subtilis GN=thiD	sp|O31620|THID_BACSU	29 kDa	43	46	42	16	15	15
UPF0111 protein ykaA OS=Bacillus subtilis GN=ykaA	sp|O34454|YKAA_BACSU	24 kDa	41	36	41	48	58	48
Cystathionine beta-lyase metC OS=Bacillus subtilis GN=metC	sp|O31632|METC_BACSU	42 kDa	47	41	41	43	43	40
L-Lysine-8-amino-7-oxononanoate aminotransferase OS=Bacillus subtilis GN=bioK	sp|P53555|BIOK_BACSU	50 kDa	43	38	41	44	42	42
Branched-chain-amino-acid transaminase 1 OS=Bacillus subtilis GN=ilvE	sp|O31461|ILVE1_BACSU	40 kDa	43	38	41	39	38	33
Protein hit OS=Bacillus subtilis GN=hit	sp|O07513|HIT_BACSU	16 kDa	32	35	41	39	34	44
Flagellar basal-body rod protein flgG OS=Bacillus subtilis GN=flgG	sp|P23446|FLGG_BACSU	27 kDa	37	19	41	18	26	31
Uncharacterized protein yerC OS=Bacillus subtilis GN=yerC	sp|Q7BVT7|YERC_BACSU	12 kDa	24	21	41	16	20	18
Protein IolS OS=Bacillus subtilis GN=iolS	sp|P46336|IOLS_BACSU	35 kDa	45	34	40	71	59	70
Protein RecA OS=Bacillus subtilis GN=recA	sp|P16971|RECA_BACSU	38 kDa	41	46	40	51	52	50
50S ribosomal protein L33 1 OS=Bacillus subtilis GN=rpmGA	sp|P56849|RL331_BACSU	6 kDa	36	36	40	37	46	36
Chaperone protein DnaJ OS=Bacillus subtilis GN=dnaJ	sp|P17631|DNAJ_BACSU	41 kDa	45	42	40	41	38	36
UPF0365 protein flotillin floA OS=Bacillus subtilis GN=floA (yqfA)	sp|P54466|YQFA_BACSU	36 kDa	39	32	40	29	35	30
50S ribosomal protein L20 OS=Bacillus subtilis GN=rplT	sp|P55873|RL20_BACSU	14 kDa	46	45	40	32	34	46
GTP pyrophosphokinase OS=Bacillus subtilis GN=relA	sp|O54408|RELA_BACSU	85 kDa	27	23	40	32	30	43
Putative uncharacterized hydrolase ysaA OS=Bacillus subtilis GN=ysaA	sp|P94512|YSAA_BACSU	30 kDa	37	33	39	47	49	52
3-dehydroquinate synthase 2 OS=Bacillus subtilis GN=aroB	tr|A3F3H1|A3F3H1_BACSU	41 kDa	46	34	39	47	45	41
Chromosome partition protein Smc OS=Bacillus subtilis GN=smc	sp|P51834|SMC_BACSU	136 kDa	40	25	39	44	44	39
Nicotinate phosphoribosyltransferase OS=Bacillus subtilis GN=pncB	sp|O32090|PNCB_BACSU	56 kDa	40	25	39	44	42	44
30S ribosomal protein S15 OS=Bacillus subtilis GN=rpsO	sp|P21473|RS15_BACSU	11 kDa	31	31	39	27	34	30
Phosphoribosylglycinamide formyltransferase OS=Bacillus subtilis GN=purN	sp|P12040|PUR3_BACSU	22 kDa	53	36	39	33	32	44
UPF0342 protein yheA OS=Bacillus subtilis GN=yheA	sp|O07542|YHEA_BACSU	14 kDa	41	39	39	30	32	33
Adenine phosphoribosyltransferase OS=Bacillus subtilis GN=apt	sp|O34443|APT_BACSU	19 kDa	48	38	39	32	31	29
Copper chaperone CopZ OS=Bacillus subtilis GN=copZ	sp|O32221|COPZ_BACSU	7 kDa	38	21	39	18	18	17
Peptidyl-prolyl cis-trans isomerase B OS=Bacillus subtilis GN=ppiB	sp|P35137|PPIB_BACSU	15 kDa	50	46	38	40	46	32
Uncharacterized protein ytxH OS=Bacillus subtilis GN=ytxH	sp|P40780|YTXH_BACSU	17 kDa	47	52	38	40	39	32
ATP synthase gamma chain OS=Bacillus subtilis GN=atpG	sp|P37810|ATPG_BACSU	32 kDa	34	34	38	36	39	33
UPF0409 protein ywbM OS=Bacillus subtilis GN=ywbM	sp|P39596|YWBM_BACSU	43 kDa	37	37	38	37	35	44
L-cystine-binding protein tcyA OS=Bacillus subtilis GN=tcyA	sp|P42199|TCYA_BACSU	30 kDa	36	45	38	24	35	26
Uncharacterized protein yxxD OS=Bacillus subtilis GN=yxxD	sp|P40737|YXXD_BACSU	18 kDa	36	25	38	40	34	31
30S ribosomal protein S9 OS=Bacillus subtilis GN=rpsI	sp|P21470|RS9_BACSU	14 kDa	31	43	38	28	30	32
Bacteriophage SPP1 adsorption protein yueB OS=Bacillus subtilis GN=yueB	sp|O32101|YUEB_BACSU	120 kDa	31	32	38	24	24	37
3-isopropylmalate dehydratase large subunit OS=Bacillus subtilis GN=leuC	sp|P80858|LEUC_BACSU	52 kDa	25	20	37	86	78	86
Putative NAD(P)H nitroreductase yodC OS=Bacillus subtilis GN=yodC	sp|P81102|YODC_BACSU	22 kDa	43	31	37	40	57	87
Transcription-repair-coupling factor OS=Bacillus subtilis GN=mfd	sp|P37474|MFD_BACSU	134 kDa	41	33	37	38	35	38
4-hydroxy-3-methylbut-2-en-1-yl diphosphate synthase OS=Bacillus subtilis GN=ispG	sp|P54482|ISPG_BACSU	41 kDa	22	23	37	35	30	30
Ribosome maturation factor rimP (ylxS) OS=Bacillus subtilis GN=rimP (ylxS)	sp|P32726|RIMP_BACSU	18 kDa	40	15	37	25	28	31
Putative 2-hydroxyacid dehydrogenase yoaD OS=Bacillus subtilis GN=yoaD	sp|O34815|YOAD_BACSU	39 kDa	43	29	37	30	26	30
ATP-dependent Clp protease ATP-binding subunit ClpE OS=Bacillus subtilis GN=clpE	sp|O31673|CLPE_BACSU	78 kDa	38	32	36	140	151	140
Glyoxal reductase OS=Bacillus subtilis GN=yvgN	sp|O32210|GR_BACSU	32 kDa	38	34	36	59	79	55
UPF0403 protein yqiW OS=Bacillus subtilis GN=yqiW	sp|P54534|YQIW_BACSU	16 kDa	53	46	36	52	65	50
Cytidylate kinase OS=Bacillus subtilis GN=cmk	sp|P38493|KCY_BACSU	25 kDa	46	38	36	43	43	42
Aminomethyltransferase OS=Bacillus subtilis GN=gcvT	sp|P54378|GCST_BACSU	40 kDa	38	40	36	36	42	43
Glutamate-1-semialdehyde 2,1-aminomutase OS=Bacillus subtilis GN=hemL	sp|P30949|GSA_BACSU	46 kDa	36	33	36	32	40	44
30S ribosomal protein S18 OS=Bacillus subtilis GN=rpsR	sp|P21475|RS18_BACSU	9 kDa	47	43	36	31	37	28
Uncharacterized oxidoreductase yoxD OS=Bacillus subtilis GN=yoxD	sp|P14802|YOXD_BACSU	25 kDa	38	36	35	50	54	45
Thioredoxin-like protein ydbP OS=Bacillus subtilis GN=ydbP	sp|P96611|YDBP_BACSU	12 kDa	38	24	35	47	48	40
6-phosphogluconate dehydrogenase, decarboxylating OS=Bacillus subtilis GN=gntZ	sp|P12013|6PGD_BACSU	52 kDa	35	23	35	44	40	36
Probable siderophore-binding lipoprotein yfiY OS=Bacillus subtilis GN=yfiY	sp|O31567|YFIY_BACSU	36 kDa	38	34	35	35	34	32
Cysteinyl-tRNA synthetase OS=Bacillus subtilis GN=cysS	sp|Q06752|SYC_BACSU	54 kDa	34	37	35	35	33	45
Lipoamide acyltransferase component of branched-chain alpha-keto acid dehydrogenase complex OS=Bacillus subtilis GN=bfmBB	sp|P37942|ODB2_BACSU	46 kDa	32	35	35	27	27	34
Protein ytsP OS=Bacillus subtilis GN=ytsP	sp|O34553|YTSP_BACSU	18 kDa	35	20	34	47	40	49
UPF0403 protein yphP OS=Bacillus subtilis GN=yphP	sp|P54170|YPHP_BACSU	16 kDa	53	32	34	35	40	44
Putative septation protein spoVG OS=Bacillus subtilis GN=spoVG	sp|P28015|SP5G_BACSU	11 kDa	37	43	34	39	38	27
Fe(3+)-citrate-binding protein yfmC OS=Bacillus subtilis GN=yfmC	sp|O34348|YFMC_BACSU	35 kDa	35	35	34	36	37	25
Sporulation-control protein spo0M OS=Bacillus subtilis GN=spo0M	sp|P71088|SP0M_BACSU	30 kDa	35	22	34	28	34	35
UDP-glucose 4-epimerase OS=Bacillus subtilis GN=galE	sp|P55180|GALE_BACSU	37 kDa	30	21	34	34	27	28
General stress protein 20U OS=Bacillus subtilis GN=dps	sp|P80879|G20U_BACSU	17 kDa	40	24	34	23	22	20
Xylose isomerase OS=Bacillus subtilis GN=xylA	sp|P0CI80|XYLA_BACSU	50 kDa	39	33	34	15	13	23
D-alanine aminotransferase OS=Bacillus subtilis GN=dat	sp|O07597|DAAA_BACSU	31 kDa	29	18	33	32	38	43
Rod shape-determining protein mreB OS=Bacillus subtilis GN=mreB	sp|Q01465|MREB_BACSU	36 kDa	48	36	33	32	37	31
Thioredoxin-like protein ytpP OS=Bacillus subtilis GN=ytpP	sp|O34357|YTPP_BACSU	13 kDa	30	36	33	36	36	31
Ftsk domain-containing protein yukB OS=Bacillus subtilis GN=yukB	sp|C0SPA7|YUKB_BACSU	172 kDa	28	18	33	32	32	30
Uncharacterized protein ytxJ OS=Bacillus subtilis GN=ytxJ	sp|P39914|YTXJ_BACSU	12 kDa	30	25	33	24	29	22
Uncharacterized HTH-type transcriptional regulator yugG OS=Bacillus subtilis GN=yugG	sp|O05236|YUGG_BACSU	19 kDa	37	22	33	28	27	32
Peptide chain release factor 1 OS=Bacillus subtilis GN=prfA	sp|P45872|RF1_BACSU	40 kDa	33	20	33	25	26	38
DEAD-box ATP-dependent RNA helicase CshB OS=Bacillus subtilis GN=cshB	sp|P54475|CSHB_BACSU	50 kDa	32	23	33	25	22	27
Uncharacterized ABC transporter ATP-binding protein YkpA OS=Bacillus subtilis GN=ykpA	sp|O31716|YKPA_BACSU	61 kDa	38	35	32	32	41	45
Deoxyribose-phosphate aldolase OS=Bacillus subtilis GN=deoC	sp|P39121|DEOC_BACSU	23 kDa	34	50	32	47	38	41
UvrABC system protein A OS=Bacillus subtilis GN=uvrA	sp|O34863|UVRA_BACSU	106 kDa	39	23	32	34	34	33
DNA polymerase III subunit beta OS=Bacillus subtilis GN=dnaN	sp|P05649|DPO3B_BACSU	42 kDa	41	32	32	32	30	30
Elongation factor 4 OS=Bacillus subtilis GN=lepA	sp|P37949|LEPA_BACSU	69 kDa	34	31	32	29	30	26
tRNA uridine 5-carboxymethylaminomethyl modification enzyme MnmG OS=Bacillus subtilis GN=mnmG	sp|P25812|MNMG_BACSU	70 kDa	39	42	32	41	29	33
Probable glycine dehydrogenase [decarboxylating] subunit 1 OS=Bacillus subtilis GN=gcvPA	sp|P54376|GCSPA_BACSU	49 kDa	39	23	32	30	27	28
UPF0234 protein yitk OS=Bacillus subtilis GN=yitK	sp|O06746|YITK_BACSU	18 kDa	32	35	32	25	27	27
Aspartokinase 1 OS=Bacillus subtilis GN=dapG	sp|Q04795|AK1_BACSU	43 kDa	27	24	32	23	27	16
UDP-N-acetylmuramoyl-L-alanyl-D-glutamate--2,6-diaminopimelate ligase OS=Bacillus subtilis GN=murE	sp|Q03523|MURE_BACSU	54 kDa	27	25	32	20	23	27
DNA ligase OS=Bacillus subtilis GN=ligA	sp|O31498|DNLJ_BACSU	75 kDa	32	28	32	24	21	22
Uncharacterized protein yuaG OS=Bacillus subtilis GN=yuaG	sp|O32076|YUAG_BACSU	56 kDa	29	36	32	23	16	24
Probable NADH-dependent butanol dehydrogenase 1 OS=Bacillus subtilis GN=yugJ	sp|O05239|YUGJ_BACSU	43 kDa	27	16	31	69	57	67
Disulfide bond formation protein D OS=Bacillus subtilis GN=bdbD	sp|O32218|BDBD_BACSU	25 kDa	32	30	31	27	36	27
Transition state regulatory protein AbrB OS=Bacillus subtilis GN=abrB	sp|P08874|ABRB_BACSU	11 kDa	33	33	31	23	30	22
Ribonuclease PH OS=Bacillus subtilis GN=rph	sp|P28619|RNPH_BACSU	27 kDa	29	15	31	21	28	27
2,3-diketo-5-methylthiopentyl-1-phosphate enolase OS=Bacillus subtilis GN=mtnW	sp|O31666|MTNW_BACSU	44 kDa	23	23	31	21	26	33
Methyl-accepting chemotaxis protein mcpB OS=Bacillus subtilis GN=mcpB	sp|P39215|MCPB_BACSU	72 kDa	30	17	31	19	15	24
General stress protein 14 OS=Bacillus subtilis GN=ywrO	sp|P80871|GS14_BACSU	20 kDa	26	23	30	35	34	39
ATP-dependent DNA helicase pcrA OS=Bacillus subtilis GN=pcrA	sp|O34580|PCRA_BACSU	84 kDa	36	30	30	30	31	30
ATP synthase subunit delta OS=Bacillus subtilis GN=atpH	sp|P37811|ATPD_BACSU	20 kDa	42	27	30	24	26	26
Methionine import ATP-binding protein MetN OS=Bacillus subtilis GN=metN	sp|O32169|METN_BACSU	38 kDa	30	35	30	20	18	21
GTP cyclohydrolase folE2 OS=Bacillus subtilis GN=folE2	sp|P94398|GCH4_BACSU	35 kDa	28	28	30	16	17	18
Imidazoleglycerol-phosphate dehydratase OS=Bacillus subtilis GN=hisB	sp|O34683|HIS7_BACSU	22 kDa	19	11	30	18	12	36
Putative aspartate aminotransferase YhdR OS=Bacillus subtilis GN=yhdR	sp|O07587|AAT3_BACSU	44 kDa	32	33	29	33	35	38
Gamma-glutamyl phosphate reductase OS=Bacillus subtilis GN=proA	sp|P39821|PROA_BACSU	45 kDa	22	11	29	25	21	31
Cell division ATP-binding protein FtsE OS=Bacillus subtilis GN=ftsE	sp|O34814|FTSE_BACSU	26 kDa	24	20	29	20	19	27
Acetylornithine aminotransferase OS=Bacillus subtilis GN=argD	sp|P36839|ARGD_BACSU	41 kDa	27	28	28	49	54	59
Probable acyl-CoA dehydrogenase OS=Bacillus subtilis GN=fadE	sp|O32176|FADE_BACSU	65 kDa	40	35	28	46	53	53
ATP phosphoribosyltransferase regulatory subunit OS=Bacillus subtilis GN=hisZ	sp|O34459|HISZ_BACSU	44 kDa	35	26	28	35	32	34
30S ribosomal protein S20 OS=Bacillus subtilis GN=rpsT	sp|P21477|RS20_BACSU	10 kDa	28	62	28	25	24	20
Cold shock protein CspC OS=Bacillus subtilis GN=cspC	sp|P39158|CSPC_BACSU	7 kDa	23	24	28	24	23	19
Uncharacterized lipoprotein yufN OS=Bacillus subtilis GN=yufN	sp|O05252|YUFN_BACSU	38 kDa	20	23	28	21	21	26
Putative aldehyde dehydrogenase dhaS OS=Bacillus subtilis GN=dhaS	sp|O34660|ALDH4_BACSU	54 kDa	29	21	28	23	17	23
Argininosuccinate lyase OS=Bacillus subtilis GN=argH	sp|O34858|ARLY_BACSU	52 kDa	33	31	27	47	50	37
Uncharacterized oxidoreductase yvrD OS=Bacillus subtilis GN=yvrD	sp|O34782|YVRD_BACSU	28 kDa	29	21	27	55	48	53
General stress protein CTC OS=Bacillus subtilis GN=ctc	sp|P14194|CTC_BACSU	22 kDa	36	34	27	33	37	27
Riboflavin biosynthesis protein ribBA OS=Bacillus subtilis GN=ribBA	sp|P17620|RIBBA_BACSU	44 kDa	30	23	27	36	32	39
Peptidase T OS=Bacillus subtilis GN=pepT	sp|P55179|PEPT_BACSU	46 kDa	35	33	27	35	32	32
Lactate utilization protein A OS=Bacillus subtilis GN=lutA	sp|O07020|LUTA_BACSU	26 kDa	25	15	27	30	32	29
DNA topoisomerase 1 OS=Bacillus subtilis GN=topA	sp|P39814|TOP1_BACSU	79 kDa	23	27	27	25	28	33
Uncharacterized ABC transporter solute-binding protein yclQ OS=Bacillus subtilis GN=yclQ	sp|P94421|YCLQ_BACSU	35 kDa	29	23	27	25	28	30
Peptide deformylase 2 OS=Bacillus subtilis GN=defB	sp|Q45495|DEF2_BACSU	21 kDa	32	40	27	23	28	33
Diaminopimelate decarboxylase OS=Bacillus subtilis GN=lysA	sp|P23630|DCDA_BACSU	49 kDa	24	22	27	28	25	28
UPF0092 membrane protein yrbF OS=Bacillus subtilis GN=yrbF	sp|O32052|YRBF_BACSU	10 kDa	22	23	27	17	20	20
Histidinol dehydrogenase OS=Bacillus subtilis GN=hisD	sp|O34651|HISX_BACSU	46 kDa	33	23	27	22	18	18
Spore coat-associated protein N OS=Bacillus subtilis GN=tasA	sp|P54507|COTN_BACSU	28 kDa	21	21	27	17	18	24
UPF0473 protein yrzB OS=Bacillus subtilis GN=yrzB	sp|O34828|YRZB_BACSU	11 kDa	5	5	27	7	6	18
UPF0356 protein ykzG OS=Bacillus subtilis GN=ykzG	sp|O31718|YKZG_BACSU	8 kDa	24	21	26	27	28	22
Methylthioribulose-1-phosphate dehydratase OS=Bacillus subtilis GN=mtnB	sp|O31668|MTNB_BACSU	23 kDa	41	29	26	25	28	30
Putative metalloprotease ypwA OS=Bacillus subtilis GN=ypwA	sp|P50848|YPWA_BACSU	58 kDa	29	27	26	28	25	31
Protein grpE OS=Bacillus subtilis GN=grpE	sp|P15874|GRPE_BACSU	22 kDa	27	30	26	21	25	28
Uncharacterized protein YqhY OS=Bacillus subtilis GN=yqhY	sp|P54519|YQHY_BACSU	15 kDa	25	26	26	23	23	26
ATP synthase epsilon chain OS=Bacillus subtilis GN=atpC	sp|P37812|ATPE_BACSU	14 kDa	28	23	26	25	20	20
DNA-entry nuclease inhibitor OS=Bacillus subtilis GN=nin	sp|P12669|NIN_BACSU	15 kDa	26	17	26	18	19	25
CDP-glycerol:poly(glycerophosphate) glycerophosphotransferase OS=Bacillus subtilis GN=tagF	sp|P13485|TAGF_BACSU	88 kDa	24	17	26	16	17	19
Acetyl-coenzyme A carboxylase carboxyl transferase subunit beta OS=Bacillus subtilis GN=accD	sp|C0SP93|ACCD_BACSU	32 kDa	14	16	26	18	15	13
UPF0133 protein yaaK OS=Bacillus subtilis GN=yaaK	sp|P24281|YAAK_BACSU	12 kDa	14	13	26	10	12	14
Probable RNA-binding protein YqeI OS=Bacillus subtilis GN=yqeI	sp|P54454|YQEI_BACSU	11 kDa	39	46	25	35	36	26
Lon protease 1 OS=Bacillus subtilis GN=lon1	sp|P37945|LON1_BACSU	87 kDa	26	22	25	32	32	44
Succinate dehydrogenase iron-sulfur subunit OS=Bacillus subtilis GN=sdhB	sp|P08066|DHSB_BACSU	28 kDa	27	27	25	28	30	24
Lipoate-protein ligase LplJ OS=Bacillus subtilis GN=lplJ	sp|O07608|LPLJ_BACSU	38 kDa	22	9	25	30	24	28
Leucine dehydrogenase OS=Bacillus subtilis GN=yqiT	sp|P54531|DHLE_BACSU	40 kDa	28	23	25	22	23	35
Quinol oxidase subunit 2 OS=Bacillus subtilis GN=qoxA	sp|P34957|QOX2_BACSU	36 kDa	26	15	25	20	23	23
Sulfur carrier protein ThiS OS=Bacillus subtilis GN=thiS	sp|O31617|THIS_BACSU	8 kDa	10	10	25	14	11	19
Methyl-accepting chemotaxis protein mcpA OS=Bacillus subtilis GN=mcpA	sp|P39214|MCPA_BACSU	72 kDa	13	10	25	6	8	15
Putative monooxygenase ycnE OS=Bacillus subtilis GN=ycnE	sp|P94425|YCNE_BACSU	11 kDa	28	26	24	32	44	28
Glutamine amidotransferase subunit pdxT OS=Bacillus subtilis GN=pdxT	sp|P37528|PDXT_BACSU	21 kDa	30	21	24	32	36	23
50S ribosomal protein L35 OS=Bacillus subtilis GN=rpmI	sp|P55874|RL35_BACSU	8 kDa	32	32	24	32	33	22
Probable 2-ketogluconate reductase OS=Bacillus subtilis GN=yvcT	sp|O32264|TKRA_BACSU	37 kDa	28	19	24	32	31	35
Probable cytosol aminopeptidase OS=Bacillus subtilis GN=pepA	sp|O32106|AMPA_BACSU	54 kDa	27	24	24	26	31	40
Probable inorganic polyphosphate/ATP-NAD kinase 2 OS=Bacillus subtilis GN=ppnK2	sp|O34934|PPNK2_BACSU	30 kDa	17	18	24	27	24	30
Uncharacterized protein ycnI OS=Bacillus subtilis GN=ycnI	sp|P94431|YCNI_BACSU	22 kDa	26	15	24	22	23	28
Putative sensory transducer protein yfmS OS=Bacillus subtilis GN=yfmS	sp|O06477|YFMS_BACSU	30 kDa	18	18	24	24	22	35
Putative peroxiredoxin YgaF OS=Bacillus subtilis GN=ygaF	sp|Q796Y8|BCP_BACSU	18 kDa	29	25	24	25	21	29
Transcriptional regulatory protein resD OS=Bacillus subtilis GN=resD	sp|P35163|RESD_BACSU	28 kDa	23	23	24	17	20	27
Pur operon repressor OS=Bacillus subtilis GN=purR	sp|P37551|PURR_BACSU	31 kDa	22	14	24	19	19	17
Methyl-accepting chemotaxis protein mcpC OS=Bacillus subtilis GN=mcpC	sp|P54576|MCPC_BACSU	72 kDa	18	19	24	17	16	17
RNA polymerase sigma factor rpoD OS=Bacillus subtilis GN=sigA	sp|P06224|RPOD_BACSU	43 kDa	21	19	24	15	16	18
Isochorismatase OS=Bacillus subtilis GN=dhbB	sp|P45743|DHBB_BACSU	35 kDa	19	18	24	12	16	21
Thioredoxin reductase OS=Bacillus subtilis GN=trxB	sp|P80880|TRXB_BACSU	35 kDa	26	22	23	82	80	76
Ornithine carbamoyltransferase OS=Bacillus subtilis GN=argF	sp|P18186|OTC_BACSU	35 kDa	20	35	23	30	45	47
Repressor rok OS=Bacillus subtilis GN=rok	sp|O34857|ROK_BACSU	22 kDa	35	39	23	37	37	25
Putative aminotransferase A OS=Bacillus subtilis GN=patA	sp|P16524|PATA_BACSU	44 kDa	29	20	23	36	32	35
UDP-N-acetylmuramoylalanine--D-glutamate ligase OS=Bacillus subtilis GN=murD	sp|Q03522|MURD_BACSU	50 kDa	42	30	23	30	29	21
Uncharacterized oxidoreductase yvaA OS=Bacillus subtilis GN=yvaA	sp|O32223|YVAA_BACSU	40 kDa	25	30	23	27	26	28
Aspartate 1-decarboxylase OS=Bacillus subtilis GN=panD	sp|P52999|PAND_BACSU	14 kDa	34	29	23	24	25	20
Acetyl-coenzyme A carboxylase carboxyl transferase subunit alpha OS=Bacillus subtilis GN=accA	sp|O34847|ACCA_BACSU	36 kDa	22	27	23	23	23	15
Penicillin-binding protein 3 OS=Bacillus subtilis GN=pbpC	sp|P42971|PBPC_BACSU	74 kDa	21	22	23	23	21	20
Dihydroorotate dehydrogenase B (NAD(+)), electron transfer subunit OS=Bacillus subtilis GN=pyrK	sp|P25983|PYRK_BACSU	28 kDa	24	13	23	14	19	21
Bifunctional oligoribonuclease and PAP phosphatase nrnA OS=Bacillus subtilis GN=nrnA	sp|O34600|NRNA_BACSU	35 kDa	16	16	23	18	16	22
Probable metal-binding protein YrpE OS=Bacillus subtilis GN=yrpE	sp|O05410|YRPE_BACSU	29 kDa	20	13	23	7	11	8
Orotidine 5'-phosphate decarboxylase OS=Bacillus subtilis GN=pyrF	sp|P25971|PYRF_BACSU	26 kDa	33	32	22	43	43	31
Uncharacterized sugar kinase ydjE OS=Bacillus subtilis GN=ydjE	sp|O34768|YDJE_BACSU	34 kDa	29	21	22	33	40	36
Uncharacterized lipoprotein yjhA OS=Bacillus subtilis GN=yjhA	sp|O34725|YJHA_BACSU	24 kDa	33	35	22	33	28	26
Uncharacterized membrane protein yhaH OS=Bacillus subtilis GN=yhaH	sp|O07516|YHAH_BACSU	13 kDa	25	17	22	27	28	20
N5-carboxyaminoimidazole ribonucleotide synthase OS=Bacillus subtilis GN=purK	sp|P12045|PURK_BACSU	42 kDa	21	18	22	28	23	29
5'-methylthioadenosine/S-adenosylhomocysteine nucleosidase OS=Bacillus subtilis GN=mtnN	sp|O32028|MTNN_BACSU	25 kDa	15	9	22	16	22	26
Signal recognition particle protein OS=Bacillus subtilis GN=ffh	sp|P37105|SRP54_BACSU	50 kDa	24	26	22	25	20	19
Serine-protein kinase rsbW OS=Bacillus subtilis GN=rsbW	sp|P17904|RSBW_BACSU	18 kDa	24	19	22	23	20	17
Uncharacterized protein ylbA OS=Bacillus subtilis GN=ylbA	sp|O34743|YLBA_BACSU	13 kDa	26	25	22	19	20	17
Uncharacterized phosphatase phoE OS=Bacillus subtilis GN=phoE	sp|O07617|PHOE_BACSU	22 kDa	12	15	22	18	20	25
Peptide chain release factor 2 OS=Bacillus subtilis GN=prfB	sp|P28367|RF2_BACSU	42 kDa	24	22	22	24	19	25
Uncharacterized protein YndB OS=Bacillus subtilis GN=yndB	sp|O31806|YNDB_BACSU	16 kDa	18	14	22	18	18	17
Ribosome biogenesis GTPase A OS=Bacillus subtilis GN=rbgA	sp|O31743|RBGA_BACSU	32 kDa	16	19	22	16	12	21
Uncharacterized protein yvlB OS=Bacillus subtilis GN=yvlB	sp|O34628|YVLB_BACSU	41 kDa	26	26	21	29	34	27
Uncharacterized symporter yodF OS=Bacillus subtilis GN=yodF	sp|O34745|YODF_BACSU	54 kDa	17	14	21	30	24	23
UPF0271 protein ycsF OS=Bacillus subtilis GN=ycsF	sp|P42963|YCSF_BACSU	27 kDa	33	33	21	28	24	28
FMN-dependent NADH-azoreductase 2 OS=Bacillus subtilis GN=azoR2	sp|O32224|AZOR2_BACSU	23 kDa	27	24	21	26	23	26
Anti-sigma-B factor antagonist OS=Bacillus subtilis GN=rsbV	sp|P17903|RSBV_BACSU	12 kDa	25	28	21	23	22	20
Acetyl-coenzyme A synthetase OS=Bacillus subtilis GN=acsA	sp|P39062|ACSA_BACSU	65 kDa	20	21	21	21	21	25
Uncharacterized protein yceH OS=Bacillus subtilis GN=yceH	sp|O34833|YCEH_BACSU	42 kDa	20	22	21	21	19	28
Putative aldehyde dehydrogenase yfmT OS=Bacillus subtilis GN=yfmT	sp|O06478|ALDH5_BACSU	53 kDa	24	21	21	27	18	21
Putative transporter yoaB OS=Bacillus subtilis GN=yoaB	sp|O34864|YOAB_BACSU	45 kDa	21	14	21	15	16	17
Uncharacterized ABC transporter ATP-binding protein YlmA OS=Bacillus subtilis GN=ylmA	sp|O31723|YLMA_BACSU	30 kDa	14	13	21	9	14	16
Probable amino-acid-binding protein yxeM OS=Bacillus subtilis GN=yxeM	sp|P54952|YXEM_BACSU	29 kDa	13	8	21	12	12	11
Uncharacterized protein yutD OS=Bacillus subtilis GN=yutD	sp|O32127|YUTD_BACSU	11 kDa	5	6	21	11	11	11
Uncharacterized sugar epimerase yhfK OS=Bacillus subtilis GN=yhfK	sp|O07609|YHFK_BACSU	23 kDa	25	21	20	38	39	47
30S ribosomal protein S21 OS=Bacillus subtilis GN=rpsU	sp|P21478|RS21_BACSU	7 kDa	23	28	20	26	28	20
Uncharacterized protein yydD OS=Bacillus subtilis GN=yydD	sp|Q45598|YYDD_BACSU	69 kDa	29	18	20	24	27	24
Uncharacterized protein ykuJ OS=Bacillus subtilis GN=ykuJ	sp|O34588|YKUJ_BACSU	9 kDa	17	16	20	21	26	13
Probable poly(glycerol-phosphate) alpha-glucosyltransferase OS=Bacillus subtilis GN=tagE	sp|P13484|TAGE_BACSU	78 kDa	24	18	20	24	24	25
UDP-N-acetylmuramate--L-alanine ligase OS=Bacillus subtilis GN=murC	sp|P40778|MURC_BACSU	48 kDa	25	18	20	23	20	23
Pyridoxine kinase OS=Bacillus subtilis GN=pdxK	sp|P39610|PDXK_BACSU	29 kDa	26	20	20	19	20	16
Uncharacterized protein ylaL OS=Bacillus subtilis GN=ylaL	sp|O07636|YLAL_BACSU	18 kDa	29	24	20	21	19	18
UPF0053 protein yhdP OS=Bacillus subtilis GN=yhdP	sp|O07585|YHDP_BACSU	50 kDa	24	11	20	21	18	23
Chemotaxis protein CheY OS=Bacillus subtilis GN=cheY	sp|P24072|CHEY_BACSU	13 kDa	22	17	20	17	18	18
Methionine aminopeptidase 1 OS=Bacillus subtilis GN=map	sp|P19994|AMPM1_BACSU	27 kDa	19	7	20	15	18	13
Sporulation initiation phosphotransferase F OS=Bacillus subtilis GN=spo0F	sp|P06628|SP0F_BACSU	14 kDa	17	17	20	17	17	16
ATP-dependent helicase/nuclease subunit A OS=Bacillus subtilis GN=addA	sp|P23478|ADDA_BACSU	141 kDa	10	7	20	17	16	19
Uncharacterized membrane protein yobI OS=Bacillus subtilis GN=yobI	sp|O34784|YOBI_BACSU	141 kDa	15	4	20	21	15	17
Uncharacterized protein yaaQ OS=Bacillus subtilis GN=yaaQ	sp|P37538|YAAQ_BACSU	12 kDa	19	13	20	14	12	14
NADPH-dependent 7-cyano-7-deazaguanine reductase OS=Bacillus subtilis GN=queF	sp|O31678|QUEF_BACSU	19 kDa	22	13	20	13	12	17
Chromosomal replication initiator protein DnaA OS=Bacillus subtilis GN=dnaA	sp|P05648|DNAA_BACSU	51 kDa	16	12	20	11	10	14
LOG family protein yvdD OS=Bacillus subtilis GN=yvdD	sp|O06986|YVDD_BACSU	21 kDa	23	22	20	9	5	7
Uncharacterized N-acetyltransferase YvbK OS=Bacillus subtilis GN=yvbK	sp|O32248|YVBK_BACSU	18 kDa	22	12	19	20	18	16
Septum site-determining protein MinD OS=Bacillus subtilis GN=minD	sp|Q01464|MIND_BACSU	29 kDa	20	16	19	15	18	21
Bifunctional protein GlmU OS=Bacillus subtilis GN=glmU	sp|P14192|GLMU_BACSU	50 kDa	22	30	19	12	18	14
UPF0173 metal-dependent hydrolase ytkL OS=Bacillus subtilis GN=ytkL	sp|Q795U4|YTKL_BACSU	25 kDa	21	15	19	25	17	25
Homoserine kinase OS=Bacillus subtilis GN=thrB	sp|P04948|KHSE_BACSU	33 kDa	19	25	19	20	16	22
Guanylate kinase OS=Bacillus subtilis GN=gmk	sp|O34328|KGUA_BACSU	23 kDa	22	17	19	16	16	15
NADH dehydrogenase-like protein yutJ OS=Bacillus subtilis GN=yutJ	sp|O32117|YUTJ_BACSU	40 kDa	15	8	19	12	16	18
N-formyl-4-amino-5-aminomethyl-2-methylpyrimidine deformylase OS=Bacillus subtilis GN=ylmB	sp|O31724|FAPD_BACSU	47 kDa	20	14	19	15	12	16
Ribosome maturation factor rimM OS=Bacillus subtilis GN=rimM	sp|O31740|RIMM_BACSU	20 kDa	16	14	19	12	12	10
Chemotaxis protein CheA OS=Bacillus subtilis GN=cheA	sp|P29072|CHEA_BACSU	75 kDa	18	19	19	12	10	15
Putative aminopeptidase ysdC OS=Bacillus subtilis GN=ysdC	sp|P94521|YSDC_BACSU	39 kDa	15	17	18	22	27	25
Glycerol-3-phosphate cytidylyltransferase OS=Bacillus subtilis GN=tagD	sp|P27623|TAGD_BACSU	15 kDa	17	14	18	24	26	19
Ktr system potassium uptake protein C OS=Bacillus subtilis GN=ktrC	sp|P39760|KTRC_BACSU	24 kDa	15	16	18	23	24	29
Uncharacterized protein ywbC OS=Bacillus subtilis GN=ywbC	sp|P39586|YWBC_BACSU	14 kDa	23	6	18	21	23	22
mRNA interferase EndoA OS=Bacillus subtilis GN=ndoA	sp|P96622|ENDOA_BACSU	13 kDa	15	13	18	19	21	15
Ribonuclease R OS=Bacillus subtilis GN=rnr	sp|O32231|RNR_BACSU	89 kDa	24	24	18	15	21	26
Uncharacterized protein YcsE OS=Bacillus subtilis GN=ycsE	sp|P42962|YCSE_BACSU	28 kDa	18	20	18	17	20	18
Iron(3+)-hydroxamate-binding protein fhuD OS=Bacillus subtilis GN=fhuD	sp|P37580|FHUD_BACSU	34 kDa	16	16	18	15	20	19
Uncharacterized protein yqzC OS=Bacillus subtilis GN=yqzC	sp|O32023|YQZC_BACSU	17 kDa	23	23	18	19	18	21
Nuclease sbcCD subunit C OS=Bacillus subtilis GN=sbcC	sp|O06714|SBCC_BACSU	129 kDa	19	14	18	18	17	14
Uncharacterized protein yxaI OS=Bacillus subtilis GN=yxaI	sp|P42108|YXAI_BACSU	17 kDa	18	16	18	17	17	17
Threonyl-tRNA synthetase 2 OS=Bacillus subtilis GN=thrZ	sp|P18256|SYT2_BACSU	73 kDa	20	21	18	14	17	23
Uncharacterized ABC transporter ATP-binding protein YfmR OS=Bacillus subtilis GN=yfmR	sp|O06476|YFMR_BACSU	71 kDa	12	18	18	16	16	19
Methionyl-tRNA formyltransferase OS=Bacillus subtilis GN=fmt	sp|P94463|FMT_BACSU	35 kDa	17	20	18	15	16	14
UPF0738 protein yjbL OS=Bacillus subtilis GN=yjbL	sp|O31610|YJBL_BACSU	14 kDa	11	15	18	15	16	16
Uncharacterized protein ypjQ OS=Bacillus subtilis GN=ypjQ	sp|P54173|YPJQ_BACSU	20 kDa	15	18	18	15	11	19
Uncharacterized protein yvyD OS=Bacillus subtilis GN=yvyD	sp|P28368|YVYD_BACSU	22 kDa	21	24	18	8	11	11
Fructose-1,6-bisphosphatase class 2 OS=Bacillus subtilis GN=glpX	sp|Q03224|GLPX_BACSU	34 kDa	17	18	18	14	10	10
Tryptophanyl-tRNA synthetase OS=Bacillus subtilis GN=trpS	sp|P21656|SYW_BACSU	37 kDa	16	8	18	8	10	15
Uncharacterized protein yabR OS=Bacillus subtilis GN=yabR	sp|P37560|YABR_BACSU	14 kDa	16	26	18	16	9	25
Putative transcriptional regulator yvhJ OS=Bacillus subtilis GN=yvhJ	sp|P96499|YVHJ_BACSU	43 kDa	14	10	18	13	9	15
Dihydroneopterin aldolase OS=Bacillus subtilis GN=folB	sp|P28823|FOLB_BACSU	14 kDa	6	6	18	11	9	13
Oxalate decarboxylase oxdC OS=Bacillus subtilis GN=oxdC	sp|O34714|OXDC_BACSU	44 kDa	14	11	18	8	8	9
Stage V sporulation protein S OS=Bacillus subtilis GN=spoVS	sp|P45693|SP5S_BACSU	9 kDa	24	18	17	24	35	19
Uncharacterized oxidoreductase YqkF OS=Bacillus subtilis GN=yqkF	sp|P54569|YQKF_BACSU	35 kDa	19	18	17	21	27	25
Electron transfer flavoprotein subunit alpha OS=Bacillus subtilis GN=etfA	sp|P94551|ETFA_BACSU	35 kDa	13	18	17	40	26	32
Electron transfer flavoprotein subunit beta OS=Bacillus subtilis GN=etfB	sp|P94550|ETFB_BACSU	29 kDa	11	18	17	16	24	23
D-alanine--D-alanine ligase OS=Bacillus subtilis GN=ddl	sp|P96612|DDL_BACSU	39 kDa	19	17	17	20	22	35
Probable glycine dehydrogenase [decarboxylating] subunit 2 OS=Bacillus subtilis GN=gcvPB	sp|P54377|GCSPB_BACSU	54 kDa	26	20	17	18	20	18
Uncharacterized zinc protease ymfH OS=Bacillus subtilis GN=ymfH	sp|O31766|YMFH_BACSU	49 kDa	13	10	17	18	19	21
Dipeptide-binding protein dppE OS=Bacillus subtilis GN=dppE	sp|P26906|DPPE_BACSU	62 kDa	19	18	17	20	18	17
Uncharacterized protein yloV OS=Bacillus subtilis GN=yloV	sp|O34751|YLOV_BACSU	59 kDa	29	22	17	18	18	17
Transaminase MtnE OS=Bacillus subtilis GN=mtnE	sp|O31665|MTNE_BACSU	44 kDa	22	19	17	20	15	21
Arginine transport system permease protein ArtQ OS=Bacillus subtilis GN=artQ	sp|P54536|ARTQ_BACSU	24 kDa	18	17	17	13	14	19
Putative sugar phosphate isomerase ywlF OS=Bacillus subtilis GN=ywlF	sp|P39156|YWLF_BACSU	16 kDa	18	25	17	19	13	17
Uncharacterized protein yezG OS=Bacillus subtilis GN=yezG	sp|C0H3X4|YEZG_BACSU	18 kDa	14	7	17	8	8	15
Translation initiation factor IF-1 OS=Bacillus subtilis GN=infA	sp|P20458|IF1_BACSU	8 kDa	33	35	16	26	35	13
Spore germination protein gerE OS=Bacillus subtilis GN=gerE	sp|P11470|GERE_BACSU	9 kDa	10	17	16	27	32	16
DNA polymerase III polC-type OS=Bacillus subtilis GN=polC	sp|P13267|DPO3_BACSU	163 kDa	18	8	16	23	22	16
Glutamate-1-semialdehyde 2,1-aminomutase 2 OS=Bacillus subtilis GN=gsaB	sp|P71084|GSAB_BACSU	46 kDa	15	15	16	20	22	16
Glycine betaine transport ATP-binding protein OpuAA OS=Bacillus subtilis GN=opuAA	sp|P46920|OPUAA_BACSU	46 kDa	28	22	16	15	21	21
Ribonuclease Y OS=Bacillus subtilis GN=rny	sp|O31774|RNY_BACSU	59 kDa	18	23	16	21	20	18
tRNA (guanine-N(7)-)-methyltransferase OS=Bacillus subtilis GN=trmB	sp|O34522|TRMB_BACSU	25 kDa	20	17	16	17	20	15
Non-canonical purine NTP pyrophosphatase OS=Bacillus subtilis GN=ysnA	sp|P94558|NTPA_BACSU	22 kDa	17	11	16	17	20	20
UPF0358 protein ylaN OS=Bacillus subtilis GN=ylaN	sp|O07638|YLAN_BACSU	11 kDa	15	13	16	19	19	14
GTPase obgE OS=Bacillus subtilis GN=obg	sp|P20964|OBG_BACSU	48 kDa	16	13	16	14	19	20
RsbT co-antagonist protein rsbRB OS=Bacillus subtilis GN=rsbRB	sp|O34860|RSBRB_BACSU	32 kDa	14	10	16	17	18	21
HTH-type transcriptional regulator hpr OS=Bacillus subtilis GN=hpr	sp|P11065|HPR_BACSU	24 kDa	22	22	16	18	17	16
Stage 0 sporulation protein J OS=Bacillus subtilis GN=spo0J	sp|P26497|SP0J_BACSU	32 kDa	17	17	16	13	16	16
UPF0478 protein ytxG OS=Bacillus subtilis GN=ytxG	sp|P40779|YTXG_BACSU	15 kDa	22	17	16	12	16	13
Uncharacterized protein ypdA OS=Bacillus subtilis GN=ypdA	sp|P50736|YPDA_BACSU	36 kDa	16	12	16	13	15	16
Putative competence-damage inducible protein OS=Bacillus subtilis GN=cinA	sp|P46323|CINA_BACSU	46 kDa	13	3	16	12	15	11
General stress protein 17M OS=Bacillus subtilis GN=yflT	sp|P80241|G17M_BACSU	13 kDa	20	16	16	12	14	14
Alternate 30S ribosomal protein S14 OS=Bacillus subtilis GN=rpsN2	sp|O31587|RS14B_BACSU	10 kDa	26	24	16	11	14	12
Cephalosporin C deacetylase OS=Bacillus subtilis GN=cah	sp|P94388|CAH_BACSU	36 kDa	13	4	16	11	14	13
Stress response protein SCP2 OS=Bacillus subtilis GN=yceC	sp|P81100|SCP2_BACSU	22 kDa	19	16	16	10	14	15
Protein hfq OS=Bacillus subtilis GN=hfq	sp|O31796|HFQ_BACSU	9 kDa	9	13	16	11	13	12
Cell division protein ftsX OS=Bacillus subtilis GN=ftsX	sp|O34876|FTSX_BACSU	33 kDa	13	10	16	11	13	13
Uncharacterized protein yjjA OS=Bacillus subtilis GN=yjjA	sp|O34394|YJJA_BACSU	30 kDa	17	14	16	16	12	11
GMP reductase OS=Bacillus subtilis GN=guaC	sp|O05269|GUAC_BACSU	36 kDa	13	13	16	11	12	12
Uncharacterized protein yrvM OS=Bacillus subtilis GN=yrvM	sp|O32037|YRVM_BACSU	28 kDa	9	8	16	10	12	13
4-deoxy-L-threo-5-hexosulose-uronate ketol-isomerase OS=Bacillus subtilis GN=kduI	sp|P50843|KDUI_BACSU	31 kDa	13	9	16	9	11	14
S-adenosylmethionine:tRNA ribosyltransferase-isomerase OS=Bacillus subtilis GN=queA	sp|O32054|QUEA_BACSU	39 kDa	20	15	16	12	10	14
Transcriptional regulatory protein yycF OS=Bacillus subtilis GN=yycF	sp|P37478|YYCF_BACSU	27 kDa	14	7	16	12	10	18
Uncharacterized protein yqeK OS=Bacillus subtilis GN=yqeK	sp|P54456|YQEK_BACSU	21 kDa	23	19	16	10	10	12
Putative phosphotransferase yqfL OS=Bacillus subtilis GN=yqfL	sp|P54470|YQFL_BACSU	30 kDa	11	7	16	12	9	15
Uncharacterized protein yetH OS=Bacillus subtilis GN=yetH	sp|O31535|YETH_BACSU	14 kDa	15	8	16	9	9	13
UPF0447 protein ywfI OS=Bacillus subtilis GN=ywfI	sp|P39645|YWFI_BACSU	30 kDa	12	15	16	12	8	18
Orotate phosphoribosyltransferase OS=Bacillus subtilis GN=pyrE	sp|P25972|PYRE_BACSU	24 kDa	13	13	15	39	40	38
Putative dipeptidase ykvY OS=Bacillus subtilis GN=ykvY	sp|O31689|YKVY_BACSU	40 kDa	16	12	15	36	34	35
Uncharacterized oxidoreductase yfjR OS=Bacillus subtilis GN=yfjR	sp|O34969|YFJR_BACSU	30 kDa	8	10	15	25	27	38
Probable GTP-binding protein EngB OS=Bacillus subtilis GN=engB	sp|P38424|ENGB_BACSU	22 kDa	31	25	15	24	25	22
Acetylglutamate kinase OS=Bacillus subtilis GN=argB	sp|P68729|ARGB_BACSU	28 kDa	11	9	15	17	25	24
Ferric uptake regulation protein OS=Bacillus subtilis GN=fur	sp|P54574|FUR_BACSU	17 kDa	19	13	15	23	22	17
Putative carbonic anhydrase YtiB OS=Bacillus subtilis GN=ytiB	sp|O34872|YTIB_BACSU	21 kDa	20	18	15	18	21	14
Septation ring formation regulator EzrA OS=Bacillus subtilis GN=ezrA	sp|O34894|EZRA_BACSU	65 kDa	13	14	15	20	20	22
UDP-N-acetylenolpyruvoylglucosamine reductase OS=Bacillus subtilis GN=murB	sp|P18579|MURB_BACSU	33 kDa	16	15	15	19	20	22
3-oxoacyl-[acyl-carrier-protein] synthase 3 protein 1 OS=Bacillus subtilis GN=fabHA	sp|O34746|FABH1_BACSU	34 kDa	20	14	15	20	18	20
HTH-type transcriptional regulator CymR OS=Bacillus subtilis GN=cymR	sp|O34527|CYMR_BACSU	15 kDa	20	14	15	15	17	15
Bacilysin biosynthesis oxidoreductase ywfH OS=Bacillus subtilis GN=ywfH	sp|P39644|YWFH_BACSU	28 kDa	15	13	15	21	16	15
Phosphoribosylglycinamide formyltransferase 2 OS=Bacillus subtilis GN=purT	sp|P39771|PURT_BACSU	42 kDa	14	18	15	13	16	16
Cell division protein ftsY homolog OS=Bacillus subtilis GN=ftsY	sp|P51835|FTSY_BACSU	36 kDa	16	14	15	13	16	11
DNA topoisomerase 4 subunit B OS=Bacillus subtilis GN=parE	sp|Q59192|PARE_BACSU	73 kDa	20	17	15	12	15	12
Uncharacterized protein YloU OS=Bacillus subtilis GN=yloU	sp|O34318|YLOU_BACSU	13 kDa	18	18	15	15	14	12
Aspartate carbamoyltransferase OS=Bacillus subtilis GN=pyrB	sp|P05654|PYRB_BACSU	34 kDa	17	21	15	12	14	17
Heme-based aerotactic transducer hemAT OS=Bacillus subtilis GN=hemAT	sp|O07621|HEMAT_BACSU	49 kDa	13	18	15	9	13	10
Uncharacterized protein yobK OS=Bacillus subtilis GN=yobK	sp|O34596|YOBK_BACSU	18 kDa	18	11	15	9	13	14
Alanine-anticapsin ligase BacD OS=Bacillus subtilis GN=bacD	sp|P39641|BACD_BACSU	52 kDa	14	8	15	15	12	14
DNA topoisomerase 4 subunit A OS=Bacillus subtilis GN=parC	sp|Q45066|PARC_BACSU	91 kDa	16	6	15	15	12	16
UPF0747 protein yllA OS=Bacillus subtilis GN=yllA	sp|P55342|YLLA_BACSU	63 kDa	11	10	15	14	12	19
Ferredoxin OS=Bacillus subtilis GN=fer	sp|P50727|FER_BACSU	9 kDa	18	16	15	11	12	14
2-C-methyl-D-erythritol 2,4-cyclodiphosphate synthase OS=Bacillus subtilis GN=ispF	sp|Q06756|ISPF_BACSU	17 kDa	16	16	15	14	11	11
1-acyl-sn-glycerol-3-phosphate acyltransferase OS=Bacillus subtilis GN=plsC	sp|O07584|PLSC_BACSU	22 kDa	20	19	15	11	11	11
Uncharacterized protein yknW OS=Bacillus subtilis GN=yknW	sp|O31709|YKNW_BACSU	24 kDa	16	13	15	6	11	11
Putative phage-related protein yobO OS=Bacillus subtilis GN=yobO	sp|O34433|YOBO_BACSU	88 kDa	9	6	15	11	10	13
Shikimate kinase OS=Bacillus subtilis GN=aroK	sp|P37944|AROK_BACSU	22 kDa	11	11	15	9	10	9
Uncharacterized hydrolase yutF OS=Bacillus subtilis GN=yutF	sp|O32125|YUTF_BACSU	28 kDa	8	6	15	8	9	10
Uncharacterized protein yneT OS=Bacillus subtilis GN=yneT	sp|Q45065|YNET_BACSU	15 kDa	9	9	15	11	8	15
Uncharacterized protein ymaB OS=Bacillus subtilis GN=ymaB	sp|P50619|YMAB_BACSU	23 kDa	13	5	15	7	8	10
Putative lipoprotein yvcA OS=Bacillus subtilis GN=yvcA	sp|O06965|YVCA_BACSU	28 kDa	13	9	15	6	7	9
Probable ATP-dependent helicase dinG homolog OS=Bacillus subtilis GN=dinG	sp|P54394|DING_BACSU	106 kDa	10	4	15	11	6	13
Putative amidohydrolase yhaA OS=Bacillus subtilis GN=yhaA	sp|O07598|YHAA_BACSU	43 kDa	17	13	14	24	24	16
Phosphoribosylformylglycinamidine cyclo-ligase OS=Bacillus subtilis GN=purM	sp|P12043|PUR5_BACSU	37 kDa	20	20	14	18	23	23
Probable tautomerase ywhB OS=Bacillus subtilis GN=ywhB	sp|P70994|YWHB_BACSU	7 kDa	12	13	14	22	22	9
PhoH-like protein OS=Bacillus subtilis GN=phoH	sp|P46343|PHOL_BACSU	36 kDa	13	10	14	15	20	15
GTPase Der OS=Bacillus subtilis GN=der	sp|P50743|DER_BACSU	49 kDa	17	16	14	18	16	17
Protein mrp homolog salA OS=Bacillus subtilis GN=salA	sp|P50863|SALA_BACSU	39 kDa	11	10	14	16	16	25
ADP-ribose pyrophosphatase OS=Bacillus subtilis GN=nudF	sp|P54570|ADPP_BACSU	21 kDa	22	18	14	15	15	14
Catabolite control protein A OS=Bacillus subtilis GN=ccpA	sp|P25144|CCPA_BACSU	37 kDa	18	20	14	18	14	16
Carbamoyl-phosphate synthase arginine-specific small chain OS=Bacillus subtilis GN=carA	sp|P36838|CARX_BACSU	39 kDa	14	6	14	11	14	19
Putative Holliday junction resolvase OS=Bacillus subtilis GN=yrrK	sp|O34634|RUVX_BACSU	15 kDa	16	13	14	13	13	8
Aminopeptidase AmpS OS=Bacillus subtilis GN=ampS	sp|P39762|AMPS_BACSU	46 kDa	17	10	14	13	13	17
Formyltetrahydrofolate deformylase OS=Bacillus subtilis GN=purU	sp|O34990|PURU_BACSU	34 kDa	14	6	14	12	13	12
Uncharacterized protein YwtE OS=Bacillus subtilis GN=ywtE	sp|P96741|YWTE_BACSU	32 kDa	14	11	14	12	12	12
1-pyrroline-5-carboxylate dehydrogenase 2 OS=Bacillus subtilis GN=ycgN	sp|P94391|ROCA2_BACSU	56 kDa	14	9	14	12	12	10
Quinol oxidase subunit 1 OS=Bacillus subtilis GN=qoxB	sp|P34956|QOX1_BACSU	74 kDa	17	12	14	10	12	13
D-alanine--poly(phosphoribitol) ligase subunit 1 OS=Bacillus subtilis GN=dltA	sp|P39581|DLTA_BACSU	56 kDa	15	12	14	14	11	18
Uncharacterized protein ywjG OS=Bacillus subtilis GN=ywjG	sp|P06629|YWJG_BACSU	19 kDa	17	7	14	11	11	12
Putative ribosomal N-acetyltransferase YdaF OS=Bacillus subtilis GN=ydaF	sp|P96579|YDAF_BACSU	21 kDa	11	11	14	11	9	13
Uncharacterized protein yukC OS=Bacillus subtilis GN=yukC	sp|P71070|YUKC_BACSU	52 kDa	14	11	14	10	9	11
Probable oxidoreductase yoaE OS=Bacillus subtilis GN=yoaE	sp|C0SP82|YOAE_BACSU	76 kDa	11	13	14	7	9	7
Cell division protein sepF OS=Bacillus subtilis GN=sepF	sp|O31728|SEPF_BACSU	17 kDa	11	14	14	14	8	9
Uncharacterized protein yfhH OS=Bacillus subtilis GN=yfhH	sp|O31576|YFHH_BACSU	12 kDa	14	18	14	10	8	10
Putative ABC transporter substrate-binding lipoprotein yhfQ OS=Bacillus subtilis GN=yhfQ	sp|C0SP94|YHFQ_BACSU	35 kDa	12	13	14	9	8	13
Molybdopterin synthase catalytic subunit OS=Bacillus subtilis GN=moaE	sp|O31705|MOAE_BACSU	18 kDa	12	10	14	7	7	13
Beta-xylosidase OS=Bacillus subtilis GN=xynB	sp|P94489|XYNB_BACSU	61 kDa	18	16	14	7	6	13
Methyl-accepting chemotaxis protein tlpB OS=Bacillus subtilis GN=tlpB	sp|P39217|TLPB_BACSU	72 kDa	10	8	14	6	6	9
Ribosomal large subunit pseudouridine synthase B OS=Bacillus subtilis GN=rluB	sp|P35159|RLUB_BACSU	28 kDa	9	9	14	9	5	9
Organic hydroperoxide resistance protein ohrA OS=Bacillus subtilis GN=ohrA	sp|O34762|OHRA_BACSU	15 kDa	13	5	13	279	314	324
Uncharacterized protein yxxG OS=Bacillus subtilis GN=yxxG	sp|Q07836|YXXG_BACSU	16 kDa	13	4	13	36	33	38
FMN reductase (NADPH) OS=Bacillus subtilis GN=nfrA1	sp|P39605|NFRA1_BACSU	28 kDa	11	11	13	23	28	30
UPF0637 protein yktB OS=Bacillus subtilis GN=yktB	sp|Q45498|YKTB_BACSU	25 kDa	11	10	13	16	19	16
Methionine aminopeptidase 2 OS=Bacillus subtilis GN=mapB	sp|O34484|AMPM2_BACSU	27 kDa	6	10	13	15	19	18
UPF0082 protein yeeI OS=Bacillus subtilis GN=yeeI	sp|O31509|YEEI_BACSU	26 kDa	12	15	13	15	15	23
MIP18 family protein yitW OS=Bacillus subtilis GN=yitW	sp|P70949|YITW_BACSU	11 kDa	5	11	13	15	15	5
S-ribosylhomocysteine lyase OS=Bacillus subtilis GN=luxS	sp|O34667|LUXS_BACSU	18 kDa	19	23	13	13	15	17
50S ribosomal protein L32 OS=Bacillus subtilis GN=rpmF	sp|O34687|RL32_BACSU	7 kDa	18	11	13	11	15	8
Glycerol-3-phosphate dehydrogenase [NAD(P)+] OS=Bacillus subtilis GN=gpsA	sp|P46919|GPDA_BACSU	37 kDa	19	7	13	14	14	11
50S ribosomal protein L31 OS=Bacillus subtilis GN=rpmE	sp|Q03223|RL31_BACSU	7 kDa	10	6	13	15	13	11
Uncharacterized membrane protein yrrS OS=Bacillus subtilis GN=yrrS	sp|O32031|YRRS_BACSU	25 kDa	19	10	13	14	13	14
Cell wall-associated protease OS=Bacillus subtilis GN=wprA	sp|P54423|WPRA_BACSU	96 kDa	13	13	13	11	13	15
Uncharacterized protein yrzD OS=Bacillus subtilis GN=yrzD	sp|O32049|YRZD_BACSU	12 kDa	11	10	13	11	13	9
Spermidine synthase OS=Bacillus subtilis GN=speE	sp|P70998|SPEE_BACSU	31 kDa	12	13	13	9	13	15
Uncharacterized protein yhgC OS=Bacillus subtilis GN=yhgC	sp|P38049|YHGC_BACSU	19 kDa	19	16	13	17	12	13
Arginase OS=Bacillus subtilis GN=rocF	sp|P39138|ARGI_BACSU	32 kDa	15	16	13	15	12	11
Peptidyl-tRNA hydrolase OS=Bacillus subtilis GN=spoVC	sp|P37470|PTH_BACSU	21 kDa	17	14	13	11	12	18
3'-5' exoribonuclease yhaM OS=Bacillus subtilis GN=yhaM	sp|O07521|YHAM_BACSU	36 kDa	14	10	13	9	9	7
Uracil permease OS=Bacillus subtilis GN=pyrP	sp|P39766|PYRP_BACSU	45 kDa	11	6	13	9	9	11
Uncharacterized ABC transporter ATP-binding protein YfmM OS=Bacillus subtilis GN=yfmM	sp|O34512|YFMM_BACSU	59 kDa	11	13	13	6	9	11
Glycine oxidase OS=Bacillus subtilis GN=thiO	sp|O31616|GLOX_BACSU	41 kDa	7	5	13	11	8	18
Organic hydroperoxide resistance protein ohrB OS=Bacillus subtilis GN=ohrB	sp|P80242|OHRB_BACSU	15 kDa	9	2	13	11	8	8
Agmatinase OS=Bacillus subtilis GN=speB	sp|P70999|SPEB_BACSU	32 kDa	15	12	13	8	8	8
Dihydrolipoyl dehydrogenase OS=Bacillus subtilis GN=bfmBC	sp|P54533|DLDH2_BACSU	50 kDa	13	13	13	14	7	12
MutS2 protein OS=Bacillus subtilis GN=mutSB	sp|P94545|MUTS2_BACSU	87 kDa	12	4	13	4	3	10
Putative NAD(P)H nitroreductase yfkO OS=Bacillus subtilis GN=yfkO	sp|O34475|YFKO_BACSU	26 kDa	19	17	12	30	35	37
33 kDa chaperonin OS=Bacillus subtilis GN=hslO	sp|P37565|HSLO_BACSU	32 kDa	16	10	12	19	21	21
Delta-aminolevulinic acid dehydratase OS=Bacillus subtilis GN=hemB	sp|P30950|HEM2_BACSU	36 kDa	19	9	12	20	20	18
Pyrimidine-nucleoside phosphorylase OS=Bacillus subtilis GN=pdp	sp|P39142|PDP_BACSU	46 kDa	14	14	12	13	19	20
2-oxoisovalerate dehydrogenase subunit beta OS=Bacillus subtilis GN=bfmBAB	sp|P37941|ODBB_BACSU	36 kDa	10	13	12	10	17	11
Probable enoyl-CoA hydratase OS=Bacillus subtilis GN=fadB	sp|P94549|FADB_BACSU	28 kDa	18	17	12	18	16	13
50S ribosomal protein L36 OS=Bacillus subtilis GN=rpmJ	sp|P20278|RL36_BACSU	4 kDa	7	10	12	12	15	7
Maltose-6'-phosphate glucosidase OS=Bacillus subtilis GN=glvA	sp|P54716|GLVA_BACSU	51 kDa	15	13	12	14	13	10
Membrane protein oxaA 1 OS=Bacillus subtilis GN=oxaA1	sp|Q01625|OXAA1_BACSU	30 kDa	13	14	12	11	13	12
Uncharacterized protein yhgE OS=Bacillus subtilis GN=yhgE	sp|P32399|YHGE_BACSU	84 kDa	10	8	12	10	12	14
Diaminopimelate epimerase OS=Bacillus subtilis GN=dapF	sp|O32114|DAPF_BACSU	31 kDa	8	4	12	10	12	17
Ribosomal RNA small subunit methyltransferase H OS=Bacillus subtilis GN=rsmH	sp|Q07876|RSMH_BACSU	35 kDa	8	5	12	10	11	11
Ribosomal protein L11 methyltransferase OS=Bacillus subtilis GN=prmA	sp|P54460|PRMA_BACSU	35 kDa	10	7	12	8	11	10
Ribosomal RNA small subunit methyltransferase A OS=Bacillus subtilis GN=rsmA	sp|P37468|RSMA_BACSU	33 kDa	17	8	12	12	10	7
Uncharacterized protein ybxB OS=Bacillus subtilis GN=ybxB	sp|P37872|YBXB_BACSU	23 kDa	12	15	12	11	10	10
Probable inactive metalloprotease ymfF OS=Bacillus subtilis GN=ymfF	sp|O31764|YMFF_BACSU	48 kDa	11	11	12	12	9	15
Catalase-2 OS=Bacillus subtilis GN=katE	sp|P42234|CATE_BACSU	77 kDa	6	8	12	8	8	7
(3R)-hydroxymyristoyl-[acyl-carrier-protein] dehydratase OS=Bacillus subtilis GN=fabZ	sp|P94584|FABZ_BACSU	16 kDa	13	11	12	6	8	10
Dihydroorotate dehydrogenase B (NAD(+)), catalytic subunit OS=Bacillus subtilis GN=pyrD	sp|P25996|PYRDB_BACSU	33 kDa	9	8	12	6	8	7
General stress protein 26 OS=Bacillus subtilis GN=ydaG	sp|P80238|GS26_BACSU	16 kDa	10	6	12	6	8	8
6-carboxyhexanoate--CoA ligase OS=Bacillus subtilis GN=bioW	sp|P53559|BIOW_BACSU	30 kDa	7	9	12	10	7	7
Chorismate mutase OS=Bacillus subtilis GN=aroH	sp|P19080|CHMU_BACSU	15 kDa	15	15	12	9	7	11
Dephospho-CoA kinase OS=Bacillus subtilis GN=coaE	sp|O34932|COAE_BACSU	22 kDa	13	10	12	9	7	9
Uncharacterized isochorismatase family protein pncA OS=Bacillus subtilis GN=pncA	sp|O32091|PNCA_BACSU	21 kDa	12	7	12	9	7	10
UDP-N-acetylglucosamine 1-carboxyvinyltransferase 2 OS=Bacillus subtilis GN=murAB	sp|P19670|MURA2_BACSU	46 kDa	8	8	12	6	6	13
2,3-dihydro-2,3-dihydroxybenzoate dehydrogenase OS=Bacillus subtilis GN=dhbA	sp|P39071|DHBA_BACSU	27 kDa	14	13	12	10	5	11
Uncharacterized N-acetyltransferase YuaI OS=Bacillus subtilis GN=yuaI	sp|O32075|YUAI_BACSU	20 kDa	6	7	12	6	5	7
Uncharacterized protein ybcI OS=Bacillus subtilis GN=ybcI	sp|O34380|YBCI_BACSU	14 kDa	17	9	12	3	4	4
Uncharacterized protein ypgR OS=Bacillus subtilis GN=ypgR	sp|P54169|YPGR_BACSU	43 kDa	14	18	11	19	25	25
Peptide methionine sulfoxide reductase MsrA OS=Bacillus subtilis GN=msrA	sp|P54154|MSRA_BACSU	20 kDa	9	9	11	18	18	20
Cell cycle protein gpsB OS=Bacillus subtilis GN=gpsB	sp|P0CI74|GPSB_BACSU	12 kDa	20	16	11	17	17	11
Imidazole glycerol phosphate synthase subunit HisF OS=Bacillus subtilis GN=hisF	sp|O34727|HIS6_BACSU	27 kDa	11	6	11	13	17	11
Putative NAD(P)H nitroreductase ydgI OS=Bacillus subtilis GN=ydgI	sp|P96707|YDGI_BACSU	23 kDa	17	15	11	11	15	13
Cell division protein ftsA OS=Bacillus subtilis GN=ftsA	sp|P28264|FTSA_BACSU	48 kDa	15	14	11	13	14	13
Uncharacterized protein yqeG OS=Bacillus subtilis GN=yqeG	sp|P54452|YQEG_BACSU	20 kDa	16	12	11	12	14	10
Putative efflux system protein yvrP OS=Bacillus subtilis GN=yvrP	sp|O35007|YVRP_BACSU	43 kDa	15	14	11	12	12	17
Uncharacterized protein YusI OS=Bacillus subtilis GN=yusI	sp|O32175|YUSI_BACSU	14 kDa	9	8	11	12	12	8
Uncharacterized membrane protein ymfM OS=Bacillus subtilis GN=ymfM	sp|O31771|YMFM_BACSU	32 kDa	23	14	11	15	11	16
Universal stress protein YxiE OS=Bacillus subtilis GN=yxiE	sp|P42297|YXIE_BACSU	16 kDa	13	15	11	12	11	11
Methyl-accepting chemotaxis protein methyltransferase OS=Bacillus subtilis GN=cheR	tr|A3F3H3|A3F3H3_BACSU	30 kDa	10	6	11	8	10	8
Inositol-1-monophosphatase OS=Bacillus subtilis GN=suhB	sp|Q45499|SUHB_BACSU	30 kDa	13	11	11	10	9	15
Protein jag OS=Bacillus subtilis GN=jag	sp|Q01620|JAG_BACSU	23 kDa	9	7	11	9	9	14
Type-2 restriction enzyme BsuMI component ydiS OS=Bacillus subtilis GN=ydiS	sp|O34885|YDIS_BACSU	40 kDa	13	6	11	9	9	7
Succinate dehydrogenase cytochrome b558 subunit OS=Bacillus subtilis GN=sdhC	sp|P08064|DHSC_BACSU	23 kDa	9	4	11	9	9	9
Probable deoxyuridine 5'-triphosphate nucleotidohydrolase yncF OS=Bacillus subtilis GN=yncF	sp|O31801|YNCF_BACSU	16 kDa	15	17	11	8	9	10
HTH-type transcriptional regulator sinR OS=Bacillus subtilis GN=sinR	sp|P06533|SINR_BACSU	13 kDa	7	8	11	8	9	9
Uncharacterized protein ytzB OS=Bacillus subtilis GN=ytzB	sp|O32065|YTZB_BACSU	12 kDa	7	9	11	10	8	10
Arginine transport ATP-binding protein ArtM OS=Bacillus subtilis GN=artM	sp|P54537|ARTM_BACSU	27 kDa	15	19	11	8	8	12
Methylenetetrahydrofolate--tRNA-(uracil-5-)-methyltransferase TrmFO OS=Bacillus subtilis GN=trmFO	sp|P39815|TRMFO_BACSU	48 kDa	9	8	11	8	8	9
Uncharacterized protein yqzD OS=Bacillus subtilis GN=yqzD	sp|O32022|YQZD_BACSU	13 kDa	11	10	11	10	7	12
L-lactate dehydrogenase OS=Bacillus subtilis GN=ldh	sp|P13714|LDH_BACSU	35 kDa	14	11	11	7	7	8
Uncharacterized protein yurT OS=Bacillus subtilis GN=yurT	sp|O32161|YURT_BACSU	14 kDa	7	6	11	6	7	8
Dihydrodipicolinate reductase OS=Bacillus subtilis subsp. subtilis str. 168 GN=dapB	tr|A3F358|A3F358_BACSU	29 kDa	11	9	11	9	6	10
Nicotinate-nucleotide adenylyltransferase OS=Bacillus subtilis GN=nadD	sp|P54455|NADD_BACSU	22 kDa	12	6	11	5	6	8
Serine protease Do-like HtrA OS=Bacillus subtilis GN=htrA	sp|O34358|HTRA_BACSU	48 kDa	8	9	11	2	4	8
Uncharacterized oxidoreductase yhxD OS=Bacillus subtilis GN=yhxD	sp|P40398|YHXD_BACSU	32 kDa	11	8	11	3	3	3
Methyl-accepting chemotaxis protein tlpA OS=Bacillus subtilis GN=tlpA	sp|P39216|TLPA_BACSU	72 kDa	5	5	11	3	3	7
Uncharacterized ABC transporter ATP-binding protein YybJ OS=Bacillus subtilis GN=yybJ	sp|P37494|YYBJ_BACSU	24 kDa	13	11	10	18	24	24
N-acetyl-gamma-glutamyl-phosphate reductase OS=Bacillus subtilis GN=argC	sp|P23715|ARGC_BACSU	38 kDa	21	10	10	19	23	10
Probable 3-hydroxyacyl-CoA dehydrogenase OS=Bacillus subtilis GN=fadN	sp|O32178|FADN_BACSU	87 kDa	10	7	10	21	22	17
DNA topoisomerase 3 OS=Bacillus subtilis GN=topB	sp|P96583|TOP3_BACSU	81 kDa	8	6	10	15	20	18
Uncharacterized acyl--CoA ligase YtcI OS=Bacillus subtilis GN=ytcI	sp|C0SPB0|YTCI_BACSU	59 kDa	12	7	10	18	18	14
Purine nucleoside phosphorylase 1 OS=Bacillus subtilis GN=punA	sp|P46354|PUNA_BACSU	29 kDa	19	16	10	14	18	9
Queuine tRNA-ribosyltransferase OS=Bacillus subtilis GN=tgt	sp|O32053|TGT_BACSU	44 kDa	7	9	10	12	16	21
Uncharacterized Nudix hydrolase yvcI OS=Bacillus subtilis GN=yvcI	sp|O06972|YVCI_BACSU	18 kDa	13	9	10	15	14	12
Rod shape-determining protein mreC OS=Bacillus subtilis GN=mreC	sp|Q01466|MREC_BACSU	32 kDa	9	10	10	12	14	12
Uncharacterized protein yvfG OS=Bacillus subtilis GN=yvfG	sp|P71066|YVFG_BACSU	8 kDa	11	10	10	13	13	7
Ribonucleoside-diphosphate reductase subunit beta OS=Bacillus subtilis GN=nrdF	sp|P50621|RIR2_BACSU	38 kDa	16	16	10	12	12	14
Small, acid-soluble spore protein gamma-type OS=Bacillus subtilis GN=sspE	sp|P07784|SSPE_BACSU	9 kDa	6	11	10	12	12	20
Ribosome-binding factor A OS=Bacillus subtilis GN=rbfA	sp|P32731|RBFA_BACSU	13 kDa	14	10	10	11	12	11
Glycyl-tRNA synthetase alpha subunit OS=Bacillus subtilis GN=glyQ	sp|P54380|SYGA_BACSU	34 kDa	11	8	10	11	12	11
Response regulator aspartate phosphatase K OS=Bacillus subtilis GN=rapK	sp|O34930|RAPK_BACSU	44 kDa	10	9	10	10	12	12
Uncharacterized protein yqeL OS=Bacillus subtilis GN=yqeL	sp|P54457|YQEL_BACSU	13 kDa	10	12	10	12	11	8
Uncharacterized protein yrdA OS=Bacillus subtilis GN=yrdA	sp|O07079|YRDA_BACSU	19 kDa	12	9	10	12	11	11
Uncharacterized protein yojF OS=Bacillus subtilis GN=yojF	sp|O31858|YOJF_BACSU	13 kDa	7	6	10	12	11	13
FeS cluster assembly sufA OS=Bacillus subtilis GN=sufA	sp|O32113|SUFA_BACSU	13 kDa	8	5	10	11	11	11
UDP-N-acetylmuramoyl-tripeptide--D-alanyl-D-alanine ligase OS=Bacillus subtilis GN=murF	sp|P96613|MURF_BACSU	50 kDa	12	8	10	15	10	9
Sporulation initiation inhibitor protein soj OS=Bacillus subtilis GN=soj	sp|P37522|SOJ_BACSU	28 kDa	6	6	10	11	10	8
Chemotaxis protein CheW OS=Bacillus subtilis GN=cheW	sp|P39802|CHEW_BACSU	18 kDa	15	18	10	9	10	12
Uncharacterized protein ygxA OS=Bacillus subtilis GN=ygxA	sp|Q04385|YGXA_BACSU	34 kDa	13	8	10	9	10	10
Serine/threonine-protein kinase PrkC OS=Bacillus subtilis GN=prkC	sp|O34507|PRKC_BACSU	72 kDa	9	7	10	9	10	9
Uncharacterized protein yozC OS=Bacillus subtilis GN=yozC	sp|O31848|YOZC_BACSU	8 kDa	8	5	10	12	9	10
Uncharacterized protein ytoQ OS=Bacillus subtilis GN=ytoQ	sp|O34305|YTOQ_BACSU	17 kDa	9	7	10	9	9	11
Uncharacterized ABC transporter ATP-binding protein YdiF OS=Bacillus subtilis GN=ydiF	sp|O05519|YDIF_BACSU	73 kDa	7	5	10	9	9	12
Fructose-1,6-bisphosphatase class 3 OS=Bacillus subtilis GN=fbp	sp|Q45597|F16PC_BACSU	74 kDa	7	4	10	5	9	10
Transcription repressor NadR OS=Bacillus subtilis GN=nadR	sp|P39667|NADR_BACSU	20 kDa	8	10	10	10	8	10
Uncharacterized protein ydcI OS=Bacillus subtilis GN=ydcI	sp|O31489|YDCI_BACSU	81 kDa	6	7	10	8	8	13
Glycerol kinase OS=Bacillus subtilis GN=glpK	sp|P18157|GLPK_BACSU	55 kDa	10	5	10	8	8	11
Putative carboxypeptidase yodJ OS=Bacillus subtilis GN=yodJ	sp|O34866|YODJ_BACSU	31 kDa	13	3	10	6	8	11
Putative efflux system component yknX OS=Bacillus subtilis GN=yknX	sp|O31710|YKNX_BACSU	42 kDa	9	9	10	10	7	10
Probable inorganic polyphosphate/ATP-NAD kinase 1 OS=Bacillus subtilis GN=ppnK1	sp|O31612|PPNK1_BACSU	30 kDa	8	6	10	9	7	9
Thiamine-phosphate pyrophosphorylase OS=Bacillus subtilis GN=thiE	sp|P39594|THIE_BACSU	24 kDa	10	7	10	5	7	9
Probable L-serine dehydratase, alpha chain OS=Bacillus subtilis GN=sdaAA	sp|O34607|SDHA_BACSU	31 kDa	6	6	10	5	7	9
Uncharacterized protein ymdB OS=Bacillus subtilis GN=ymdB	sp|O31775|YMDB_BACSU	29 kDa	10	11	10	10	6	10
Putative tRNA (cytidine(34)-2'-O)-methyltransferase OS=Bacillus subtilis GN=cspR	sp|O31590|TRML_BACSU	19 kDa	5	8	10	10	6	7
UPF0340 protein ywlG OS=Bacillus subtilis GN=ywlG	sp|P39157|YWLG_BACSU	19 kDa	7	7	10	9	6	6
RsbT co-antagonist protein rsbRC OS=Bacillus subtilis GN=rsbRC	sp|O31856|RSBRC_BACSU	32 kDa	12	3	10	9	6	7
Ribonuclease 3 OS=Bacillus subtilis GN=rnc	sp|P51833|RNC_BACSU	28 kDa	12	13	10	6	6	6
Uncharacterized protein yobJ OS=Bacillus subtilis GN=yobJ	sp|O34774|YOBJ_BACSU	34 kDa	5	7	10	6	6	13
Uncharacterized protein yjcH OS=Bacillus subtilis GN=yjcH	sp|O31630|YJCH_BACSU	28 kDa	12	8	10	5	6	8
Probable oxidoreductase yjgC OS=Bacillus subtilis GN=yjgC	sp|O34720|YJGC_BACSU	110 kDa	9	4	10	5	6	6
Iron(3+)-hydroxamate-binding protein yxeB OS=Bacillus subtilis GN=yxeB	sp|P54941|YXEB_BACSU	36 kDa	11	11	10	5	5	8
Uncharacterized HTH-type transcriptional regulator yvdT OS=Bacillus subtilis GN=yvdT	sp|O07001|YVDT_BACSU	22 kDa	8	4	10	4	4	5
Protein degV OS=Bacillus subtilis GN=degV	sp|P32436|DEGV_BACSU	32 kDa	4	5	10	2	3	4
UPF0223 protein yktA OS=Bacillus subtilis GN=yktA	sp|Q45497|YKTA_BACSU	10 kDa	6	13	10	5	2	5
Succinate-semialdehyde dehydrogenase [NADP+] OS=Bacillus subtilis GN=gabD	sp|P94428|GABD_BACSU	50 kDa	13	12	9	28	29	34
Biotin synthase OS=Bacillus subtilis GN=bioB	sp|P53557|BIOB_BACSU	37 kDa	11	10	9	33	27	33
Peptide methionine sulfoxide reductase MsrB OS=Bacillus subtilis GN=msrB	sp|P54155|MSRB_BACSU	17 kDa	10	13	9	19	19	19
Protein ArsC OS=Bacillus subtilis GN=arsC	sp|P45947|ARSC_BACSU	16 kDa	14	12	9	17	16	8
UPF0435 protein yfkK OS=Bacillus subtilis GN=yfkK	sp|O35019|YFKK_BACSU	8 kDa	7	5	9	13	16	7
Uncharacterized peptidase yqhT OS=Bacillus subtilis GN=yqhT	sp|P54518|YQHT_BACSU	38 kDa	12	10	9	12	14	13
Uncharacterized protein yloA OS=Bacillus subtilis GN=yloA	sp|O34693|YLOA_BACSU	65 kDa	5	5	9	10	14	15
RsbT co-antagonist protein rsbRA OS=Bacillus subtilis GN=rsbRA	sp|P42409|RSBRA_BACSU	31 kDa	15	7	9	14	12	15
Methylglyoxal synthase OS=Bacillus subtilis GN=mgsA	sp|P42980|MGSA_BACSU	15 kDa	12	9	9	11	12	6
Response regulator aspartate phosphatase B OS=Bacillus subtilis GN=rapB	sp|P70962|RAPB_BACSU	45 kDa	12	8	9	13	11	13
Putative HMP/thiamine import ATP-binding protein YkoD OS=Bacillus subtilis GN=ykoD	sp|O34362|YKOD_BACSU	61 kDa	6	8	9	11	11	10
Transcriptional regulatory protein malR OS=Bacillus subtilis GN=malR	sp|O05251|MALR_BACSU	27 kDa	12	6	9	8	11	16
Benzil reductase OS=Bacillus subtilis GN=yueD	sp|O32099|BZRD_BACSU	27 kDa	16	14	9	13	10	13
Uncharacterized protein yabO OS=Bacillus subtilis GN=yabO	sp|P37557|YABO_BACSU	10 kDa	13	17	9	11	10	12
UPF0135 protein yqfO OS=Bacillus subtilis GN=yqfO	sp|P54472|YQFO_BACSU	41 kDa	8	11	9	8	10	9
D-aminopeptidase OS=Bacillus subtilis GN=dppA	sp|P26902|DPPA_BACSU	30 kDa	7	9	9	6	10	11
Para-nitrobenzyl esterase OS=Bacillus subtilis GN=pnbA	sp|P37967|PNBA_BACSU	54 kDa	9	3	9	14	9	10
Uncharacterized protein ywqK OS=Bacillus subtilis GN=ywqK	sp|P96723|YWQK_BACSU	18 kDa	9	3	9	13	9	11
Thymidylate kinase OS=Bacillus subtilis GN=tmk	sp|P37537|KTHY_BACSU	24 kDa	7	5	9	5	9	4
GTPase Era OS=Bacillus subtilis GN=era	sp|P42182|ERA_BACSU	34 kDa	11	3	9	12	8	6
tRNA-specific 2-thiouridylase mnmA OS=Bacillus subtilis GN=mnmA	sp|O35020|MNMA_BACSU	42 kDa	7	4	9	8	8	11
NifU-like protein OS=Bacillus subtilis GN=nifU	sp|O32163|NIFU_BACSU	16 kDa	6	2	9	5	8	11
Uncharacterized protein yozO OS=Bacillus subtilis GN=yozO	sp|O31847|YOZO_BACSU	13 kDa	13	8	9	9	7	7
Uncharacterized membrane protein yubF OS=Bacillus subtilis GN=yubF	sp|O32082|YUBF_BACSU	10 kDa	9	10	9	8	7	9
FMN-dependent NADPH-azoreductase OS=Bacillus subtilis GN=azr	sp|O07529|AZR_BACSU	19 kDa	11	8	9	8	7	9
Putative HMP/thiamine permease protein ykoE OS=Bacillus subtilis GN=ykoE	sp|O34738|YKOE_BACSU	21 kDa	10	8	9	8	7	9
Uroporphyrinogen decarboxylase OS=Bacillus subtilis GN=hemE	sp|P32395|DCUP_BACSU	40 kDa	9	2	9	8	7	9
Serine/threonine-protein kinase rsbT OS=Bacillus subtilis GN=rsbT	sp|P42411|RSBT_BACSU	14 kDa	8	8	9	8	6	6
N utilization substance protein B homolog OS=Bacillus subtilis GN=nusB	sp|P54520|NUSB_BACSU	15 kDa	9	11	9	6	6	7
Glycine betaine-binding protein OS=Bacillus subtilis GN=opuAC	sp|P46922|OPUAC_BACSU	32 kDa	14	9	9	6	6	7
Uncharacterized protein ydhG OS=Bacillus subtilis GN=ydhG	sp|Q797E6|YDHG_BACSU	14 kDa	6	2	9	9	5	5
DNA polymerase/3'-5' exonuclease PolX OS=Bacillus subtilis GN=polX	sp|P94544|POLX_BACSU	64 kDa	9	10	9	6	5	11
Uncharacterized protein yqxJ OS=Bacillus subtilis GN=yqxJ	sp|P24809|YQXJ_BACSU	14 kDa	6	4	9	5	5	8
Uncharacterized protein yvbH OS=Bacillus subtilis GN=yvbH	sp|O32245|YVBH_BACSU	24 kDa	10	3	9	9	4	11
Uncharacterized protein yjcQ OS=Bacillus subtilis GN=yjcQ	sp|O31639|YJCQ_BACSU	11 kDa	8	5	9	4	4	2
Cytochrome c-551 OS=Bacillus subtilis GN=cccB	sp|O34594|CY551_BACSU	12 kDa	6	8	9	5	3	9
Uncharacterized protein ymcA OS=Bacillus subtilis GN=ymcA	sp|O31779|YMCA_BACSU	16 kDa	5	4	9	5	3	5
Single-stranded-DNA-specific exonuclease recJ OS=Bacillus subtilis GN=recJ	sp|O32044|RECJ_BACSU	88 kDa	6	4	9	8	2	12
Uncharacterized isochorismatase family protein yrdC OS=Bacillus subtilis GN=yrdC	sp|O07081|YRDC_BACSU	21 kDa	10	3	9	3	2	7
Uncharacterized HTH-type transcriptional regulator ydeS OS=Bacillus subtilis GN=ydeS	sp|P96676|YDES_BACSU	22 kDa	7	4	9	2	2	7
Ferrochelatase OS=Bacillus subtilis GN=hemH	sp|P32396|HEMH_BACSU	35 kDa	12	7	8	21	15	16
Uncharacterized protein ykvS OS=Bacillus subtilis GN=ykvS	sp|O31684|YKVS_BACSU	7 kDa	6	7	8	10	15	8
Uncharacterized protein ydjI OS=Bacillus subtilis GN=ydjI	sp|O34789|YDJI_BACSU	36 kDa	13	9	8	13	13	15
Diacylglycerol kinase OS=Bacillus subtilis GN=dagK	sp|O31502|DAGK_BACSU	33 kDa	13	12	8	9	12	6
Transcriptional regulator mntR OS=Bacillus subtilis GN=mntR	sp|P54512|MNTR_BACSU	17 kDa	8	6	8	6	11	10
Putative TrmH family tRNA/rRNA methyltransferase YacO OS=Bacillus subtilis GN=yacO	sp|Q06753|YACO_BACSU	28 kDa	8	9	8	10	10	10
Probable 2,4-dienoyl-CoA reductase OS=Bacillus subtilis GN=fadH	sp|O34717|FADH_BACSU	27 kDa	7	9	8	8	10	11
ABC transporter ATP-binding protein YtrE OS=Bacillus subtilis GN=ytrE	sp|O34392|YTRE_BACSU	25 kDa	6	7	8	7	10	7
UPF0012 hydrolase yhcX OS=Bacillus subtilis GN=yhcX	sp|P54608|YHCX_BACSU	60 kDa	10	10	8	10	9	13
Uncharacterized zinc protease ymxG OS=Bacillus subtilis GN=ymxG	sp|Q04805|YMXG_BACSU	46 kDa	10	11	8	9	9	9
Octanoyltransferase LipM OS=Bacillus subtilis GN=lipM	sp|P54511|LIPM_BACSU	32 kDa	6	6	8	8	9	9
UPF0042 nucleotide-binding protein yvcJ OS=Bacillus subtilis GN=yvcJ	sp|O06973|YVCJ_BACSU	34 kDa	9	6	8	10	8	11
Negative transcription regulator padR OS=Bacillus subtilis GN=padR	sp|P94443|PADR_BACSU	21 kDa	8	5	8	7	8	5
ATP-dependent dethiobiotin synthetase BioD OS=Bacillus subtilis GN=bioD	sp|P53558|BIOD_BACSU	25 kDa	11	7	8	12	7	10
HPr-like protein crh OS=Bacillus subtilis GN=crh	sp|O06976|CRH_BACSU	9 kDa	13	14	8	11	7	10
Putative metallophosphoesterase ysnB OS=Bacillus subtilis GN=ysnB	sp|P94559|YSNB_BACSU (+1)	19 kDa	12	6	8	11	7	9
Glyceraldehyde-3-phosphate dehydrogenase 2 OS=Bacillus subtilis GN=gapB	sp|O34425|G3P2_BACSU	37 kDa	12	11	8	8	7	15
Riboflavin biosynthesis protein RibD OS=Bacillus subtilis GN=ribD	sp|P17618|RIBD_BACSU	39 kDa	9	3	8	5	7	8
Uncharacterized protein yqfF OS=Bacillus subtilis GN=yqfF	sp|P46344|YQFF_BACSU	79 kDa	9	7	8	11	6	8
Adenine deaminase OS=Bacillus subtilis GN=adeC	sp|P39761|ADEC_BACSU	63 kDa	7	7	8	10	6	12
Putative acyl-CoA dehydrogenase YdbM OS=Bacillus subtilis GN=ydbM	sp|P96608|YDBM_BACSU	42 kDa	8	7	8	7	6	8
Undecaprenyl-diphosphatase OS=Bacillus subtilis GN=uppP	sp|P94507|UPPP_BACSU	30 kDa	10	3	8	7	6	8
ATP synthase subunit a OS=Bacillus subtilis GN=atpB	sp|P37813|ATP6_BACSU	27 kDa	11	4	8	5	6	7
Fatty acid metabolism regulator protein OS=Bacillus subtilis GN=fadR	sp|P94548|FADR_BACSU	22 kDa	6	4	8	8	5	8
D-ribose-binding protein OS=Bacillus subtilis GN=rbsB	sp|P36949|RBSB_BACSU	32 kDa	7	8	8	6	5	6
Uncharacterized acyl-CoA thioester hydrolase YkhA OS=Bacillus subtilis GN=ykhA	sp|P49851|YKHA_BACSU	19 kDa	9	5	8	6	5	4
Uncharacterized protein yhcB OS=Bacillus subtilis GN=yhcB	sp|P54586|YHCB_BACSU	19 kDa	4	4	8	6	5	6
Nucleoid occlusion protein OS=Bacillus subtilis GN=noc	sp|P37524|NOC_BACSU	33 kDa	7	8	8	5	5	5
Uncharacterized HTH-type transcriptional regulator yezE OS=Bacillus subtilis GN=yezE	sp|Q7WY76|YEZE_BACSU	22 kDa	5	6	8	5	5	4
Uncharacterized protein yczJ OS=Bacillus subtilis GN=yczJ	sp|O31484|YCZJ_BACSU	11 kDa	5	6	8	4	5	8
LexA repressor OS=Bacillus subtilis GN=lexA	sp|P31080|LEXA_BACSU	23 kDa	5	3	8	4	5	9
Putative ribonuclease mrnC OS=Bacillus subtilis GN=mrnC	sp|O31418|MRNC_BACSU	16 kDa	6	2	8	3	5	5
UPF0079 ATP-binding protein ydiB OS=Bacillus subtilis GN=ydiB	sp|O05515|YDIB_BACSU	18 kDa	7	7	8	7	4	6
Putative metal-dependent hydrolase yfiT OS=Bacillus subtilis GN=yfiT	sp|O31562|YFIT_BACSU	21 kDa	12	7	8	5	4	5
Chemotaxis protein CheV OS=Bacillus subtilis GN=cheV	sp|P37599|CHEV_BACSU	35 kDa	7	4	8	5	4	12
Shikimate dehydrogenase OS=Bacillus subtilis GN=aroD	sp|P54374|AROE_BACSU	31 kDa	7	10	8	8	3	9
SCO1 protein homolog OS=Bacillus subtilis GN=ypmQ	sp|P54178|SCO1_BACSU	22 kDa	9	6	8	6	3	8
Uncharacterized protein ypmS OS=Bacillus subtilis GN=ypmS	sp|P54179|YPMS_BACSU	21 kDa	7	5	8	6	3	7
Uncharacterized protein yvdC OS=Bacillus subtilis GN=yvdC	sp|O32263|YVDC_BACSU	12 kDa	6	4	8	2	3	3
Uncharacterized ABC transporter ATP-binding protein YhaQ OS=Bacillus subtilis GN=yhaQ	sp|C0SPB4|YHAQ_BACSU	34 kDa	5	4	8	3	2	5
UPF0297 protein yrzL OS=Bacillus subtilis GN=yrzL	sp|Q7WY61|YRZL_BACSU	10 kDa	6	7	8	2	2	3
Probable NADH-dependent flavin oxidoreductase yqiG OS=Bacillus subtilis GN=yqiG	sp|P54524|YQIG_BACSU	41 kDa	6	9	7	20	21	31
Uncharacterized protein yqfT OS=Bacillus subtilis GN=yqfT	sp|P54477|YQFT_BACSU	10 kDa	7	10	7	21	19	12
Putative membrane protease yugP OS=Bacillus subtilis GN=yugP	sp|O05248|YUGP_BACSU	25 kDa	9	10	7	18	16	15
Phosphoadenosine phosphosulfate reductase OS=Bacillus subtilis GN=cysH	sp|P94498|CYSH1_BACSU	27 kDa	4	4	7	16	16	21
Putative aminotransferase YugH OS=Bacillus subtilis GN=yugH	sp|Q795M6|YUGH_BACSU	42 kDa	8	8	7	12	16	17
Spore coat protein E OS=Bacillus subtilis GN=cotE	sp|P14016|COTE_BACSU	21 kDa	17	13	7	14	14	14
Putative phosphotransferase enzyme IIA component ypqE OS=Bacillus subtilis GN=ypqE	sp|P50829|YPQE_BACSU	18 kDa	14	14	7	11	12	5
Uncharacterized metallophosphoesterase-like protein yydB OS=Bacillus subtilis GN=yydB	sp|Q45600|YYDB_BACSU	56 kDa	10	3	7	13	11	8
Adapter protein mecA 1 OS=Bacillus subtilis GN=mecA	sp|P37958|MECA1_BACSU	26 kDa	7	5	7	7	11	10
Uncharacterized protein yaaA OS=Bacillus subtilis GN=yaaA	sp|P05650|YAAA_BACSU	8 kDa	6	7	7	10	10	6
Amidohydrolase AmhX OS=Bacillus subtilis GN=amhX	sp|P54983|AMHX_BACSU	42 kDa	4	4	7	8	10	11
UPF0001 protein ylmE OS=Bacillus subtilis GN=ylmE	sp|O31727|YLME_BACSU	26 kDa	10	8	7	10	9	14
3-dehydroquinate dehydratase OS=Bacillus subtilis GN=yqhS	sp|P54517|AROQ_BACSU	16 kDa	10	9	7	7	9	6
Uncharacterized protein yydC OS=Bacillus subtilis GN=yydC	sp|Q45599|YYDC_BACSU	15 kDa	6	4	7	7	9	5
DNA repair protein recN OS=Bacillus subtilis GN=recN	sp|P17894|RECN_BACSU	65 kDa	12	6	7	6	9	8
Preprotein translocase subunit secY OS=Bacillus subtilis GN=secY	sp|P16336|SECY_BACSU	47 kDa	15	9	7	10	8	8
Uncharacterized protein yneR OS=Bacillus subtilis GN=yneR	sp|Q45063|YNER_BACSU	11 kDa	6	7	7	8	8	10
Uncharacterized N-acetyltransferase YitI OS=Bacillus subtilis GN=yitI	sp|O06744|YITI_BACSU	17 kDa	4	3	7	7	8	8
Uncharacterized protein ytxK OS=Bacillus subtilis GN=ytxK	sp|P37876|YTXK_BACSU	37 kDa	7	5	7	6	8	9
Ribosomal RNA small subunit methyltransferase G OS=Bacillus subtilis GN=rsmG	sp|P25813|RSMG_BACSU	27 kDa	13	8	7	9	7	7
Glycine betaine/carnitine/choline-binding protein OS=Bacillus subtilis GN=opuCC	sp|O32243|OPUCC_BACSU	34 kDa	7	8	7	7	7	7
Septum formation protein Maf OS=Bacillus subtilis GN=maf	sp|Q02169|MAF_BACSU	21 kDa	8	6	7	6	7	8
Uncharacterized N-acetyltransferase YesJ OS=Bacillus subtilis GN=yesJ	sp|O31513|YESJ_BACSU	20 kDa	5	2	7	6	7	6
Uncharacterized protein YdiC OS=Bacillus subtilis GN=ydiC	sp|O05516|YDIC_BACSU	25 kDa	6	9	7	5	7	12
Uncharacterized protein yuaE OS=Bacillus subtilis GN=yuaE	sp|O32078|YUAE_BACSU	19 kDa	5	5	7	10	6	6
Uncharacterized protein yurQ OS=Bacillus subtilis GN=yurQ	sp|O32158|YURQ_BACSU	15 kDa	4	2	7	8	6	5
Uncharacterized HTH-type transcriptional regulator yvaP OS=Bacillus subtilis GN=yvaP	sp|O32238|YVAP_BACSU	12 kDa	12	12	7	6	6	5
Flagellar M-ring protein OS=Bacillus subtilis GN=fliF	sp|P23447|FLIF_BACSU	59 kDa	9	6	7	5	6	8
Uncharacterized protein yueH OS=Bacillus subtilis GN=yueH	sp|O32093|YUEH_BACSU	10 kDa	7	6	7	4	6	2
N-acetyldiaminopimelate deacetylase OS=Bacillus subtilis GN=ykuR	sp|O34916|DAPEL_BACSU	42 kDa	7	4	7	10	5	6
Nitrogen regulatory PII-like protein OS=Bacillus subtilis GN=nrgB	sp|Q07428|NRGB_BACSU	13 kDa	5	5	7	6	5	4
Uncharacterized protein ytbQ OS=Bacillus subtilis GN=ytbQ	sp|P53560|YTBQ_BACSU	28 kDa	10	5	7	4	5	6
Uncharacterized beta-barrel protein ywiB OS=Bacillus subtilis GN=ywiB	sp|O07624|YWIB_BACSU	16 kDa	7	3	7	4	5	7
Uncharacterized membrane protein yceF OS=Bacillus subtilis GN=yceF	sp|O34447|YCEF_BACSU	29 kDa	5	2	7	3	5	2
Prephenate dehydratase OS=Bacillus subtilis GN=pheA	sp|P21203|PHEA_BACSU	32 kDa	8	6	7	3	4	6
Uncharacterized protein yeaC OS=Bacillus subtilis GN=yeaC	sp|P94474|YEAC_BACSU	36 kDa	6	4	7	3	4	4
CDP-diacylglycerol--glycerol-3-phosphate 3-phosphatidyltransferase OS=Bacillus subtilis GN=pgsA	sp|P46322|PGSA_BACSU	21 kDa	9	5	7	2	4	4
Cob(I)yrinic acid a,c-diamide adenosyltransferase OS=Bacillus subtilis GN=yvqK	sp|O34899|PDUO_BACSU	22 kDa	5	6	7	6	3	5
1-pyrroline-5-carboxylate dehydrogenase OS=Bacillus subtilis GN=rocA	sp|P39634|ROCA_BACSU	56 kDa	5	4	7	6	2	4
Probable tRNA threonylcarbamoyladenosine biosynthesis protein Gcp OS=Bacillus subtilis GN=gcp	sp|O05518|GCP_BACSU	37 kDa	3	3	7	4	2	3
Probable glucosamine-6-phosphate deaminase 2 OS=Bacillus subtilis GN=gamA	sp|O31458|GAMA_BACSU	27 kDa	4	3	7	3	2	4
Lipoyl synthase OS=Bacillus subtilis GN=lipA	sp|O32129|LIPA_BACSU	34 kDa	3	4	6	13	18	24
Uncharacterized protease yrrN OS=Bacillus subtilis GN=yrrN	sp|O32035|YRRN_BACSU	35 kDa	5	8	6	10	13	13
Uncharacterized oxidoreductase yulF OS=Bacillus subtilis GN=yulF	sp|O05265|YULF_BACSU	37 kDa	7	8	6	16	12	13
Phosphopentomutase OS=Bacillus subtilis GN=drm	sp|P46353|DEOB_BACSU	44 kDa	11	12	6	15	12	12
Putative aminopeptidase ytoP OS=Bacillus subtilis GN=ytoP	sp|O34924|YTOP_BACSU	39 kDa	7	3	6	12	12	13
UPF0012 hydrolase mtnU OS=Bacillus subtilis GN=mtnU	sp|O31664|MTNU_BACSU	29 kDa	7	5	6	10	12	19
Pantothenate synthetase OS=Bacillus subtilis GN=panC	sp|P52998|PANC_BACSU	32 kDa	8	9	6	14	11	10
Glycine betaine/carnitine/choline transport ATP-binding protein OpuCA OS=Bacillus subtilis GN=opuCA	sp|O34992|OPUCA_BACSU	43 kDa	5	7	6	9	11	11
Uncharacterized ABC transporter substrate-binding lipoprotein yvrC OS=Bacillus subtilis GN=yvrC	sp|O34805|YVRC_BACSU	34 kDa	10	7	6	6	11	9
Response regulator aspartate phosphatase F OS=Bacillus subtilis GN=rapF	sp|P71002|RAPF_BACSU	46 kDa	12	5	6	4	11	8
Putative dipeptidase ytjP OS=Bacillus subtilis GN=ytjP	sp|O34944|PEPVL_BACSU	51 kDa	12	4	6	10	10	10
Carboxylesterase OS=Bacillus subtilis GN=est	sp|O32232|EST_BACSU	28 kDa	9	5	6	7	10	12
UPF0701 protein yloC OS=Bacillus subtilis GN=yloC	sp|O34441|YLOC_BACSU	34 kDa	8	5	6	5	10	7
Flagellar assembly factor FliW OS=Bacillus subtilis GN=fliW	sp|P96503|FLIW_BACSU	16 kDa	7	6	6	10	9	8
2-oxoisovalerate dehydrogenase subunit alpha OS=Bacillus subtilis GN=bfmBAA	sp|P37940|ODBA_BACSU	36 kDa	6	9	6	8	9	9
Putative aminopeptidase yhfE OS=Bacillus subtilis GN=yhfE	sp|O07603|YHFE_BACSU	39 kDa	5	4	6	7	9	13
Uncharacterized protein ywqH OS=Bacillus subtilis GN=ywqH	sp|P96720|YWQH_BACSU	16 kDa	8	5	6	5	9	9
Carbon storage regulator homolog OS=Bacillus subtilis GN=csrA	sp|P33911|CSRA_BACSU	8 kDa	6	2	6	9	8	5
Uncharacterized protein ytmB OS=Bacillus subtilis GN=ytmB	sp|O34365|YTMB_BACSU	9 kDa	8	6	6	8	8	6
Uncharacterized protein yrkD OS=Bacillus subtilis GN=yrkD	sp|P54431|YRKD_BACSU	7 kDa	4	4	6	8	8	6
4-hydroxy-3-methylbut-2-enyl diphosphate reductase OS=Bacillus subtilis GN=ispH	sp|P54473|ISPH_BACSU	35 kDa	4	8	6	7	8	6
Initiation-control protein yabA OS=Bacillus subtilis GN=yabA	sp|P37542|YABA_BACSU	14 kDa	6	3	6	7	8	9
Protein phosphatase prpC OS=Bacillus subtilis GN=prpC	sp|O34779|PRPC_BACSU	28 kDa	3	5	6	5	8	8
Putative phosphinothricin acetyltransferase YwnH OS=Bacillus subtilis GN=ywnH	sp|P71043|YWNH_BACSU	18 kDa	10	3	6	5	8	9
UPF0354 protein ytpQ OS=Bacillus subtilis GN=ytpQ	sp|O34496|YTPQ_BACSU	31 kDa	7	8	6	4	8	7
HTH-type transcriptional regulator NsrR OS=Bacillus subtilis GN=nsrR	sp|O07573|NSRR_BACSU	17 kDa	8	5	6	4	8	6
Kinase A inhibitor OS=Bacillus subtilis GN=kipI	sp|P60495|KIPI_BACSU	27 kDa	6	8	6	6	7	6
Cystathionine beta-lyase PatB OS=Bacillus subtilis GN=patB	sp|Q08432|CBL_BACSU	43 kDa	6	7	6	6	7	7
Uncharacterized oxidoreductase ykpB OS=Bacillus subtilis GN=ykpB	sp|O31717|YKPB_BACSU	34 kDa	7	4	6	6	7	10
Uncharacterized RNA pseudouridine synthase ylyB OS=Bacillus subtilis GN=ylyB	sp|Q45480|YLYB_BACSU	34 kDa	6	8	6	5	7	7
Putative signal peptide peptidase sppA OS=Bacillus subtilis GN=sppA	sp|O34525|SPPA_BACSU	37 kDa	8	5	6	5	7	9
Putative ABC transporter substrate-binding lipoprotein yvgL OS=Bacillus subtilis GN=yvgL	sp|O32208|YVGL_BACSU	28 kDa	4	5	6	5	7	6
Transcription factor fapR OS=Bacillus subtilis GN=fapR	sp|O34835|FAPR_BACSU	21 kDa	6	3	6	4	7	3
Uncharacterized NAD(P)H oxidoreductase ydeQ OS=Bacillus subtilis GN=ydeQ	sp|P96674|YDEQ_BACSU	23 kDa	7	5	6	8	6	8
Penicillin-binding protein 4 OS=Bacillus subtilis GN=pbpD	sp|P40750|PBPD_BACSU	71 kDa	9	6	6	7	6	12
Flagellar hook-associated protein 1 OS=Bacillus subtilis GN=flgK	sp|P39810|FLGK_BACSU	54 kDa	7	2	6	6	6	6
Transcription termination factor Rho OS=Bacillus subtilis GN=rho	sp|Q03222|RHO_BACSU	49 kDa	6	6	6	4	6	4
Penicillin-binding protein H OS=Bacillus subtilis GN=pbpH	sp|Q796K8|PBPH_BACSU	79 kDa	6	6	6	4	6	9
Uncharacterized protein yslB OS=Bacillus subtilis GN=yslB	sp|P42955|YSLB_BACSU	17 kDa	5	6	6	4	6	5
Uncharacterized protein yabN OS=Bacillus subtilis GN=yabN	sp|P37556|YABN_BACSU	56 kDa	7	9	6	3	6	4
Uncharacterized protein yacD OS=Bacillus subtilis GN=yacD	sp|P37566|YACD_BACSU	34 kDa	8	3	6	2	6	11
PTS system fructose-specific EIIABC component OS=Bacillus subtilis GN=fruA	sp|P71012|PTF3A_BACSU	67 kDa	5	7	6	8	5	6
Uncharacterized lipoprotein yerH OS=Bacillus subtilis GN=yerH	sp|O34629|YERH_BACSU	45 kDa	10	5	6	8	5	5
AB hydrolase superfamily protein yfhM OS=Bacillus subtilis GN=yfhM	sp|O31581|YFHM_BACSU	33 kDa	8	5	6	8	5	8
IMPACT family member yvyE OS=Bacillus subtilis GN=yvyE	sp|P32437|YVYE_BACSU	25 kDa	8	6	6	7	5	7
4-diphosphocytidyl-2-C-methyl-D-erythritol kinase OS=Bacillus subtilis GN=ispE	sp|P37550|ISPE_BACSU	32 kDa	5	7	6	6	5	8
Uncharacterized protein yjqA OS=Bacillus subtilis GN=yjqA	sp|O34593|YJQA_BACSU	14 kDa	11	6	6	6	5	9
Central glycolytic genes regulator OS=Bacillus subtilis GN=cggR	sp|O32253|CGGR_BACSU	37 kDa	3	4	6	6	5	6
Probable butyrate kinase OS=Bacillus subtilis GN=buk	sp|P54532|BUK_BACSU	40 kDa	3	4	6	6	5	4
Uncharacterized protein ylbN OS=Bacillus subtilis GN=ylbN	sp|O34445|YLBN_BACSU	20 kDa	8	8	6	5	5	7
Putative monooxygenase yxeK OS=Bacillus subtilis GN=yxeK	sp|P54950|YXEK_BACSU	49 kDa	5	5	6	5	5	6
Uncharacterized protein yxbC OS=Bacillus subtilis GN=yxbC	sp|P46327|YXBC_BACSU	37 kDa	5	3	6	5	5	10
Oligopeptide transport system permease protein AppB OS=Bacillus subtilis GN=appB	sp|P42062|APPB_BACSU	35 kDa	5	5	6	4	5	6
Glutamyl-tRNA(Gln) amidotransferase subunit C OS=Bacillus subtilis GN=gatC	sp|O06492|GATC_BACSU	11 kDa	9	6	6	3	5	3
Oligopeptide transport ATP-binding protein OppF OS=Bacillus subtilis GN=oppF	sp|P24137|OPPF_BACSU	35 kDa	7	6	6	3	5	4
Uncharacterized protein yoeB OS=Bacillus subtilis GN=yoeB	sp|O34841|YOEB_BACSU	20 kDa	7	5	6	6	4	4
Uncharacterized aminotransferase YhxA OS=Bacillus subtilis GN=yhxA	sp|P33189|YHXA_BACSU	50 kDa	7	7	6	5	4	6
Porphobilinogen deaminase OS=Bacillus subtilis GN=hemC	sp|P16616|HEM3_BACSU	35 kDa	6	5	6	5	4	5
Uncharacterized protein yppE OS=Bacillus subtilis GN=yppE	sp|P50833|YPPE_BACSU	14 kDa	2	2	6	5	4	5
Pyrrolidone-carboxylate peptidase OS=Bacillus subtilis GN=pcp	sp|P28618|PCP_BACSU	24 kDa	6	6	6	4	4	6
(Dimethylallyl)adenosine tRNA methylthiotransferase MiaB OS=Bacillus subtilis GN=miaB	sp|O31778|MIAB_BACSU	58 kDa	6	5	6	4	4	7
Riboflavin biosynthesis protein ribC OS=Bacillus subtilis GN=ribC	sp|P54575|RIBC_BACSU	36 kDa	4	2	6	3	4	6
Molybdenum cofactor biosynthesis protein B OS=Bacillus subtilis GN=moaB	sp|O34457|MOAB_BACSU	18 kDa	5	5	6	2	4	2
tRNA (adenine-N(1)-)-methyltransferase TrmK OS=Bacillus subtilis GN=trmK	sp|P54471|TRMK_BACSU	26 kDa	5	4	6	2	4	3
Ribonuclease P protein component OS=Bacillus subtilis GN=rnpA	sp|P25814|RNPA_BACSU	14 kDa	5	4	6	5	3	6
Signal peptidase I S OS=Bacillus subtilis GN=sipS	sp|P28628|LEPS_BACSU	21 kDa	10	6	6	4	3	3
Uncharacterized HTH-type transcriptional regulator ypoP OS=Bacillus subtilis GN=ypoP	sp|P54182|YPOP_BACSU	17 kDa	6	3	6	4	3	3
Glutamate 5-kinase 1 OS=Bacillus subtilis GN=proB	sp|P39820|PROB_BACSU	39 kDa	2	2	6	4	3	5
Uracil-DNA glycosylase OS=Bacillus subtilis GN=ung	sp|P39615|UNG_BACSU	26 kDa	7	4	6	5	2	3
Uncharacterized ABC transporter ATP-binding protein YdbJ OS=Bacillus subtilis GN=ydbJ	sp|P96605|YDBJ_BACSU	34 kDa	4	3	6	3	2	6
Uncharacterized protein yqcK OS=Bacillus subtilis GN=yqcK	sp|P45945|YQCK_BACSU	17 kDa	5	3	5	19	18	15
Lipoprotein yhcN OS=Bacillus subtilis GN=yhcN	sp|P54598|YHCN_BACSU	21 kDa	10	6	5	14	17	16
Sensor protein degS OS=Bacillus subtilis GN=degS	sp|P13799|DEGS_BACSU	45 kDa	7	4	5	11	16	12
Uncharacterized protein yfhJ OS=Bacillus subtilis GN=yfhJ	sp|O31578|YFHJ_BACSU	11 kDa	6	8	5	12	15	7
Type-2 restriction enzyme BsuMI component ydiR OS=Bacillus subtilis GN=ydiR	sp|O35025|YDIR_BACSU	35 kDa	9	3	5	7	14	11
Uncharacterized protein yqcF OS=Bacillus subtilis GN=yqcF	sp|P45941|YQCF_BACSU	21 kDa	9	8	5	9	11	4
Phosphate acyltransferase OS=Bacillus subtilis GN=plsX	sp|P71018|PLSX_BACSU	36 kDa	7	5	5	8	11	8
Uncharacterized protein YhcW OS=Bacillus subtilis GN=yhcW	sp|P54607|YHCW_BACSU	25 kDa	11	8	5	10	9	8
Stage 0 sporulation protein A OS=Bacillus subtilis GN=spo0A	sp|P06534|SP0A_BACSU	30 kDa	8	3	5	8	9	6
Putative ring-cleaving dioxygenase mhqA OS=Bacillus subtilis GN=mhqA	sp|O34689|MHQA_BACSU	35 kDa	8	2	5	7	9	7
Guanine/hypoxanthine permease pbuG OS=Bacillus subtilis GN=pbuG	sp|O34987|PBUG_BACSU	46 kDa	4	2	5	4	9	4
Putative biotin transporter BioYB OS=Bacillus subtilis GN=bioYB	sp|O32104|BIOYB_BACSU	22 kDa	4	3	5	7	8	4
Uncharacterized protein yqeH OS=Bacillus subtilis GN=yqeH	sp|P54453|YQEH_BACSU	41 kDa	8	5	5	5	8	6
Uncharacterized protein yusU OS=Bacillus subtilis GN=yusU	sp|O32187|YUSU_BACSU	11 kDa	5	3	5	5	8	2
UPF0176 protein ybfQ OS=Bacillus subtilis GN=ybfQ	sp|O31457|YBFQ_BACSU	37 kDa	6	3	5	9	7	13
Uridine kinase OS=Bacillus subtilis GN=udk	sp|O32033|URK_BACSU	24 kDa	6	4	5	6	7	6
Putative carboxypeptidase yocD OS=Bacillus subtilis GN=yocD	sp|O35046|YOCD_BACSU	36 kDa	9	4	5	5	7	5
DegV domain-containing protein yitS OS=Bacillus subtilis GN=yitS	sp|P70945|YITS_BACSU	31 kDa	6	5	5	6	6	5
Uncharacterized protein ykzS OS=Bacillus subtilis GN=ykzS	sp|C0H405|YKZS_BACSU	8 kDa	2	5	5	6	6	5
HTH-type transcriptional regulator glnR OS=Bacillus subtilis GN=glnR	sp|P37582|GLNR_BACSU	16 kDa	5	5	5	5	6	4
Oligopeptide transport ATP-binding protein OppD OS=Bacillus subtilis GN=oppD	sp|P24136|OPPD_BACSU	40 kDa	4	6	5	3	6	5
Teichoic acids export ATP-binding protein TagH OS=Bacillus subtilis GN=tagH	sp|P42954|TAGH_BACSU	59 kDa	3	6	5	3	6	5
Transcriptional regulator lytR OS=Bacillus subtilis GN=lytR	sp|Q02115|LYAT_BACSU	35 kDa	6	10	5	7	5	7
Probable NAD-dependent malic enzyme 1 OS=Bacillus subtilis GN=yqkJ	sp|P54572|MAO1_BACSU	46 kDa	12	11	5	5	5	5
Menaquinol-cytochrome c reductase iron-sulfur subunit OS=Bacillus subtilis GN=qcrA	sp|P46911|QCRA_BACSU (+4)	19 kDa	10	7	5	5	5	4
Molybdopterin molybdenumtransferase OS=Bacillus subtilis GN=moeA	sp|O31703|MOEA_BACSU	47 kDa	3	2	5	5	5	5
Uncharacterized protein yukJ OS=Bacillus subtilis GN=yukJ	sp|C0SPB1|YUKJ_BACSU	26 kDa	7	10	5	4	5	4
Flagellar motor switch phosphatase FliY OS=Bacillus subtilis GN=fliY	sp|P24073|FLIY_BACSU	41 kDa	5	6	5	4	5	5
Methylmalonate semialdehyde dehydrogenase [acylating] OS=Bacillus subtilis GN=iolA	sp|P42412|IOLA_BACSU	53 kDa	5	3	5	4	5	5
Putative HMP/thiamine-binding protein ykoF OS=Bacillus subtilis GN=ykoF	sp|O34911|YKOF_BACSU	22 kDa	6	8	5	3	5	9
GTP pyrophosphokinase yjbM OS=Bacillus subtilis GN=yjbM	sp|O31611|YJBM_BACSU	25 kDa	7	5	5	2	5	3
Uncharacterized N-acetyltransferase YoaA OS=Bacillus subtilis GN=yoaA	sp|O34569|YOAA_BACSU	20 kDa	5	8	5	4	4	7
UPF0374 protein ygaC OS=Bacillus subtilis GN=ygaC	sp|Q796Z1|YGAC_BACSU	21 kDa	4	3	5	4	4	4
Uncharacterized protein yuaC OS=Bacillus subtilis GN=yuaC	sp|P71015|YUAC_BACSU	21 kDa	4	2	5	4	4	2
Uncharacterized protein ydbB OS=Bacillus subtilis GN=ydbB	sp|P96597|YDBB_BACSU	13 kDa	3	2	5	4	4	3
Multidrug resistance ABC transporter ATP-binding/permease protein BmrA OS=Bacillus subtilis GN=bmrA	sp|O06967|BMRA_BACSU	65 kDa	5	3	5	3	4	6
Putative acetyl-CoA C-acetyltransferase yhfS OS=Bacillus subtilis GN=yhfS	sp|O07618|YHFS_BACSU	38 kDa	6	2	5	3	4	3
Putative HMP/thiamine permease protein YkoC OS=Bacillus subtilis GN=ykoC	sp|O34572|YKOC_BACSU	28 kDa	5	5	5	2	4	6
Uncharacterized protein yqgB OS=Bacillus subtilis GN=yqgB	sp|P54485|YQGB_BACSU	29 kDa	5	3	5	2	4	2
Uncharacterized EAL-domain containing protein ykuI OS=Bacillus subtilis GN=ykuI	sp|O35014|YKUI_BACSU	48 kDa	7	3	5	6	3	7
Uncharacterized protein ypuA OS=Bacillus subtilis GN=ypuA	sp|P31847|YPUA_BACSU	31 kDa	4	3	5	5	3	7
Uncharacterized HTH-type transcriptional regulator yqaE OS=Bacillus subtilis GN=yqaE	sp|P45902|YQAE_BACSU	13 kDa	9	9	5	4	3	4
Uncharacterized lipoprotein yfjD OS=Bacillus subtilis GN=yfjD	sp|O31555|YFJD_BACSU	22 kDa	8	4	5	3	3	2
Ribosomal RNA small subunit methyltransferase E OS=Bacillus subtilis GN=rsmE	sp|P54461|RSME_BACSU	29 kDa	3	4	5	3	3	4
Uncharacterized protein YneP OS=Bacillus subtilis GN=yneP	sp|Q45061|YNEP_BACSU	16 kDa	6	2	5	3	3	6
Uncharacterized glycosyltransferase ywdF OS=Bacillus subtilis GN=ywdF	sp|P39614|YWDF_BACSU	31 kDa	4	2	5	3	3	4
Putative NADP-dependent oxidoreductase yfmJ OS=Bacillus subtilis GN=yfmJ	sp|O34812|YFMJ_BACSU	37 kDa	2	2	5	3	3	6
Menaquinol-cytochrome c reductase cytochrome b subunit OS=Bacillus subtilis GN=qcrB	sp|P46912|QCRB_BACSU	25 kDa	5	4	5	2	3	2
Phosphopantetheine adenylyltransferase OS=Bacillus subtilis GN=coaD	sp|O34797|COAD_BACSU	18 kDa	6	4	5	5	2	7
Flagellar protein FliL OS=Bacillus subtilis GN=fliL	sp|P23452|FLIL_BACSU	16 kDa	6	4	5	3	2	6
Uncharacterized protein ydhK OS=Bacillus subtilis GN=ydhK	sp|O05503|YDHK_BACSU	23 kDa	5	4	5	2	2	4
NADPH dehydrogenase OS=Bacillus subtilis GN=namA	sp|P54550|NAMA_BACSU	38 kDa	3	4	4	42	41	46
3-isopropylmalate dehydratase small subunit OS=Bacillus subtilis GN=leuD	sp|P94568|LEUD_BACSU	23 kDa	11	11	4	18	22	14
Protein prkA OS=Bacillus subtilis GN=prkA	sp|P39134|PRKA_BACSU	73 kDa	5	2	4	13	12	12
UPF0033 protein yrkI OS=Bacillus subtilis GN=yrkI	sp|P54436|YRKI_BACSU	8 kDa	5	4	4	13	11	9
UPF0033 protein yrkF OS=Bacillus subtilis GN=yrkF	sp|P54433|YRKF_BACSU	21 kDa	4	4	4	14	10	12
7-cyano-7-deazaguanine synthase OS=Bacillus subtilis GN=queC	sp|O31675|QUEC_BACSU	25 kDa	6	3	4	12	10	12
Uncharacterized protein yqjY OS=Bacillus subtilis GN=yqjY	sp|P54562|YQJY_BACSU	18 kDa	10	6	4	10	10	5
Deoxyadenosine/deoxycytidine kinase OS=Bacillus subtilis GN=dck	sp|P37529|DCK_BACSU	25 kDa	8	8	4	11	9	10
Uncharacterized protein yqkB OS=Bacillus subtilis GN=yqkB	sp|P54565|YQKB_BACSU	12 kDa	3	5	4	12	8	7
Uncharacterized protein yhzB OS=Bacillus subtilis GN=yhzB	sp|O31588|YHZB_BACSU	23 kDa	5	2	4	7	8	6
Arsenical resistance operon repressor OS=Bacillus subtilis GN=arsR	sp|P45949|ARSR_BACSU	12 kDa	3	2	4	6	8	9
Transcriptional regulatory protein ComA OS=Bacillus subtilis GN=comA	sp|P14204|CMPA_BACSU	24 kDa	4	4	4	8	7	5
Kinase-associated lipoprotein B OS=Bacillus subtilis GN=kapB	sp|Q08429|KAPB_BACSU	15 kDa	5	6	4	7	7	3
Uncharacterized protein yhaP OS=Bacillus subtilis GN=yhaP	sp|O07523|YHAP_BACSU	45 kDa	5	6	4	7	7	5
Probable L-serine dehydratase, beta chain OS=Bacillus subtilis GN=sdaAB	sp|O34635|SDHB_BACSU	24 kDa	11	4	4	5	7	10
Ferredoxin--NADP reductase 1 OS=Bacillus subtilis GN=ycgT	sp|O31475|FENR1_BACSU	37 kDa	4	3	4	10	6	9
2-amino-4-hydroxy-6-hydroxymethyldihydropteridine pyrophosphokinase OS=Bacillus subtilis GN=folK	sp|P29252|HPPK_BACSU	19 kDa	4	3	4	8	6	6
Protein dinB OS=Bacillus subtilis GN=dinB	sp|Q02886|DINB_BACSU	20 kDa	5	5	4	6	6	3
DNA-directed RNA polymerase subunit omega OS=Bacillus subtilis GN=rpoZ	sp|O35011|RPOZ_BACSU	8 kDa	4	5	4	6	6	4
Uncharacterized NAD(P)H oxidoreductase yrkL OS=Bacillus subtilis GN=yrkL	sp|P54439|YRKL_BACSU	20 kDa	8	4	4	6	6	3
Phage shock protein A homolog OS=Bacillus subtilis GN=ydjF	sp|P54617|PSPA_BACSU	25 kDa	8	5	4	5	6	7
Uncharacterized protein ymaD OS=Bacillus subtilis GN=ymaD	sp|O31790|YMAD_BACSU	16 kDa	5	3	4	5	6	4
Homoserine O-succinyltransferase OS=Bacillus subtilis GN=metA	sp|P54167|META_BACSU	35 kDa	8	5	4	4	6	3
Putative cysteine desulfurase IscS 1 OS=Bacillus subtilis GN=iscS1	sp|O34599|ISCS1_BACSU	41 kDa	5	5	4	9	5	5
Uncharacterized membrane protein ylmG OS=Bacillus subtilis GN=ylmG	sp|O31729|YLMG_BACSU	10 kDa	9	7	4	7	5	4
Putative monooxygenase yetG OS=Bacillus subtilis GN=yetG	sp|O31534|YETG_BACSU	13 kDa	4	3	4	7	5	4
Uncharacterized N-acetyltransferase ylbP OS=Bacillus subtilis GN=ylbP	sp|O34468|YLBP_BACSU	19 kDa	2	3	4	5	5	4
Nitric oxide synthase oxygenase OS=Bacillus subtilis GN=nos	sp|O34453|NOSO_BACSU	42 kDa	2	3	4	4	5	6
50S ribosomal protein L28 OS=Bacillus subtilis GN=rpmB	sp|P37807|RL28_BACSU	7 kDa	8	11	4	6	4	2
Stage 0 sporulation protein yaaT OS=Bacillus subtilis GN=yaaT	sp|P37541|YAAT_BACSU	31 kDa	5	4	4	6	4	2
Uncharacterized membrane protein yuiD OS=Bacillus subtilis GN=yuiD	sp|O32107|YUID_BACSU	17 kDa	6	4	4	5	4	4
ATP-dependent protease subunit ClpQ OS=Bacillus subtilis GN=clpQ	sp|P39070|CLPQ_BACSU	19 kDa	8	7	4	4	4	5
UPF0291 protein ynzC OS=Bacillus subtilis GN=ynzC	sp|O31818|YNZC_BACSU	9 kDa	4	7	4	4	4	6
Uncharacterized HTH-type transcriptional regulator yfiR OS=Bacillus subtilis GN=yfiR	sp|O31560|YFIR_BACSU	24 kDa	4	4	4	4	4	3
Probable ATP-dependent helicase ypvA OS=Bacillus subtilis GN=ypvA	sp|P50831|YPVA_BACSU	74 kDa	4	3	4	4	4	4
General stress protein 69 OS=Bacillus subtilis GN=yhdN	sp|P80874|GS69_BACSU	37 kDa	4	3	4	4	4	8
Putative ABC transporter ATP-binding protein AlbC OS=Bacillus subtilis GN=albC	sp|P71009|ALBC_BACSU	27 kDa	3	2	4	4	4	4
Uncharacterized protein YojN OS=Bacillus subtilis GN=yojN	sp|O31850|YOJN_BACSU	33 kDa	5	5	4	3	4	3
Uncharacterized protein yitL OS=Bacillus subtilis GN=yitL	sp|O06747|YITL_BACSU	34 kDa	4	3	4	2	4	4
Homocysteine S-methyltransferase ybgG OS=Bacillus subtilis GN=ybgG	sp|O31463|HMT_BACSU	35 kDa	4	2	4	2	4	6
Uncharacterized protein YxeH OS=Bacillus subtilis GN=yxeH	sp|P54947|YXEH_BACSU	30 kDa	4	5	4	6	3	4
Probable coenzyme A biosynthesis bifunctional protein CoaBC OS=Bacillus subtilis GN=coaBC	sp|O35033|COABC_BACSU	44 kDa	4	5	4	5	3	4
Uncharacterized protein ypmB OS=Bacillus subtilis GN=ypmB	sp|P54396|YPMB_BACSU	18 kDa	9	7	4	4	3	6
Catalase X OS=Bacillus subtilis GN=katX	sp|P94377|CATX_BACSU	62 kDa	6	7	4	3	3	3
HPr kinase/phosphorylase OS=Bacillus subtilis GN=hprK	sp|O34483|HPRK_BACSU	35 kDa	6	5	4	3	3	5
Probable maltose O-acetyltransferase OS=Bacillus subtilis GN=maa	sp|P37515|MAA_BACSU	20 kDa	5	4	4	3	3	3
Protease HtpX homolog OS=Bacillus subtilis GN=htpX	sp|O31657|HTPX_BACSU	33 kDa	4	4	4	3	3	3
Ribulose-phosphate 3-epimerase OS=Bacillus subtilis GN=rpe	sp|O34557|RPE_BACSU	23 kDa	2	4	4	3	3	3
Minor extracellular protease vpr OS=Bacillus subtilis GN=vpr	sp|P29141|SUBV_BACSU	86 kDa	6	10	4	2	3	4
General stress protein 16O OS=Bacillus subtilis GN=yocK	sp|P80872|G16O_BACSU	19 kDa	3	4	4	2	3	3
Para-aminobenzoate synthase component 1 OS=Bacillus subtilis GN=pabB	sp|P28820|PABB_BACSU	53 kDa	3	3	4	2	3	4
Probable biotin transporter BioY OS=Bacillus subtilis GN=bioY	sp|O07620|BIOY_BACSU	20 kDa	5	2	4	2	3	3
Flagellar hook-associated protein 3 OS=Bacillus subtilis GN=flgL	sp|P96501|FLGL_BACSU	33 kDa	3	2	4	2	3	5
Putative carbonic anhydrase-like protein YbcF OS=Bacillus subtilis GN=ybcF	sp|O34823|YBCF_BACSU	20 kDa	5	5	4	5	2	2
Teichoic acid translocation permease protein tagG OS=Bacillus subtilis GN=tagG	sp|P42953|TAGG_BACSU	32 kDa	4	5	4	5	2	4
Probable cysteine synthase OS=Bacillus subtilis GN=ytkP	sp|O34476|CYSM_BACSU	33 kDa	4	2	4	5	2	3
Uncharacterized hydrolase YxeP OS=Bacillus subtilis GN=yxeP	sp|P54955|YXEP_BACSU	42 kDa	5	3	4	4	2	5
Uncharacterized protein ypjD OS=Bacillus subtilis GN=ypjD	sp|P42979|YPJD_BACSU	13 kDa	6	6	4	3	2	2
Uncharacterized protein ywhD OS=Bacillus subtilis GN=ywhD	sp|P70996|YWHD_BACSU	19 kDa	4	5	4	3	2	4
FlaA locus 22.9 kDa protein OS=Bacillus subtilis GN=ylxF	sp|P23454|YLXF_BACSU	22 kDa	4	6	4	2	2	4
Uncharacterized oxidoreductase YcsN OS=Bacillus subtilis GN=ycsN	sp|P42972|YCSN_BACSU	34 kDa	3	3	4	2	2	2
Putative methyltransferase yqeM OS=Bacillus subtilis GN=yqeM	sp|P54458|YQEM_BACSU	28 kDa	3	3	4	2	2	3
Ribosomal RNA small subunit methyltransferase I OS=Bacillus subtilis GN=rsmI	sp|P37544|RSMI_BACSU	33 kDa	4	2	4	2	2	2
Putative membrane protein ydgH OS=Bacillus subtilis GN=ydgH	sp|P96706|YDGH_BACSU	95 kDa	5	2	3	15	14	10
Uncharacterized protein yrzA OS=Bacillus subtilis GN=yrzA	sp|O32030|YRZA_BACSU	8 kDa	4	3	3	7	10	2
Putative phosphatase YkrA OS=Bacillus subtilis GN=ykrA	sp|Q45494|YKRA_BACSU	29 kDa	4	4	3	10	9	9
Sulfur carrier protein ThiS adenylyltransferase OS=Bacillus subtilis GN=thiF	sp|O31619|THIF_BACSU	36 kDa	3	3	3	6	9	6
D-alanine--poly(phosphoribitol) ligase subunit 2 OS=Bacillus subtilis GN=dltC	sp|P39579|DLTC_BACSU	9 kDa	3	6	3	7	8	6
Transcriptional repressor CcpN OS=Bacillus subtilis GN=ccpN	sp|O34994|CCPN_BACSU	24 kDa	7	3	3	5	8	5
UPF0603 protein ydjH OS=Bacillus subtilis GN=ydjH	sp|O35004|YDJH_BACSU	28 kDa	2	5	3	6	7	6
DNA polymerase III subunit gamma/tau OS=Bacillus subtilis GN=dnaX	sp|P09122|DPO3X_BACSU	63 kDa	2	2	3	5	7	6
Uncharacterized protein ylxR OS=Bacillus subtilis GN=ylxR	sp|P32728|YLXR_BACSU	10 kDa	7	7	3	7	6	3
Probable BsuMI modification methylase subunit ydiO OS=Bacillus subtilis GN=ydiO	sp|O34939|YDIO_BACSU	49 kDa	4	2	3	7	6	7
Imidazole glycerol phosphate synthase subunit HisH OS=Bacillus subtilis GN=hisH	sp|O34565|HIS5_BACSU	23 kDa	5	6	3	6	6	8
Uncharacterized lipoprotein ydeJ OS=Bacillus subtilis GN=ydeJ	sp|P96667|YDEJ_BACSU	24 kDa	3	4	3	5	6	6
2,3-dihydroxybenzoate-AMP ligase OS=Bacillus subtilis GN=dhbE	sp|P40871|DHBE_BACSU	60 kDa	3	5	3	4	6	6
Pyrophosphatase ppaX OS=Bacillus subtilis GN=ppaX	sp|Q9JMQ2|PPAX_BACSU	24 kDa	4	2	3	4	6	4
Aspartate ammonia-lyase OS=Bacillus subtilis GN=ansB	sp|P26899|ASPA_BACSU	53 kDa	4	2	3	5	5	8
Probable rRNA maturation factor OS=Bacillus subtilis GN=yqfG	sp|P46347|RRMF_BACSU	18 kDa	4	7	3	4	5	2
UDP-N-acetylglucosamine 2-epimerase OS=Bacillus subtilis GN=mnaA	sp|P39131|MNAA_BACSU	43 kDa	4	5	3	4	5	6
Putative zinc metalloprotease ywhC OS=Bacillus subtilis GN=ywhC	sp|P70995|YWHC_BACSU	25 kDa	4	3	3	4	5	4
Biotin biosynthesis cytochrome P450 OS=Bacillus subtilis GN=bioI	sp|P53554|BIOI_BACSU	45 kDa	3	2	3	4	5	8
Uncharacterized protein yqhL OS=Bacillus subtilis GN=yqhL	sp|P54510|YQHL_BACSU	15 kDa	7	8	3	3	5	8
Methionine import system permease protein MetP OS=Bacillus subtilis GN=metP	sp|O32168|METP_BACSU	24 kDa	6	5	3	3	5	3
N-acetylglucosamine-6-phosphate deacetylase OS=Bacillus subtilis GN=nagA	sp|O34450|NAGA_BACSU	43 kDa	3	4	3	6	4	9
Uncharacterized protein yhfI OS=Bacillus subtilis GN=yhfI	sp|O07607|YHFI_BACSU	27 kDa	5	5	3	5	4	2
Uncharacterized protein yxiF OS=Bacillus subtilis GN=yxiF	sp|P42298|YXIF_BACSU	18 kDa	3	3	3	4	4	4
Glycerol-3-phosphate acyltransferase OS=Bacillus subtilis GN=plsY	sp|Q45064|PLSY_BACSU	21 kDa	5	3	3	3	4	4
Glycerol uptake operon antiterminator regulatory protein OS=Bacillus subtilis GN=glpP	sp|P30300|GLPP_BACSU	22 kDa	4	3	3	3	4	5
Uncharacterized ABC transporter ATP-binding protein YvrO OS=Bacillus subtilis GN=yvrO	sp|O34979|YVRO_BACSU	25 kDa	3	3	3	3	4	3
Intracellular proteinase inhibitor OS=Bacillus subtilis GN=ipi	sp|P39804|IPI_BACSU	14 kDa	5	6	3	4	3	3
Ribokinase OS=Bacillus subtilis GN=rbsK	sp|P36945|RBSK_BACSU	31 kDa	4	3	3	4	3	7
Uncharacterized protein yqgX OS=Bacillus subtilis GN=yqgX	sp|P54501|YQGX_BACSU	23 kDa	3	3	3	4	3	4
Oligopeptide transport ATP-binding protein AppF OS=Bacillus subtilis GN=appF	sp|P42065|APPF_BACSU	37 kDa	3	2	3	4	3	4
Pyrroline-5-carboxylate reductase 3 OS=Bacillus subtilis GN=proG	sp|Q00777|P5CR3_BACSU	30 kDa	3	2	3	3	3	4
Carboxy-terminal processing protease CtpA OS=Bacillus subtilis GN=ctpA	sp|O34666|CTPA_BACSU	51 kDa	3	3	3	2	3	3
1-phosphofructokinase OS=Bacillus subtilis GN=fruK	sp|O31714|K1PF_BACSU	33 kDa	3	3	3	2	3	3
Ornithine aminotransferase OS=Bacillus subtilis GN=rocD	sp|P38021|OAT_BACSU	44 kDa	4	6	3	6	2	2
D-ribose pyranase OS=Bacillus subtilis GN=rbsD	sp|P36946|RBSD_BACSU	14 kDa	4	5	3	5	2	2
Uncharacterized protein ywqI OS=Bacillus subtilis GN=ywqI	sp|P96721|YWQI_BACSU	10 kDa	6	4	3	5	2	2
Putative rRNA methylase ytqB OS=Bacillus subtilis GN=ytqB	sp|O34614|YTQB_BACSU	21 kDa	5	4	3	3	2	4
Peptide deformylase 1 OS=Bacillus subtilis GN=defA	sp|P94462|DEF1_BACSU	18 kDa	5	2	3	3	2	3
Probable zinc transport system ATP-binding protein AdcC OS=Bacillus subtilis GN=adcC	sp|O34946|ADCC_BACSU	26 kDa	6	5	3	2	2	5
Uncharacterized HTH-type transcriptional regulator yxaF OS=Bacillus subtilis GN=yxaF	sp|P42105|YXAF_BACSU	21 kDa	4	3	3	2	2	2
Oxygen-independent coproporphyrinogen-III oxidase 2 OS=Bacillus subtilis GN=hemZ	sp|Q796V8|HEMZ_BACSU	58 kDa	3	2	3	2	2	2
Putative oxidoreductase CatD OS=Bacillus subtilis GN=catD	sp|P54720|CATD_BACSU	14 kDa	4	2	2	9	20	10
Protein CgeC OS=Bacillus subtilis GN=cgeC	sp|P42091|CGEC_BACSU	11 kDa	3	3	2	11	10	12
Probable NADH-dependent butanol dehydrogenase 2 OS=Bacillus subtilis GN=yugK	sp|O05240|YUGK_BACSU	43 kDa	4	2	2	7	10	9
Sirohydrochlorin ferrochelatase OS=Bacillus subtilis GN=sirB	sp|O34632|SIRB_BACSU	29 kDa	3	4	2	7	9	7
Trifunctional nucleotide phosphoesterase protein YfkN OS=Bacillus subtilis GN=yfkN	sp|O34313|NTPES_BACSU	160 kDa	5	3	2	5	8	13
Uncharacterized deoxyribonuclease YabD OS=Bacillus subtilis GN=yabD	sp|P37545|YABD_BACSU	29 kDa	3	4	2	4	6	3
Uncharacterized protein yrhF OS=Bacillus subtilis GN=yrhF	sp|O05398|YRHF_BACSU	14 kDa	3	2	2	2	6	5
Uncharacterized protein ywdI OS=Bacillus subtilis GN=ywdI	sp|P39617|YWDI_BACSU	12 kDa	7	8	2	3	5	3
RNA polymerase sigma factor sigW OS=Bacillus subtilis GN=sigW	sp|Q45585|SIGW_BACSU	22 kDa	4	2	2	3	5	3
Uncharacterized protein yvzF OS=Bacillus subtilis GN=yvzF	sp|C0H3R3|YVZF_BACSU	7 kDa	4	5	2	7	4	2
UPF0720 protein ywqJ OS=Bacillus subtilis GN=ywqJ	sp|P96722|YWQJ_BACSU	67 kDa	4	4	2	6	4	5
Uncharacterized protein yqiK OS=Bacillus subtilis GN=yqiK	sp|P54527|YQIK_BACSU	27 kDa	5	5	2	5	4	3
Transcriptional regulatory protein CssR OS=Bacillus subtilis GN=cssR	sp|O32192|CSSR_BACSU	26 kDa	4	3	2	4	4	5
Putative 8-amino-7-oxononanoate synthase/2-amino-3-ketobutyrate coenzyme A ligase OS=Bacillus subtilis GN=kbl	sp|O31777|BIKB_BACSU	43 kDa	2	2	2	3	4	3
UPF0109 protein ylqC OS=Bacillus subtilis GN=ylqC	sp|O31738|YLQC_BACSU	9 kDa	5	8	2	4	3	4
TPR repeat-containing protein yrrB OS=Bacillus subtilis GN=yrrB	sp|O34452|YRRB_BACSU	23 kDa	2	4	2	4	3	4
Protoporphyrinogen oxidase OS=Bacillus subtilis GN=hemY	sp|P32397|PPOX_BACSU	51 kDa	3	2	2	4	3	5
RNA polymerase sigma-B factor OS=Bacillus subtilis GN=sigB	sp|P06574|RPSB_BACSU	30 kDa	5	4	2	3	3	4
Uncharacterized protein yqeZ OS=Bacillus subtilis GN=yqeZ	sp|P54465|YQEZ_BACSU	46 kDa	3	4	2	2	3	2
Uncharacterized ABC transporter ATP-binding protein YhcH OS=Bacillus subtilis GN=yhcH	sp|P54592|YHCH_BACSU	34 kDa	4	2	2	2	3	2
Folylpolyglutamate synthase OS=Bacillus subtilis GN=folC	sp|Q05865|FOLC_BACSU	48 kDa	3	3	2	4	2	5
Cystathionine gamma-lyase OS=Bacillus subtilis GN=mccB	sp|O05394|MCCB_BACSU	41 kDa	3	4	2	3	2	5
Uncharacterized MscS family protein YkuT OS=Bacillus subtilis GN=ykuT	sp|O34897|YKUT_BACSU	30 kDa	3	3	2	2	2	2
Uncharacterized protein yphF OS=Bacillus subtilis GN=yphF	sp|P39911|YPHF_BACSU	28 kDa	3	2	2	2	2	2
Table S3. Total spectral counts of all identified proteins in the B. subtilis proteome under allicin and DAS4 stress. The total spectral counts of all proteins identified in the B. subtilis proteome after exposure to 90 µM allicin and 92 µM DAS4 were quantified using the Proteome software Scaffold from 3 biological replicates. The total spectral counts of each protein are shown as cell size in th…
