# Supplementary material for: The Disulfide Stress Response and Protein S-thioallylation Caused by Allicin and Diallyl Polysulfanes in Bacillus subtilis as Revealed by Transcriptomics and Proteomics
Source: Antioxidants (Basel). 2019 Nov 29;8(12):605. doi: 10.3390/antiox8120605 (PMC6943732; doi:10.3390/antiox8120605)
Supplement: Supplementary file 1 [file antioxidants-08-00605-s001.zip › Supplemental-Tables/Tables-S6.xlsx]

## Sheet: Table S6-Summary
Table S6. Identification of 108 S-thioallylated proteins in the proteome of B. subtilis 168 under allicin and DAS4 stress using shotgun LC-MS/MS analysis and the spectral counts of identified S-thioallylated Cys peptides
Gene name	Identified S-thioallylated Proteins by allicin and DAS4 (108)	Accession Number	Molecular Weight	Cys-SS-Allyl	DAS4-Rep1	DAS4-Rep2	DAS4-Rep3	Allicin-Rep1	Allicin-Rep2	Allicin-Rep3	Peptide Cys-SS-Allyl
tuf	Elongation factor Tu GN=tuf	sp|P33166|EFTU_BACSU	44 kDa	Cys83	50	38	42	46	50	45	(R)HYAHVDc(+72)PGHADYVK(N)
yutI	Putative nitrogen fixation protein yutI GN=yutI	sp|O32119|YUTI_BACSU	12 kDa	Cys61	12	11	19	14	15	17	(R)DGGDc(+72)ELVDVDEGIVK(L)
				Cys79	2	2	1	0	5	2	(R)LLGAc(+72)GScPSSTITLK(A)
serA	D-3-phosphoglycerate dehydrogenase GN=serA	sp|P35136|SERA_BACSU	57 kDa	Cys339	2	1	1	0	1	0	(K)IGSLVSQc(+72)MK(E)
				Cys410	10	8	6	11	12	12	(K)ISSSESGYDNc(+72)ISVK(V)
metE	5-methyltetrahydropteroyltriglutamate--homocysteine methyltransferase GN=metE	sp|P80877|METE_BACSU	87 kDa	Cys719	5	4	8	3	3	4	(R)VPSTEEMYNIIVDALAVc(+72)PTDR(F)
				Cys730	5	2	4	13	14	12	(R)FWVNPDc(+72)GLK(T)
pdhD	Dihydrolipoyl dehydrogenase GN=pdhD	sp|P21880|DLDH1_BACSU	50 kDa	Cys47/52	10	8	4	0	0	0	(K)ATLGGVc(+72)LNVGc(+72)IPSK(A)
yitJ	Bifunctional homocysteine S-methyltransferase/5,10-methylenetetrahydrofolate reductase GN=yitJ	sp|O06745|YITJ_BACSU	68 kDa	Cys30	4	3	3	3	2	3	(R)c(+72)FEELNISKPEEIQR(I)
				Cys367	3	3	2	0	0	0	(R)ISNVAc(+72)GALVK(Q)
sucD	Succinyl-CoA ligase [ADP-forming] subunit alpha GN=sucD	sp|P80865|SUCD_BACSU	31 kDa	Cys124/133	7	8	11	0	0	0	(R)LIGPNc(+72)PGVITPEEc(+72)K(I)
gpmI	2,3-bisphosphoglycerate-independent phosphoglycerate mutase GN=gpmI	sp|P39773|GPMI_BACSU	56 kDa	Cys424	6	8	6	1	2	2	(K)AIEAVDEc(+72)LGEVVDAILAK(G)
aspB	Aspartate aminotransferase GN=aspB	sp|P53001|AAT1_BACSU	43 kDa	Cys96	5	3	7	0	1	1	(R)DQNIEYKPSQIIVc(+72)TGAK(H)
rimP	Ribosome maturation factor rimP GN=rimP	sp|P32726|RIMP_BACSU	18 kDa	Cys53	5	0	5	5	7	5	(R)VFIDSDDGVDIEEc(+72)AK(V)
bdhA	(R,R)-butanediol dehydrogenase GN=bdhA	sp|O34788|BDHA_BACSU	37 kDa	Cys177	5	6	5	0	0	1	(K)AAVFGc(+72)GPIGLLVIEALK(A)
ptsI	Phosphoenolpyruvate-protein phosphotransferase GN=ptsI	sp|P08838|PT1_BACSU	63 kDa	Cys363	5	3	2	0	3	1	(R)Lc(+72LEEQEIFR(T)
ylaL	Uncharacterized protein ylaL GN=ylaL	sp|O07636|YLAL_BACSU	18 kDa	Cys102	5	4	4	0	0	0	(K)NAEPNSSATQc(+72)VFVTSSGK(A)
yjcG	UPF0477 protein yjcG GN=yjcG	sp|O31629|YJCG_BACSU	20 kDa	Cys43	4	4	6	8	8	8	(R)ASFEc(+72)AEEK(A)
yjbL	UPF0738 protein yjbL GN=yjbL	sp|O31610|YJBL_BACSU	14 kDa	Cys21	4	4	3	4	3	3	(R)Lac(+72)QTEGNEAER(K)
argG	Argininosuccinate synthase GN=argG	sp|O34347|ASSY_BACSU	45 kDa	Cys118	0	0	0	6	4	4	(K)KLVEIAEKEDAQAIAHGc(+72)TGK(G)
				Cys187	2	1	2	3	6	3	(R)ANEc(+72)GILEDPWAAPPEGAYDLTAPLEK(T)
				Cys274	1	1	0	0	1	0	(R)EVYEc(+72)PGAMTLIK(A)
rnjB	Ribonuclease J 2 GN=rnjB	sp|O31760|RNJ2_BACSU	61 kDa	Cys177	3	0	2	6	7	5	(K)FDQTPALNQTc(+72)DIGEIAK(I)
metI	Cystathionine gamma-synthase/O-acetylhomoserine (thiol)-lyase GN=metI	sp|O31631|METI_BACSU	42 kDa	Cys128	2	0	4	4	4	8	(K)YGLTFHYDDFSDEDc(+72)LR(S)
				Cys363	1	1	0	1	2	1	(R)FSVGIEHAEDLKEDLKQALc(+72)QVK(E)
yvbK	Uncharacterized N-acetyltransferase YvbK GN=yvbK	sp|O32248|YVBK_BACSU	18 kDa	Cys145	3	0	2	2	2	2	(R)HYDEDIFENGIQc(+72)R(D)
pyrAB	Carbamoyl-phosphate synthase pyrimidine-specific large chain GN=pyrAB	sp|P25994|CARB_BACSU	118 kDa	Cys111	1	0	1	1	1	0	(R)GVLAEc(+72)GVEVLGTK(L)
spo0M	Sporulation-control protein spo0M GN=spo0M	sp|P71088|SP0M_BACSU	30 kDa	Cys159	3	1	2	1	3	1	(R)LNEADc(+72)EQAPYFQR(R)
purB	Adenylosuccinate lyase GN=purB	sp|P12047|PUR8_BACSU	49 kDa	Cys411	3	1	1	0	0	0	(K)IADc(+72)FDYNYHLK(N)
yvdD	LOG family protein yvdD GN=yvdD	sp|O06986|YVDD_BACSU	21 kDa	Cys5	3	2	1	0	0	0	(K)TIc(+72)VFAGSNPGGNEAYK(R)
yozO	Uncharacterized protein yozO GN=yozO	sp|O31847|YOZO_BACSU	13 kDa	Cys37	3	1	1	0	1	0	(R)VDQIc(+72)FTNK(R)
argJ	Arginine biosynthesis bifunctional protein ArgJ GN=argJ	sp|P36843|ARGJ_BACSU	43 kDa	Cys89	2	1	1	11	10	6	(K)AVIVNSAIANAc(+72)TGEQGLK(D)
				Cys267	0	1	3	1	0	6	(K)ALLLTc(+72)EDLAK(E)
glnA	Glutamine synthetase GN=glnA	sp|P12425|GLNA_BACSU	50 kDa	Cys307	1	1	9	7	8	7	(R)LVPGYEAPcYVAWSAQNR(S)
guaB	Inosine-5'-monophosphate dehydrogenase GN=guaB	sp|P21879|IMDH_BACSU	53 kDa	Cys308	2	2	1	7	6	7	(K)VGIGPGSIcTTR(V)
ilvK	Branched-chain-amino-acid aminotransferase 2 GN=ilvK SV=5	sp|P39576|ILVE2_BACSU	40 kDa	Cys104	2	1	3	6	5	6	(R)LcIPQIDEEQVLEGLK(Q)
ahpC	Alkyl hydroperoxide reductase subunit C GN=ahpC	sp|P80239|AHPC_BACSU	21 kDa	Cys166	2	2	9	4	2	4	(R)QNPGEVcPAKWEEGGETLTPSLDLVGKI(-)
yxjG	Uncharacterized protein yxjG GN=yxjG	sp|P42318|YXJG_BACSU	43 kDa	Cy251	1	0	1	2	3	2	(K)SINDAIADRPDDLTVTMHIcR(G)
				Cys346	1	0	2	2	3	11	(R)YVSLDQLcLSPQcGFASTEEGNKLTEEQQWAK(L)
srfAB	Surfactin synthetase	tr|Q45675|Q45675_BACSU	401 kDa	Cys2015	1	0	4	1	1	0	(K)ALAAPETALEESLcR(I)
				Cys3342	1	0	0	2	4	0	(K)DTSSVLcELTAEDTK(H)
cysJ	Sulfite reductase [NADPH] flavoprotein alpha-component GN=cysJ	sp|O32214|CYSJ_BACSU	67 kDa	Cys427/430	2	2	2	4	4	2	(K)GVcSILcAER(L)
queF	NADPH-dependent 7-cyano-7-deazaguanine reductase GN=queF	sp|O31678|QUEF_BACSU	19 kDa	Cys49/56	2	0	2	4	4	5	(K)FNcPEFTSLcPK(T)
ppaC	Manganese-dependent inorganic pyrophosphatase GN=ppaC	sp|P37487|PPAC_BACSU	34 kDa	Cys158	1	1	2	2	2	1	(K)SPTcTDQDVAAAK(E)
mtnK	Methylthioribose kinase GN=mtnK	sp|O31663|MTNK_BACSU	45 kDa	Cys174	2	2	2	2	1	2	(K)QFTNPELcDITER(L)
tenA	Thiaminase-2 GN=tenA	sp|P25052|TENA_BACSU	27 kDa	Cys149	2	0	1	2	2	5	(K)LLHcDPGHPIYQK(W)
fusA	Elongation factor G GN=fusA	sp|P80868|EFG_BACSU	77 kDa	Cys595	2	2	2	0	0	0	(K)cNPVLLEPIMK(V)
icd	Isocitrate dehydrogenase [NADP] GN=icd	sp|P39126|IDH_BACSU	46 kDa	Cys411	2	3	3	0	0	1	(K)cSEFGEELIK(N)
yqjI	6-phosphogluconate dehydrogenase, decarboxylating 2 GN=yqjI	sp|P80859|6PGD2_BACSU	52 kDa	Cys168	2	1	1	0	0	1	(K)VDGEPcTTYIGPDGAGHYVK(M)
thrC	Threonine synthase GN=thrC	sp|P04990|THRC_BACSU	37 kDa	Cys101	2	2	3	0	0	0	(K)cIVIIPNGK(I)
ftsH	ATP-dependent zinc metalloprotease FtsH GN=ftsH	sp|P37476|FTSH_BACSU	71 kDa	Cys255	2	2	4	0	0	1	(K)NAPcLIFIDEIDAVGR(Q)
carB	Carbamoyl-phosphate synthase arginine-specific large chain GN=carB	sp|P18185|CARY_BACSU	113 kDa	Cys204	2	3	2	0	1	2	(K)QALLASPINQcLVEK(S)
mfd	Transcription-repair-coupling factor GN=mfd	sp|P37474|MFD_BACSU	134 kDa	Cys650	2	1	1	0	0	0	(R)LLcGDVGYGK(T)
apt	Adenine phosphoribosyltransferase GN=apt	sp|O34443|APT_BACSU	19 kDa	Cys64	2	2	2	0	0	0	(R)GFIIGcPVAYALGVGFAPVR(K)
ywlF	Putative sugar phosphate isomerase ywlF GN=ywlF	sp|P39156|YWLF_BACSU	16 kDa	Cys83	2	3	2	0	0	0	(R)cALAHDTFSAK(A)
yxiE	Universal stress protein YxiE GN=yxiE	sp|P42297|YXIE_BACSU	16 kDa	Cys142	2	1	3	0	0	0	(K)VSQLSTcPVLIVR(-)
yerC	Uncharacterized protein yerC GN=yerC	sp|Q7BVT7|YERC_BACSU	12 kDa	Cys35	2	2	5	0	0	1	(R)FFDDLcTINEIQSLAQR(L)
yxxG	Uncharacterized protein yxxG GN=yxxG	sp|Q07836|YXXG_BACSU	16 kDa	Cys8	1	1	0	8	8	5	(K)IKDDcIELELTPR(R)
msrB	Peptide methionine sulfoxide reductase MsrB GN=msrB	sp|P54155|MSRB_BACSU	17 kDa	Cys115	1	2	0	4	3	4	(R)YcINSAALR(F)
gltX	Glutamyl-tRNA synthetase GN=gltX	sp|P22250|SYE_BACSU	56 kDa	Cys108/110	1	2	0	3	1	0	(K)cYcTEEELEKEREEQIAR(G)
ribH	6,7-dimethyl-8-ribityllumazine synthase GN=ribH	sp|P11998|RISB_BACSU	16 kDa	Cys93	1	0	0	3	2	3	(R)GATTHYDYVcNEAAK(G)
acoL	Dihydrolipoyl dehydrogenase GN=acoL	sp|O34324|DLDH3_BACSU	49 kDa	Cys38/43	2	4	0	4	2	1	(K)LGGTcLNEGcIPTK(S)
yutM	Uncharacterized protein yutM GN=yutM	sp|O32113|YUTM_BACSU	13 kDa	Cys120	1	0	0	3	3	3	(R)TATNAGKPEEc(-)
purC	Phosphoribosylaminoimidazole-succinocarboxamide synthase GN=purC	sp|P12046|PUR7_BACSU	27 kDa	Cys171	1	2	1	2	1	3	(K)SITTIVNEELQSIFDDcHVR(L)
mtnA	Methylthioribose-1-phosphate isomerase GN=mtnA	sp|O31662|MTNA_BACSU	39 kDa	Cys160	1	1	1	1	3	2	(R)IMTIcNAGSIATSR(Y)
				Cys283	0	0	0	1	1	1	(K)cGADIPIEERDPEEVR(Q)
deoD	Purine nucleoside phosphorylase deoD-type GN=deoD	sp|O34925|DEOD_BACSU	25 kDa	Cys38	1	0	3	2	1	7	(K)FIAETYLENVEcYNEVR(G)
yceE	Uncharacterized protein YceE GN=yceE	sp|O34384|YCEE_BACSU	21 kDa	Cys185	1	1	1	2	2	2	(K)FNAIGSGFSGGLAALcR(N)
panD	Aspartate 1-decarboxylase GN=panD	sp|P52999|PAND_BACSU	14 kDa	Cys70	1	2	1	2	1	1	(R)GSGVIcLNGAAAR(L)
cheW	Chemotaxis protein CheW GN=cheW	sp|P39802|CHEW_BACSU	18 kDa	Cys48	1	1	1	2	2	2	(R)VPGVEPYIcGVINLR(G)
ispE	4-diphosphocytidyl-2-C-methyl-D-erythritol kinase GN=ispE	sp|P37550|ISPE_BACSU	32 kDa	Cys273	1	1	2	2	2	2	(R)GFcDQVYAVR(M)
ydbP	Thioredoxin-like protein ydbP GN=ydbP	sp|P96611|YDBP_BACSU	12 kDa	Cys29	1	0	1	1	2	1	(K)FYADWcPDcTR(M)
ywrO	General stress protein 14 GN=ywrO	sp|P80871|GS14_BACSU	20 kDa	Cys54	1	1	0	1	2	2	(K)EQQLcEEYDR(I)
yhfK	Uncharacterized sugar epimerase yhfK GN=yhfK	sp|O07609|YHFK_BACSU	23 kDa	Cys67	1	0	0	1	1	2	(K)GcDAIIFTAGSGGSTGYDK(T)
gabD	Succinate-semialdehyde dehydrogenase [NADP+] GN=gabD	sp|P94428|GABD_BACSU	50 kDa	Cys266	1	0	0	1	1	1	(R)NAGQTcVcANR(L)
tsf	Elongation factor Ts GN=tsf	sp|P80700|EFTS_BACSU	32 kDa	Cys239	1	1	1	0	0	0	(R)LNKFFEEIcLLDQAFVKNPDEK(V)
leuA	2-isopropylmalate synthase GN=leuA	sp|P94565|LEU1_BACSU	57 kDa	Cys67	1	1	0	0	0	0	(K)NcSVTGLAR(C)
aspS	Aspartyl-tRNA synthetase GN=aspS	sp|O32038|SYD_BACSU	66 kDa	Cys8	1	1	0	0	0	0	(R)TYYcGDITEK(A)
pta	Phosphate acetyltransferase GN=pta	sp|P39646|PTAS_BACSU	35 kDa	Cys306	1	1	1	0	0	0	(R)GcNAEDVYNLALITAAQAL(-)
rplN	50S ribosomal protein L14 GN=rplN	sp|P12875|RL14_BACSU	13 kDa	Cys41	1	1	3	0	0	1	(K)TANIGDVIVcTVK(Q)
gatB	Aspartyl/glutamyl-tRNA(Asn/Gln) amidotransferase subunit B GN=gatB	sp|O30509|GATB_BACSU	54 kDa	Cys192	1	1	0	0	0	0	(R)cDANISLRPIGQEEFGTK(T)
fabL	Enoyl-[acyl-carrier-protein] reductase [NADPH] FabL GN=fabL	sp|P71079|FABL_BACSU	27 kDa	Cys6	1	1	2	0	0	0	(K)cALVTGSSR(G)
hisG	ATP phosphoribosyltransferase GN=hisG	sp|O34520|HIS1_BACSU	24 kDa	Cys95	1	1	2	0	0	1	(K)cHLAVAGLPNTDWSGVAPR(I)
yqfA	UPF0365 protein yqfA GN=yqfA	sp|P54466|YQFA_BACSU	36 kDa	Cys110	1	1	2	0	0	0	(R)cAAIDLAGR(D)
yoaD	Putative 2-hydroxyacid dehydrogenase yoaD GN=yoaD	sp|O34815|YOAD_BACSU	39 kDa	Cys187	1	1	1	0	0	0	(K)LLTAFDcK(I)
lutA	Lactate utilization protein A GN=lutA	sp|O07020|LUTA_BACSU	26 kDa	Cys31	1	1	2	0	0	0	(R)LGcEVDFPEGQIccGQPAYNSGYVHDAK(K)
thrB	Homoserine kinase GN=thrB	sp|P04948|KHSE_BACSU	33 kDa	Cys114	1	1	1	0	0	0	(R)GLGSSAAAIVAAIELADELcGLK(L)
rapF	Response regulator aspartate phosphatase F GN=rapF	sp|P71002|RAPF_BACSU	46 kDa	Cys231	1	1	0	0	0	0	(R)TLYNIGLcK(N)
yqhL	Uncharacterized protein yqhL GN=yqhL	sp|P54510|YQHL_BACSU	15 kDa	Cys105	1	2	0	0	0	0	(K)NGcTEIYNLK(G)
ydbB	Uncharacterized protein ydbB GN=ydbB	sp|P96597|YDBB_BACSU	13 kDa	Cys30	1	1	0	1	1	1	(K)HANFSISEVNDHcVR(L)
yqeI	Probable RNA-binding protein YqeI GN=yqeI	sp|P54454|YQEI_BACSU	11 kDa	Cys54	0	0	0	7	5	5	(K)VSVLQNcEEDKNDVAEALVK(G)
srfAA	Surfactin synthase subunit 1 GN=srfAA	sp|P27206|SRFAA_BACSU	402 kDa	Cys117	0	0	1	3	2	7	(K)KPLPLYDcDLFR(F)
ilvA	Threonine dehydratase biosynthetic GN=ilvA	sp|P37946|THD1_BACSU	47 kDa	Cys147	0	0	0	3	5	4	(K)SAAEccEAESR(T)
drm	Phosphopentomutase GN=drm	sp|P46353|DEOB_BACSU	44 kDa	Cys232	0	0	0	3	2	2	(K)DcGLDVISIGK(I)
folK	2-amino-4-hydroxy-6-hydroxymethyldihydropteridine pyrophosphokinase GN=folK	sp|P29252|HPPK_BACSU	19 kDa	Cys133	0	0	0	3	2	2	(R)LFVLAPLAEIcQQVEK(E)
htpG	Chaperone protein htpG GN=htpG	sp|P46208|HTPG_BACSU	72 kDa	Cys160	0	0	1	2	2	3	(K)ALGSEEAYKWESAGADGYTIEPcEK(D)
argH	Argininosuccinate lyase GN=argH	sp|O34858|ARLY_BACSU	52 kDa	Cys197	0	0	0	2	3	2	(K)SPLGcGALAGTTFPIDR(D)
mtnE	Transaminase MtnE GN=mtnE	sp|O31665|MTNE_BACSU	44 kDa	Cys291	0	0	0	2	1	2	(R)ATQEAAAEALLADQTcVAEQNAR(Y)
yobJ	Uncharacterized protein yobJ GN=yobJ	sp|O34774|YOBJ_BACSU	34 kDa	Cys105	0	0	1	2	1	2	(R)NILLIDQILNTEDcFR(E)
aroA	Protein AroA(G) GN=aroA	sp|P39912|AROG_BACSU	40 kDa	Cys126	0	0	0	1	1	2	(R)FIVGPcAVESYEQVAEVAAAAK(K)
clpC	Negative regulator of genetic competence ClpC/MecB GN=clpC	sp|P37571|CLPC_BACSU	90 kDa	Cys311	0	0	1	1	1	2	(R)GELQcIGATTLDEYRK(Y)
ytsJ	Probable NAD-dependent malic enzyme 4 GN=ytsJ	sp|O34962|MAO4_BACSU	44 kDa	Cys44	0	0	0	1	1	0	(K)DLSLAYSPGVAEPcK(D)
purF	Amidophosphoribosyltransferase GN=purF	sp|P00497|PUR1_BACSU	52 kDa	Cys445	0	0	0	1	1	2	(R)KYDDSNcGQcLAcFTGK(Y)
folD	Bifunctional protein FolD GN=folD	sp|P54382|FOLD_BACSU	31 kDa	Cys240	0	0	0	1	2	0	(K)LcGDVEFEGAK(E)
argF	Ornithine carbamoyltransferase GN=argF	sp|P18186|OTC_BACSU	35 kDa	Cys137	0	0	0	1	2	1	(K)EADIPVINGLTDKYHPcQALADLLTIK(E)
smc	Chromosome partition protein Smc GN=smc	sp|P51834|SMC_BACSU	136 kDa	Cys119	0	0	1	1	1	1	(R)SGESEFLINNQPcR(L)
murAA	UDP-N-acetylglucosamine 1-carboxyvinyltransferase 1 GN=murAA	sp|P70965|MURA1_BACSU	47 kDa	Cys43	0	0	0	1	1	1	(K)SVIcDVPTLSDVYTINEVLR(H)
pyrK	Dihydroorotate dehydrogenase B (NAD(+)), electron transfer subunit GN=pyrK	sp|P25983|PYRK_BACSU	28 kDa	Cys9	0	0	0	1	2	0	(K)AYLTVcSNQQIADR(V)
mtnU	UPF0012 hydrolase mtnU GN=mtnU	sp|O31664|MTNU_BACSU	29 kDa	Cys145	0	0	0	1	1	2	(K)SSGLIcYDIR(F)
cotE	Spore coat protein E GN=cotE	sp|P14016|COTE_BACSU	21 kDa	Cys22	0	0	1	1	1	3	(K)FTQcTNTISPEK(K)
yesJ	Uncharacterized N-acetyltransferase YesJ GN=yesJ	sp|O31513|YESJ_BACSU	20 kDa	Cys18	0	0	0	1	1	0	(K)IENETIADGFYAcPAVYEDAESITGLLVR(T)
yutF	Uncharacterized hydrolase yutF GN=yutF	sp|O32125|YUTF_BACSU	28 kDa	Cys26	0	0	0	1	1	2	(K)IEEAcEFVR(T)
yneR	Uncharacterized protein yneR GN=yneR	sp|Q45063|YNER_BACSU	11 kDa	Cys346	0	1	0	1	1	1	(R)YGGcSNVQK(G)
ydfG	Uncharacterized protein ydfG GN=ydfG	sp|P96684|YDFG_BACSU	17 kDa	Cys71	0	0	0	1	1	1	(R)IYcLHAWNEcDFYSPEEK(A)
yclP	Uncharacterized ABC transporter ATP-binding protein YclP GN=yclP	sp|P94420|YCLP_BACSU	28 kDa	Cys141	0	0	0	2	1	2	(K)LEDIQDKYLDQLSGGQcQR(A)
ohrR*	Organic hydroperoxide resistance transcriptional regulator	sp|O34777|OHRR_BACSU	17 kDa	Cys15	2	2	2	1	1	1	(K)LENQLC15(+72)FLLYASSR(E)
hypR*	Transcriptional regulator	sp|A0A060JJI6_BACIU	14 kDa	Cys14	2	2	2	1	1	1	(K)EGC14(+72)PVEFTLDVIGGK(W)
				Cys49	2	2	2	1	1	1	(R)IC49(+72)PSITQR(M)
yodB*	HTH-type transcriptional regulator YodB	sp|O34844|YODB_BACSU	12 kDa	Cys101	2	2	2	1	1	1	(K)GTALQAVFQEmQAWADQFC101(+72)EPGDTVcEEEK(-)
catR*	Uncharacterized HTH-type transcriptional regulator YvaP	sp|O32238|YVAP_BACSU	12 kDa	Cys7	2	2	2	1	1	1	(-)mNQSEmC7(+72)PR(F)
Table S6. Identification of 108 S-thioallylated proteins in the B. subtilis proteome using shotgun LC-MS/MS analysis and the spectral counts of identified S-thioallylated Cys peptides. B. subtilis 168 wild type was treated with 90 µM allicin or 92 µM DAS4 for 30 min and S-thioallylated proteins were identified in the total protein extract and after immunoprecipitation with specific antibodies (*)…

## Sheet: TufA
TufA: Cys83-SS-Allyl
Sequence	Prob	SEQUEST XCorr	SEQUEST deltaCn	NTT	Modifications	Observed	Actual Mass	Charge	Delta Da	Delta PPM	TIC	Start	Stop	Spectrum ID
(R)HYAHVDcPGHADYVK(N)	1	4.2711	0.7897	2	@ (+72)	892.386	1782.76	2	-0.002955	-1.657	63419	77	91	130920_V3_P5_SK_HA_DAS4_1-9.09906.09906.2.dta
DAS4-Rep1 : 50 Spectral counts Tuf-Cys83-SS-Allyl
Sequence	Prob	SEQUEST XCorr	SEQUEST deltaCn	NTT	Modifications	Observed	Actual Mass	Charge	Delta Da	Delta PPM	TIC	Start	Stop	Spectrum ID
(R)HYAHVDcPGHADYVK(N)	1	4.2711	0.7897	2	@ (+72)	892.386	1782.76	2	-0.002955	-1.657	63419	77	91	130920_V3_P5_SK_HA_DAS4_1-9.09906.09906.2.dta
(R)HYAHVDcPGHADYVK(N)	1	4.0415	0.7984	2	@ (+72)	892.387	1782.76	2	-0.0006362	-0.3567	34884.7	77	91	130920_V3_P5_SK_HA_DAS4_1-7.09493.09493.2.dta
(R)HYAHVDcPGHADYVK(N)	1	4.0645	0.7934	2	@ (+72)	892.386	1782.76	2	-0.002589	-1.452	356831	77	91	130920_V3_P5_SK_HA_DAS4_1-3.10704.10704.2.dta
(R)HYAHVDcPGHADYVK(N)	1	4.0727	0.7902	2	@ (+72)	892.387	1782.76	2	-0.001979	-1.11	115661	77	91	130920_V3_P5_SK_HA_DAS4_1-5.11190.11190.2.dta
(R)HYAHVDcPGHADYVK(N)	1	4.0792	0.7837	2	@ (+72)	892.387	1782.76	2	-0.0008802	-0.4934	47580.6	77	91	130920_V3_P5_SK_HA_DAS4_1-1.10915.10915.2.dta
(R)HYAHVDcPGHADYVK(N)	1	3.8863	0.7959	2	@ (+72)	892.387	1782.76	2	-0.0007582	-0.4251	2247580	77	91	130920_V3_P5_SK_HA_DAS4_1-3.10838.10838.2.dta
(R)HYAHVDcPGHADYVK(N)	1	3.9912	0.7867	2	@ (+72)	892.388	1782.76	2	0.0009508	0.533	1082090	77	91	130920_V3_P5_SK_HA_DAS4_1-4.10764.10764.2.dta
(R)HYAHVDcPGHADYVK(N)	1	4.289	0.7612	2	@ (+72)	892.387	1782.76	2	-0.001734	-0.9722	51046.9	77	91	130920_V3_P5_SK_HA_DAS4_1-9.09777.09777.2.dta
(R)HYAHVDcPGHADYVK(N)	1	3.9516	0.7664	2	@ (+72)	892.388	1782.76	2	-0.0001482	-0.08308	540118	77	91	130920_V3_P5_SK_HA_DAS4_1-4.10475.10475.2.dta
(R)HYAHVDcPGHADYVK(N)	1	4.1497	0.6922	2	@ (+72)	446.697	1782.76	4	0.0001928	0.1081	48347300	77	91	130920_V3_P5_SK_HA_DAS4_1-4.10636.10636.4.dta
(R)HYAHVDcPGHADYVK(N)	1	4.3985	0.6474	2	@ (+72)	446.697	1782.76	4	-0.0006612	-0.3707	2782030	77	91	130920_V3_P5_SK_HA_DAS4_1-9.09854.09854.4.dta
(R)HYAHVDcPGHADYVK(N)	1	4.1113	0.6593	2	@ (+72)	446.698	1782.76	4	0.001292	0.7242	9438020	77	91	130920_V3_P5_SK_HA_DAS4_1-4.10467.10467.4.dta
(R)HYAHVDcPGHADYVK(N)	1	3.8677	0.6483	2	@ (+72)	446.697	1782.76	4	-0.0006612	-0.3707	613325	77	91	130920_V3_P5_SK_HA_DAS4_1-8.09604.09604.4.dta
(R)HYAHVDcPGHADYVK(N)	1	4.2105	0.628	2	@ (+72)	446.697	1782.76	4	-5.119e-05	-0.0287	932930	77	91	130920_V3_P5_SK_HA_DAS4_1-6.09190.09190.4.dta
(R)HYAHVDcPGHADYVK(N)	1	3.9261	0.6405	2	@ (+72)	446.698	1782.76	4	0.0006808	0.3817	12116300	77	91	130920_V3_P5_SK_HA_DAS4_1-4.10782.10782.4.dta
(R)HYAHVDcPGHADYVK(N)	1	3.9347	0.5779	2	@ (+72)	446.697	1782.76	4	-0.0001732	-0.09709	673412	77	91	130920_V3_P5_SK_HA_DAS4_1-6.09433.09433.4.dta
(R)HYAHVDcPGHADYVK(N)	1	3.778	0.5756	2	@ (+72)	446.697	1782.76	4	-0.0002952	-0.1655	985627	77	91	130920_V3_P5_SK_HA_DAS4_1-9.09737.09737.4.dta
(R)HYAHVDcPGHADYVK(N)	1	4.1808	0.7397	2	@ (+72)	892.388	1782.76	2	0.0004628	0.2595	337294	77	91	130920_V3_P5_SK_HA_DAS4_1-5.11037.11037.2.dta
(R)HYAHVDcPGHADYVK(N)	1	4.0177	0.5461	2	@ (+72)	446.697	1782.76	4	-0.0002952	-0.1655	7904740	77	91	130920_V3_P5_SK_HA_DAS4_1-3.10711.10711.4.dta
(R)HYAHVDcPGHADYVK(N)	1	3.8464	0.5543	2	@ (+72)	446.697	1782.76	4	-0.0001732	-0.09709	3972510	77	91	130920_V3_P5_SK_HA_DAS4_1-2.10329.10329.4.dta
(R)HYAHVDcPGHADYVK(N)	1	3.932	0.739	2	@ (+72)	892.388	1782.76	2	0.0008288	0.4646	5045860	77	91	130920_V3_P5_SK_HA_DAS4_1-4.10615.10615.2.dta
(R)HYAHVDcPGHADYVK(N)	1	4.3911	0.7121	2	@ (+72)	892.388	1782.76	2	0.001195	0.6698	56376.8	77	91	130920_V3_P5_SK_HA_DAS4_1-2.10344.10344.2.dta
(R)HYAHVDcPGHADYVK(N)	1	3.9681	0.7314	2	@ (+72)	892.387	1782.76	2	-0.001612	-0.9038	1370630	77	91	130920_V3_P5_SK_HA_DAS4_1-3.10983.10983.2.dta
(R)HYAHVDcPGHADYVK(N)	1	4.0126	0.5989	2	@ (+72)	446.697	1782.76	4	-0.0005392	-0.3023	1413230	77	91	130920_V3_P5_SK_HA_DAS4_1-7.09522.09522.4.dta
(R)HYAHVDcPGHADYVK(N)	1	3.8793	0.5972	2	@ (+72)	446.697	1782.76	4	-0.0006612	-0.3707	1753470	77	91	130920_V3_P5_SK_HA_DAS4_1-6.09296.09296.4.dta
(R)HYAHVDcPGHADYVK(N)	1	3.9784	0.5791	2	@ (+72)	446.697	1782.76	4	-0.0007832	-0.4391	32892000	77	91	130920_V3_P5_SK_HA_DAS4_1-3.10857.10857.4.dta
(R)HYAHVDcPGHADYVK(N)	1	3.9009	0.5779	2	@ (+72)	446.697	1782.76	4	-0.0005392	-0.3023	16040300	77	91	130920_V3_P5_SK_HA_DAS4_1-3.11003.11003.4.dta
(R)HYAHVDcPGHADYVK(N)	1	4.9355	0.7193	2	@ (+72)	595.261	1782.76	3	0.0009378	0.5257	3389400	77	91	130920_V3_P5_SK_HA_DAS4_1-4.10469.10469.3.dta
(R)HYAHVDcPGHADYVK(N)	1	4.5435	0.6987	2	@ (+72)	595.261	1782.76	3	0.001488	0.8341	6562770	77	91	130920_V3_P5_SK_HA_DAS4_1-4.10761.10761.3.dta
(R)HYAHVDcPGHADYVK(N)	1	4.2258	0.7112	2	@ (+72)	595.26	1782.76	3	-0.003273	-1.835	220065	77	91	130920_V3_P5_SK_HA_DAS4_1-6.09187.09187.3.dta
(R)HYAHVDcPGHADYVK(N)	1	4.5146	0.6953	2	@ (+72)	595.261	1782.76	3	0.0002058	0.1154	7961550	77	91	130920_V3_P5_SK_HA_DAS4_1-3.10982.10982.3.dta
(R)HYAHVDcPGHADYVK(N)	1	4.5525	0.6888	2	@ (+72)	595.26	1782.76	3	-0.001259	-0.7059	1095320	77	91	130920_V3_P5_SK_HA_DAS4_1-9.09855.09855.3.dta
(R)HYAHVDcPGHADYVK(N)	1	3.7776	0.726	2	@ (+72)	595.262	1782.76	3	0.00222	1.244	117618	77	91	130920_V3_P5_SK_HA_DAS4_1-10.09574.09574.3.dta
(R)HYAHVDcPGHADYVK(N)	1	4.5911	0.6806	2	@ (+72)	595.26	1782.76	3	-0.001991	-1.116	287631	77	91	130920_V3_P5_SK_HA_DAS4_1-8.09413.09413.3.dta
(R)HYAHVDcPGHADYVK(N)	1	5.0556	0.6442	2	@ (+72)	595.261	1782.76	3	0.001304	0.7309	19782700	77	91	130920_V3_P5_SK_HA_DAS4_1-4.10614.10614.3.dta
(R)HYAHVDcPGHADYVK(N)	1	4.3157	0.6756	2	@ (+72)	595.261	1782.76	3	2.281e-05	0.01279	17815600	77	91	130920_V3_P5_SK_HA_DAS4_1-3.10836.10836.3.dta
(R)HYAHVDcPGHADYVK(N)	1	3.6323	0.7084	2	@ (+72)	595.261	1782.76	3	-0.0005272	-0.2955	294942	77	91	130920_V3_P5_SK_HA_DAS4_1-9.09740.09740.3.dta
(R)HYAHVDcPGHADYVK(N)	1	4.1821	0.6702	2	@ (+72)	595.261	1782.76	3	-0.0003432	-0.1924	1213350	77	91	130920_V3_P5_SK_HA_DAS4_1-5.11013.11013.3.dta
(R)HYAHVDcPGHADYVK(N)	1	4.2857	0.6646	2	@ (+72)	595.261	1782.76	3	0.0009378	0.5257	413658	77	91	130920_V3_P5_SK_HA_DAS4_1-7.09420.09420.3.dta
(R)HYAHVDcPGHADYVK(N)	1	4.31	0.6621	2	@ (+72)	595.26	1782.76	3	-0.001076	-0.6033	507495	77	91	130920_V3_P5_SK_HA_DAS4_1-8.09538.09538.3.dta
(R)HYAHVDcPGHADYVK(N)	1	3.8857	0.6812	2	@ (+72)	595.261	1782.76	3	0.001488	0.8341	788986	77	91	130920_V3_P5_SK_HA_DAS4_1-4.10924.10924.3.dta
(R)HYAHVDcPGHADYVK(N)	1	4.1968	0.6293	2	@ (+72)	595.261	1782.76	3	-0.0007102	-0.3981	441274	77	91	130920_V3_P5_SK_HA_DAS4_1-7.09528.09528.3.dta
(R)HYAHVDcPGHADYVK(N)	1	3.9088	0.6306	2	@ (+72)	595.26	1782.76	3	-0.001076	-0.6033	1371470	77	91	130920_V3_P5_SK_HA_DAS4_1-3.10694.10694.3.dta
(R)HYAHVDcPGHADYVK(N)	1	4.4787	0.5853	2	@ (+72)	595.261	1782.76	3	0.0002058	0.1154	1297280	77	91	130920_V3_P5_SK_HA_DAS4_1-5.11161.11161.3.dta
(R)HYAHVDcPGHADYVK(N)	1	3.5222	0.6003	2	@ (+72)	595.261	1782.76	3	-0.0008932	-0.5007	379090	77	91	130920_V3_P5_SK_HA_DAS4_1-6.09386.09386.3.dta
(R)HYAHVDcPGHADYVK(N)	1	4.1257	0.559	2	@ (+72)	595.261	1782.76	3	-0.0001602	-0.08981	654754	77	91	130920_V3_P5_SK_HA_DAS4_1-2.10290.10290.3.dta
(R)HYAHVDcPGHADYVK(N)	1	3.698	0.5787	2	@ (+72)	595.26	1782.76	3	-0.001442	-0.8085	428951	77	91	130920_V3_P5_SK_HA_DAS4_1-9.09983.09983.3.dta
(R)HYAHVDcPGHADYVK(N)	1	3.7483	0.7938	2	@ (+72)	892.386	1782.76	2	-0.003077	-1.725	15826.5	77	91	130920_V3_P5_SK_HA_DAS4_1-6.09293.09293.2.dta
(R)HYAHVDcPGHADYVK(N)	1	3.58	0.5487	2	@ (+72)	595.261	1782.76	3	-0.0007102	-0.3981	189412	77	91	130920_V3_P5_SK_HA_DAS4_1-10.09466.09466.3.dta
(R)HYAHVDcPGHADYVK(N)	0.99	4.0756	0.7734	2	@ (+72)	892.385	1782.76	2	-0.005763	-3.231	55949.3	77	91	130920_V3_P5_SK_HA_DAS4_1-8.09479.09479.2.dta
DAS4-Rep2 : 38 Spectral counts Tuf-Cys83-SS-Allyl
Sequence	Prob	SEQUEST XCorr	SEQUEST deltaCn	NTT	Modifications	Observed	Actual Mass	Charge	Delta Da	Delta PPM	TIC	Start	Stop	Spectrum ID
(R)HYAHVDcPGHADYVK(N)	1	4.3441	0.8298	2	@ (+72)	892.385	1782.76	2	-0.00442	-2.478	734400	77	91	130923_V3_P5_SK_HA_DAS4_2-3.11190.11190.2.dta
(R)HYAHVDcPGHADYVK(N)	1	4.0688	0.8206	2	@ (+72)	892.388	1782.76	2	0.0003408	0.1911	42698.9	77	91	130923_V3_P5_SK_HA_DAS4_2-6.09673.09673.2.dta
(R)HYAHVDcPGHADYVK(N)	1	4.4467	0.7743	2	@ (+72)	892.388	1782.76	2	-0.0002702	-0.1515	1410720	77	91	130923_V3_P5_SK_HA_DAS4_2-4.10589.10589.2.dta
(R)HYAHVDcPGHADYVK(N)	1	4.0598	0.8036	2	@ (+72)	892.385	1782.76	2	-0.00503	-2.82	1886560	77	91	130923_V3_P5_SK_HA_DAS4_2-3.11040.11040.2.dta
(R)HYAHVDcPGHADYVK(N)	1	4.2748	0.7846	2	@ (+72)	892.386	1782.76	2	-0.004176	-2.341	462822	77	91	130923_V3_P5_SK_HA_DAS4_2-3.10897.10897.2.dta
(R)HYAHVDcPGHADYVK(N)	1	4.2649	0.7843	2	@ (+72)	892.388	1782.76	2	-0.0002702	-0.1515	81256.5	77	91	130923_V3_P5_SK_HA_DAS4_2-5.10696.10696.2.dta
(R)HYAHVDcPGHADYVK(N)	1	4.363	0.7439	2	@ (+72)	892.388	1782.76	2	-0.0002702	-0.1515	434194	77	91	130923_V3_P5_SK_HA_DAS4_2-4.10717.10717.2.dta
(R)HYAHVDcPGHADYVK(N)	1	4.3494	0.6829	2	@ (+72)	446.698	1782.76	4	0.0005588	0.3133	16229300	77	91	130923_V3_P5_SK_HA_DAS4_2-4.10480.10480.4.dta
(R)HYAHVDcPGHADYVK(N)	1	4.9035	0.6501	2	@ (+72)	446.697	1782.76	4	-0.0009062	-0.508	13815900	77	91	130923_V3_P5_SK_HA_DAS4_2-4.10605.10605.4.dta
(R)HYAHVDcPGHADYVK(N)	1	3.8358	0.6815	2	@ (+72)	446.696	1782.76	4	-0.005056	-2.835	14930100	77	91	130923_V3_P5_SK_HA_DAS4_2-3.11061.11061.4.dta
(R)HYAHVDcPGHADYVK(N)	1	4.1093	0.6517	2	@ (+72)	446.698	1782.76	4	0.0004368	0.2449	694354	77	91	130923_V3_P5_SK_HA_DAS4_2-8.10147.10147.4.dta
(R)HYAHVDcPGHADYVK(N)	1	3.977	0.6559	2	@ (+72)	446.697	1782.76	4	-0.0007832	-0.4391	340747	77	91	130923_V3_P5_SK_HA_DAS4_2-8.10360.10360.4.dta
(R)HYAHVDcPGHADYVK(N)	1	4.2674	0.6357	2	@ (+72)	446.697	1782.76	4	-0.001028	-0.5764	1538880	77	91	130923_V3_P5_SK_HA_DAS4_2-6.09727.09727.4.dta
(R)HYAHVDcPGHADYVK(N)	1	3.8149	0.6551	2	@ (+72)	446.697	1782.76	4	-0.0006612	-0.3707	3289490	77	91	130923_V3_P5_SK_HA_DAS4_2-5.10787.10787.4.dta
(R)HYAHVDcPGHADYVK(N)	1	3.9718	0.6451	2	@ (+72)	446.697	1782.76	4	-0.001028	-0.5764	626030	77	91	130923_V3_P5_SK_HA_DAS4_2-9.09588.09588.4.dta
(R)HYAHVDcPGHADYVK(N)	1	4.0004	0.6296	2	@ (+72)	446.697	1782.76	4	-0.0002952	-0.1655	1229570	77	91	130923_V3_P5_SK_HA_DAS4_2-8.10251.10251.4.dta
(R)HYAHVDcPGHADYVK(N)	1	4.0261	0.624	2	@ (+72)	446.696	1782.76	4	-0.004324	-2.424	6641540	77	91	130923_V3_P5_SK_HA_DAS4_2-3.10913.10913.4.dta
(R)HYAHVDcPGHADYVK(N)	1	4.6918	0.7427	2	@ (+72)	595.259	1782.76	3	-0.004921	-2.759	13306700	77	91	130923_V3_P5_SK_HA_DAS4_2-3.11039.11039.3.dta
(R)HYAHVDcPGHADYVK(N)	1	4.5676	0.7404	2	@ (+72)	595.261	1782.76	3	-0.0008932	-0.5007	147987	77	91	130923_V3_P5_SK_HA_DAS4_2-10.08887.08887.3.dta
(R)HYAHVDcPGHADYVK(N)	1	4.5238	0.7394	2	@ (+72)	595.261	1782.76	3	-0.0003432	-0.1924	379630	77	91	130923_V3_P5_SK_HA_DAS4_2-8.10208.10208.3.dta
(R)HYAHVDcPGHADYVK(N)	1	4.5461	0.7278	2	@ (+72)	595.261	1782.76	3	-0.0001602	-0.08981	1479370	77	91	130923_V3_P5_SK_HA_DAS4_2-5.10767.10767.3.dta
(R)HYAHVDcPGHADYVK(N)	1	4.7682	0.665	2	@ (+72)	595.261	1782.76	3	-0.0003432	-0.1924	6391840	77	91	130923_V3_P5_SK_HA_DAS4_2-4.10587.10587.3.dta
(R)HYAHVDcPGHADYVK(N)	1	3.8914	0.6818	2	@ (+72)	595.26	1782.76	3	-0.002174	-1.219	229228	77	91	130923_V3_P5_SK_HA_DAS4_2-9.09590.09590.3.dta
(R)HYAHVDcPGHADYVK(N)	1	4.4027	0.6518	2	@ (+72)	595.261	1782.76	3	0.001671	0.9367	524031	77	91	130923_V3_P5_SK_HA_DAS4_2-5.10656.10656.3.dta
(R)HYAHVDcPGHADYVK(N)	1	4.5334	0.6378	2	@ (+72)	595.261	1782.76	3	-0.0008932	-0.5007	312681	77	91	130923_V3_P5_SK_HA_DAS4_2-9.09817.09817.3.dta
(R)HYAHVDcPGHADYVK(N)	1	4.1265	0.6582	2	@ (+72)	595.26	1782.76	3	-0.002541	-1.425	4713870	77	91	130923_V3_P5_SK_HA_DAS4_2-3.11187.11187.3.dta
(R)HYAHVDcPGHADYVK(N)	1	4.1175	0.6289	2	@ (+72)	595.26	1782.76	3	-0.004006	-2.246	2218980	77	91	130923_V3_P5_SK_HA_DAS4_2-3.10895.10895.3.dta
(R)HYAHVDcPGHADYVK(N)	1	3.6285	0.6538	2	@ (+72)	595.261	1782.76	3	-0.0005272	-0.2955	57405.7	77	91	130923_V3_P5_SK_HA_DAS4_2-10.08803.08803.3.dta
(R)HYAHVDcPGHADYVK(N)	1	3.778	0.6445	2	@ (+72)	595.26	1782.76	3	-0.001259	-0.7059	280510	77	91	130923_V3_P5_SK_HA_DAS4_2-6.09616.09616.3.dta
(R)HYAHVDcPGHADYVK(N)	1	3.8953	0.634	2	@ (+72)	595.26	1782.76	3	-0.001442	-0.8085	337779	77	91	130923_V3_P5_SK_HA_DAS4_2-9.09921.09921.3.dta
(R)HYAHVDcPGHADYVK(N)	1	3.8266	0.6212	2	@ (+72)	595.261	1782.76	3	-0.0005272	-0.2955	250604	77	91	130923_V3_P5_SK_HA_DAS4_2-9.09717.09717.3.dta
(R)HYAHVDcPGHADYVK(N)	1	3.9881	0.609	2	@ (+72)	595.261	1782.76	3	-0.0008932	-0.5007	658073	77	91	130923_V3_P5_SK_HA_DAS4_2-6.09728.09728.3.dta
(R)HYAHVDcPGHADYVK(N)	1	4.1239	0.5803	2	@ (+72)	595.261	1782.76	3	0.0003888	0.218	2912140	77	91	130923_V3_P5_SK_HA_DAS4_2-4.10714.10714.3.dta
(R)HYAHVDcPGHADYVK(N)	1	3.6977	0.5925	2	@ (+72)	595.26	1782.76	3	-0.001808	-1.014	309342	77	91	130923_V3_P5_SK_HA_DAS4_2-8.10108.10108.3.dta
(R)HYAHVDcPGHADYVK(N)	1	3.6933	0.5828	2	@ (+72)	595.261	1782.76	3	-0.0003432	-0.1924	96636.4	77	91	130923_V3_P5_SK_HA_DAS4_2-10.08999.08999.3.dta
(R)HYAHVDcPGHADYVK(N)	1	4.4777	0.7151	2	@ (+72)	892.388	1782.76	2	0.001561	0.875	31124.2	77	91	130923_V3_P5_SK_HA_DAS4_2-2.09996.09996.2.dta
(R)HYAHVDcPGHADYVK(N)	1	4.1593	0.5255	2	@ (+72)	595.261	1782.76	3	0.0007548	0.4232	1922720	77	91	130923_V3_P5_SK_HA_DAS4_2-4.10440.10440.3.dta
(R)HYAHVDcPGHADYVK(N)	1	4.3485	0.7338	2	@ (+72)	892.386	1782.76	2	-0.004054	-2.273	403706	77	91	130923_V3_P5_SK_HA_DAS4_2-4.10447.10447.2.dta
Allicin-Rep1 : 46 Spectral counts Tuf-Cys83-SS-Allyl
Sequence	Prob	SEQUEST XCorr	SEQUEST deltaCn	NTT	Modifications	Observed	Actual Mass	Charge	Delta Da	Delta PPM	TIC	Start	Stop	Spectrum ID
(R)HYAHVDcPGHADYVK(N)	1	4.3034	0.8141	2	@ (+72)	892.387	1782.76	2	-0.001857	-1.041	377766	77	91	130920_V3_P5_SK_HA_AL_1-8.10543.10543.2.dta
(R)HYAHVDcPGHADYVK(N)	1	4.1641	0.8246	2	@ (+72)	892.387	1782.76	2	-0.00149	-0.8354	5265150	77	91	130920_V3_P5_SK_HA_AL_1-4.11270.11270.2.dta
(R)HYAHVDcPGHADYVK(N)	1	4.6587	0.7874	2	@ (+72)	892.391	1782.77	2	0.005834	3.27	792783	77	91	130920_V3_P5_SK_HA_AL_1-9.10797.10797.2.dta
(R)HYAHVDcPGHADYVK(N)	1	4.5417	0.7955	2	@ (+72)	892.387	1782.76	2	-0.0006362	-0.3567	2126760	77	91	130920_V3_P5_SK_HA_AL_1-9.10916.10916.2.dta
(R)HYAHVDcPGHADYVK(N)	1	4.3198	0.8112	2	@ (+72)	892.389	1782.76	2	0.002538	1.423	183039	77	91	130920_V3_P5_SK_HA_AL_1-7.10309.10309.2.dta
(R)HYAHVDcPGHADYVK(N)	1	4.2619	0.7864	2	@ (+72)	892.387	1782.76	2	-0.00149	-0.8354	138887	77	91	130920_V3_P5_SK_HA_AL_1-6.10371.10371.2.dta
(R)HYAHVDcPGHADYVK(N)	1	4.1825	0.7894	2	@ (+72)	892.388	1782.76	2	0.001195	0.6698	3336390	77	91	130920_V3_P5_SK_HA_AL_1-3.11818.11818.2.dta
(R)HYAHVDcPGHADYVK(N)	1	4.3471	0.7758	2	@ (+72)	892.387	1782.76	2	-0.001002	-0.5618	1149230	77	91	130920_V3_P5_SK_HA_AL_1-5.11585.11585.2.dta
(R)HYAHVDcPGHADYVK(N)	1	4.2147	0.7775	2	@ (+72)	892.39	1782.77	2	0.004613	2.586	63517	77	91	130920_V3_P5_SK_HA_AL_1-6.10518.10518.2.dta
(R)HYAHVDcPGHADYVK(N)	1	4.0584	0.7871	2	@ (+72)	892.387	1782.76	2	-0.0005142	-0.2883	1202590	77	91	130920_V3_P5_SK_HA_AL_1-4.11418.11418.2.dta
(R)HYAHVDcPGHADYVK(N)	1	4.4369	0.7518	2	@ (+72)	892.387	1782.76	2	-0.0007582	-0.4251	466713	77	91	130920_V3_P5_SK_HA_AL_1-4.11129.11129.2.dta
(R)HYAHVDcPGHADYVK(N)	1	3.7833	0.8047	2	@ (+72)	892.387	1782.76	2	-0.0008802	-0.4934	2039450	77	91	130920_V3_P5_SK_HA_AL_1-5.11720.11720.2.dta
(R)HYAHVDcPGHADYVK(N)	1	4.3147	0.7608	2	@ (+72)	892.387	1782.76	2	-0.001612	-0.9038	1387440	77	91	130920_V3_P5_SK_HA_AL_1-3.11529.11529.2.dta
(R)HYAHVDcPGHADYVK(N)	1	4.0953	0.771	2	@ (+72)	892.388	1782.76	2	0.001439	0.8066	341734	77	91	130920_V3_P5_SK_HA_AL_1-8.10418.10418.2.dta
(R)HYAHVDcPGHADYVK(N)	1	3.8356	0.7784	2	@ (+72)	892.387	1782.76	2	-0.0008802	-0.4934	69039.7	77	91	130920_V3_P5_SK_HA_AL_1-8.10678.10678.2.dta
(R)HYAHVDcPGHADYVK(N)	1	4.4266	0.6838	2	@ (+72)	892.387	1782.76	2	-0.0008802	-0.4934	63900.8	77	91	130920_V3_P5_SK_HA_AL_1-1.11117.11117.2.dta
(R)HYAHVDcPGHADYVK(N)	1	4.0373	0.5931	2	@ (+72)	446.697	1782.76	4	-5.119e-05	-0.0287	19775200	77	91	130920_V3_P5_SK_HA_AL_1-9.10914.10914.4.dta
(R)HYAHVDcPGHADYVK(N)	1	4.187	0.7371	2	@ (+72)	892.388	1782.76	2	0.001317	0.7382	323357	77	91	130920_V3_P5_SK_HA_AL_1-2.11750.11750.2.dta
(R)HYAHVDcPGHADYVK(N)	1	3.8177	0.5104	2	@ (+72)	446.697	1782.76	4	0.0001928	0.1081	516100	77	91	130920_V3_P5_SK_HA_AL_1-10.08103.08103.4.dta
(R)HYAHVDcPGHADYVK(N)	1	4.0472	0.7182	2	@ (+72)	892.387	1782.76	2	-0.00149	-0.8354	9447130	77	91	130920_V3_P5_SK_HA_AL_1-3.11671.11671.2.dta
(R)HYAHVDcPGHADYVK(N)	1	4.8915	0.7016	2	@ (+72)	595.26	1782.76	3	-0.001442	-0.8085	6574970	77	91	130920_V3_P5_SK_HA_AL_1-4.11413.11413.3.dta
(R)HYAHVDcPGHADYVK(N)	1	5.0931	0.663	2	@ (+72)	595.26	1782.76	3	-0.001442	-0.8085	2322870	77	91	130920_V3_P5_SK_HA_AL_1-8.10620.10620.3.dta
(R)HYAHVDcPGHADYVK(N)	1	4.388	0.6859	2	@ (+72)	595.261	1782.76	3	-0.0008932	-0.5007	6532760	77	91	130920_V3_P5_SK_HA_AL_1-3.11525.11525.3.dta
(R)HYAHVDcPGHADYVK(N)	1	4.5425	0.6735	2	@ (+72)	595.26	1782.76	3	-0.001259	-0.7059	25140200	77	91	130920_V3_P5_SK_HA_AL_1-5.11699.11699.3.dta
(R)HYAHVDcPGHADYVK(N)	1	4.6045	0.6627	2	@ (+72)	595.26	1782.76	3	-0.001076	-0.6033	37675700	77	91	130920_V3_P5_SK_HA_AL_1-3.11669.11669.3.dta
(R)HYAHVDcPGHADYVK(N)	1	4.4475	0.6692	2	@ (+72)	595.261	1782.76	3	-0.0008932	-0.5007	5338330	77	91	130920_V3_P5_SK_HA_AL_1-8.10498.10498.3.dta
(R)HYAHVDcPGHADYVK(N)	1	4.5524	0.6629	2	@ (+72)	595.26	1782.76	3	-0.001076	-0.6033	4227200	77	91	130920_V3_P5_SK_HA_AL_1-9.10789.10789.3.dta
(R)HYAHVDcPGHADYVK(N)	1	4.1669	0.6633	2	@ (+72)	595.26	1782.76	3	-0.003456	-1.938	108480	77	91	130920_V3_P5_SK_HA_AL_1-10.08085.08085.3.dta
(R)HYAHVDcPGHADYVK(N)	1	4.1684	0.6631	2	@ (+72)	595.26	1782.76	3	-0.001076	-0.6033	1662870	77	91	130920_V3_P5_SK_HA_AL_1-6.10341.10341.3.dta
(R)HYAHVDcPGHADYVK(N)	1	3.8902	0.6717	2	@ (+72)	595.261	1782.76	3	0.0005718	0.3206	875397	77	91	130920_V3_P5_SK_HA_AL_1-8.10387.10387.3.dta
(R)HYAHVDcPGHADYVK(N)	1	4.096	0.6593	2	@ (+72)	595.26	1782.76	3	-0.001442	-0.8085	980168	77	91	130920_V3_P5_SK_HA_AL_1-7.10200.10200.3.dta
(R)HYAHVDcPGHADYVK(N)	1	4.6737	0.6299	2	@ (+72)	595.261	1782.76	3	2.281e-05	0.01279	2039460	77	91	130920_V3_P5_SK_HA_AL_1-6.10467.10467.3.dta
(R)HYAHVDcPGHADYVK(N)	1	4.0327	0.6601	2	@ (+72)	595.26	1782.76	3	-0.001442	-0.8085	2517550	77	91	130920_V3_P5_SK_HA_AL_1-2.11704.11704.3.dta
(R)HYAHVDcPGHADYVK(N)	1	3.8227	0.6709	2	@ (+72)	595.261	1782.76	3	0.0005718	0.3206	655998	77	91	130920_V3_P5_SK_HA_AL_1-1.11028.11028.3.dta
(R)HYAHVDcPGHADYVK(N)	1	4.1757	0.6494	2	@ (+72)	595.26	1782.76	3	-0.002358	-1.322	3488710	77	91	130920_V3_P5_SK_HA_AL_1-5.11567.11567.3.dta
(R)HYAHVDcPGHADYVK(N)	1	4.2026	0.6445	2	@ (+72)	595.261	1782.76	3	-0.0005272	-0.2955	3655110	77	91	130920_V3_P5_SK_HA_AL_1-2.11846.11846.3.dta
(R)HYAHVDcPGHADYVK(N)	1	4.2193	0.6415	2	@ (+72)	595.26	1782.76	3	-0.001259	-0.7059	29106500	77	91	130920_V3_P5_SK_HA_AL_1-4.11269.11269.3.dta
(R)HYAHVDcPGHADYVK(N)	1	4.2956	0.6315	2	@ (+72)	595.261	1782.76	3	-0.0007102	-0.3981	145843	77	91	130920_V3_P5_SK_HA_AL_1-10.08166.08166.3.dta
(R)HYAHVDcPGHADYVK(N)	1	4.4155	0.6254	2	@ (+72)	595.261	1782.76	3	-0.0008932	-0.5007	17397300	77	91	130920_V3_P5_SK_HA_AL_1-9.10913.10913.3.dta
(R)HYAHVDcPGHADYVK(N)	1	4.2833	0.624	2	@ (+72)	595.261	1782.76	3	0.0003888	0.218	27561500	77	91	130920_V3_P5_SK_HA_AL_1-3.11816.11816.3.dta
(R)HYAHVDcPGHADYVK(N)	1	4.0512	0.5854	2	@ (+72)	595.26	1782.76	3	-0.001259	-0.7059	3004670	77	91	130920_V3_P5_SK_HA_AL_1-4.11125.11125.3.dta
(R)HYAHVDcPGHADYVK(N)	1	4.0076	0.5637	2	@ (+72)	595.261	1782.76	3	0.0005718	0.3206	1503590	77	91	130920_V3_P5_SK_HA_AL_1-7.10318.10318.3.dta
(R)HYAHVDcPGHADYVK(N)	1	3.4327	0.5138	2	@ (+72)	595.261	1782.76	3	0.0002058	0.1154	714483	77	91	130920_V3_P5_SK_HA_AL_1-7.10451.10451.3.dta
(R)HYAHVDcPGHADYVK(N)	1	3.8688	0.5656	2	@ (+72)	446.697	1782.76	4	-0.00115	-0.6448	16730900	77	91	130920_V3_P5_SK_HA_AL_1-8.10456.10456.4.dta
(R)HYAHVDcPGHADYVK(N)	1	4.0193	0.5457	2	@ (+72)	595.261	1782.76	3	0.0009378	0.5257	1664010	77	91	130920_V3_P5_SK_HA_AL_1-5.11856.11856.3.dta
(R)HYAHVDcPGHADYVK(N)	0.97	3.608	0.5656	2	@ (+72)	595.259	1782.75	3	-0.006935	-3.888	1113270	77	91	130920_V3_P5_SK_HA_AL_1-3.06624.06624.3.dta
Allicin-Rep1 : 50 Spectral counts Tuf-Cys83-SS-Allyl
Sequence	Prob	SEQUEST XCorr	SEQUEST deltaCn	NTT	Modifications	Observed	Actual Mass	Charge	Delta Da	Delta PPM	TIC	Start	Stop	Spectrum ID
(R)HYAHVDcPGHADYVK(N)	1	3.8853	0.6376	2	@ (+72)	446.697	1782.76	4	-0.002004	-1.124	2857600	77	91	130920_V3_P5_SK_HA_AL_2-8.10330.10330.4.dta
(R)HYAHVDcPGHADYVK(N)	1	4.0419	0.6239	2	@ (+72)	446.697	1782.76	4	-0.001394	-0.7816	8832830	77	91	130920_V3_P5_SK_HA_AL_2-8.10452.10452.4.dta
(R)HYAHVDcPGHADYVK(N)	1	3.9098	0.6061	2	@ (+72)	446.698	1782.76	4	0.001902	1.066	12222800	77	91	130920_V3_P5_SK_HA_AL_2-5.10702.10702.4.dta
(R)HYAHVDcPGHADYVK(N)	1	3.9407	0.6043	2	@ (+72)	446.696	1782.76	4	-0.004812	-2.698	53245600	77	91	130920_V3_P5_SK_HA_AL_2-3.11091.11091.4.dta
(R)HYAHVDcPGHADYVK(N)	1	3.8868	0.5997	2	@ (+72)	446.697	1782.76	4	7.081e-05	0.0397	3524050	77	91	130920_V3_P5_SK_HA_AL_2-7.10008.10008.4.dta
(R)HYAHVDcPGHADYVK(N)	1	4.3428	0.5676	2	@ (+72)	446.697	1782.76	4	-0.0002952	-0.1655	8856870	77	91	130920_V3_P5_SK_HA_AL_2-9.10298.10298.4.dta
(R)HYAHVDcPGHADYVK(N)	1	4.5268	0.8136	2	@ (+72)	892.389	1782.76	2	0.001684	0.944	1401940	77	91	130920_V3_P5_SK_HA_AL_2-4.10857.10857.2.dta
(R)HYAHVDcPGHADYVK(N)	1	4.2523	0.8177	2	@ (+72)	892.388	1782.76	2	0.0002188	0.1227	221388	77	91	130920_V3_P5_SK_HA_AL_2-9.10198.10198.2.dta
(R)HYAHVDcPGHADYVK(N)	1	4.6167	0.7744	2	@ (+72)	892.388	1782.76	2	0.0002188	0.1227	21507.1	77	91	130920_V3_P5_SK_HA_AL_2-1.09427.09427.2.dta
(R)HYAHVDcPGHADYVK(N)	1	4.0281	0.8197	2	@ (+72)	892.388	1782.76	2	0.0008288	0.4646	181001	77	91	130920_V3_P5_SK_HA_AL_2-5.10750.10750.2.dta
(R)HYAHVDcPGHADYVK(N)	1	4.3281	0.7905	2	@ (+72)	892.388	1782.76	2	0.001195	0.6698	224659	77	91	130920_V3_P5_SK_HA_AL_2-8.10353.10353.2.dta
(R)HYAHVDcPGHADYVK(N)	1	4.2501	0.7945	2	@ (+72)	892.385	1782.76	2	-0.004664	-2.615	7549230	77	91	130920_V3_P5_SK_HA_AL_2-3.11156.11156.2.dta
(R)HYAHVDcPGHADYVK(N)	1	4.3651	0.7818	2	@ (+72)	892.387	1782.76	2	-0.001124	-0.6302	70914.1	77	91	130920_V3_P5_SK_HA_AL_2-6.10179.10179.2.dta
(R)HYAHVDcPGHADYVK(N)	1	4.5736	0.7624	2	@ (+72)	892.387	1782.76	2	-0.001612	-0.9038	259924	77	91	130920_V3_P5_SK_HA_AL_2-9.10322.10322.2.dta
(R)HYAHVDcPGHADYVK(N)	1	4.1469	0.7937	2	@ (+72)	892.387	1782.76	2	-0.0005142	-0.2883	323727	77	91	130920_V3_P5_SK_HA_AL_2-8.10479.10479.2.dta
(R)HYAHVDcPGHADYVK(N)	1	3.7515	0.8223	2	@ (+72)	892.385	1782.76	2	-0.005152	-2.888	2136820	77	91	130920_V3_P5_SK_HA_AL_2-3.11009.11009.2.dta
(R)HYAHVDcPGHADYVK(N)	1	4.4262	0.7583	2	@ (+72)	892.388	1782.76	2	0.001073	0.6014	172116	77	91	130920_V3_P5_SK_HA_AL_2-5.10631.10631.2.dta
(R)HYAHVDcPGHADYVK(N)	1	4.3762	0.7519	2	@ (+72)	892.385	1782.76	2	-0.004542	-2.546	2643320	77	91	130920_V3_P5_SK_HA_AL_2-3.11304.11304.2.dta
(R)HYAHVDcPGHADYVK(N)	1	4.1053	0.7671	2	@ (+72)	892.388	1782.76	2	-0.0002702	-0.1515	42072.4	77	91	130920_V3_P5_SK_HA_AL_2-8.10656.10656.2.dta
(R)HYAHVDcPGHADYVK(N)	1	3.9954	0.7589	2	@ (+72)	892.388	1782.76	2	0.0003408	0.1911	162090	77	91	130920_V3_P5_SK_HA_AL_2-7.09934.09934.2.dta
(R)HYAHVDcPGHADYVK(N)	1	4.1339	0.7323	2	@ (+72)	892.387	1782.76	2	-0.001124	-0.6302	97763.2	77	91	130920_V3_P5_SK_HA_AL_2-9.10462.10462.2.dta
(R)HYAHVDcPGHADYVK(N)	1	3.8603	0.7703	2	@ (+72)	892.387	1782.76	2	-0.00149	-0.8354	279335	77	91	130920_V3_P5_SK_HA_AL_2-2.11019.11019.2.dta
(R)HYAHVDcPGHADYVK(N)	1	3.9938	0.5565	2	@ (+72)	446.697	1782.76	4	-0.0009062	-0.508	1213740	77	91	130920_V3_P5_SK_HA_AL_2-1.09433.09433.4.dta
(R)HYAHVDcPGHADYVK(N)	1	3.8556	0.7117	2	@ (+72)	892.388	1782.76	2	0.001561	0.875	198262	77	91	130920_V3_P5_SK_HA_AL_2-4.11017.11017.2.dta
(R)HYAHVDcPGHADYVK(N)	1	4.1394	0.7624	2	@ (+72)	595.264	1782.77	3	0.009544	5.35	1080730	77	91	130920_V3_P5_SK_HA_AL_2-4.10699.10699.3.dta
(R)HYAHVDcPGHADYVK(N)	1	4.4418	0.7324	2	@ (+72)	595.261	1782.76	3	0.002037	1.142	2546840	77	91	130920_V3_P5_SK_HA_AL_2-5.10745.10745.3.dta
(R)HYAHVDcPGHADYVK(N)	1	4.4106	0.7161	2	@ (+72)	595.261	1782.76	3	-0.0008932	-0.5007	1562840	77	91	130920_V3_P5_SK_HA_AL_2-7.09992.09992.3.dta
(R)HYAHVDcPGHADYVK(N)	1	4.7653	0.6909	2	@ (+72)	595.259	1782.76	3	-0.004738	-2.656	27594200	77	91	130920_V3_P5_SK_HA_AL_2-3.11154.11154.3.dta
(R)HYAHVDcPGHADYVK(N)	1	4.3874	0.7037	2	@ (+72)	595.261	1782.76	3	-0.0008932	-0.5007	970241	77	91	130920_V3_P5_SK_HA_AL_2-9.10177.10177.3.dta
(R)HYAHVDcPGHADYVK(N)	1	4.5845	0.6891	2	@ (+72)	595.259	1782.76	3	-0.005104	-2.861	6952240	77	91	130920_V3_P5_SK_HA_AL_2-3.11008.11008.3.dta
(R)HYAHVDcPGHADYVK(N)	1	4.75	0.6811	2	@ (+72)	595.261	1782.76	3	-0.0007102	-0.3981	3329040	77	91	130920_V3_P5_SK_HA_AL_2-9.10299.10299.3.dta
(R)HYAHVDcPGHADYVK(N)	1	4.4093	0.6819	2	@ (+72)	595.26	1782.76	3	-0.001442	-0.8085	2990550	77	91	130920_V3_P5_SK_HA_AL_2-8.10454.10454.3.dta
(R)HYAHVDcPGHADYVK(N)	1	4.6106	0.6678	2	@ (+72)	595.259	1782.76	3	-0.004372	-2.451	12829100	77	91	130920_V3_P5_SK_HA_AL_2-3.11302.11302.3.dta
(R)HYAHVDcPGHADYVK(N)	1	4.4234	0.6749	2	@ (+72)	595.261	1782.76	3	-0.0003432	-0.1924	1796160	77	91	130920_V3_P5_SK_HA_AL_2-5.10619.10619.3.dta
(R)HYAHVDcPGHADYVK(N)	1	3.9186	0.6873	2	@ (+72)	595.26	1782.76	3	-0.00309	-1.732	927650	77	91	130920_V3_P5_SK_HA_AL_2-8.10331.10331.3.dta
(R)HYAHVDcPGHADYVK(N)	1	4.4766	0.6511	2	@ (+72)	595.262	1782.76	3	0.002586	1.45	12097100	77	91	130920_V3_P5_SK_HA_AL_2-4.10836.10836.3.dta
(R)HYAHVDcPGHADYVK(N)	1	4.0068	0.6744	2	@ (+72)	595.259	1782.76	3	-0.004555	-2.554	109409	77	91	130920_V3_P5_SK_HA_AL_2-10.08469.08469.3.dta
(R)HYAHVDcPGHADYVK(N)	1	4.4054	0.6467	2	@ (+72)	595.26	1782.76	3	-0.001625	-0.9111	1135070	77	91	130920_V3_P5_SK_HA_AL_2-6.10149.10149.3.dta
(R)HYAHVDcPGHADYVK(N)	1	3.9742	0.6646	2	@ (+72)	595.26	1782.76	3	-0.001442	-0.8085	987942	77	91	130920_V3_P5_SK_HA_AL_2-6.10023.10023.3.dta
(R)HYAHVDcPGHADYVK(N)	1	4.1513	0.6464	2	@ (+72)	595.26	1782.76	3	-0.001442	-0.8085	1406410	77	91	130920_V3_P5_SK_HA_AL_2-9.10426.10426.3.dta
(R)HYAHVDcPGHADYVK(N)	1	4.0915	0.6428	2	@ (+72)	595.261	1782.76	3	0.002037	1.142	735208	77	91	130920_V3_P5_SK_HA_AL_2-7.09870.09870.3.dta
(R)HYAHVDcPGHADYVK(N)	1	4.0054	0.6443	2	@ (+72)	595.261	1782.76	3	-0.0008932	-0.5007	227183	77	91	130920_V3_P5_SK_HA_AL_2-10.08549.08549.3.dta
(R)HYAHVDcPGHADYVK(N)	1	4.3109	0.6201	2	@ (+72)	595.261	1782.76	3	-0.0005272	-0.2955	154478	77	91	130920_V3_P5_SK_HA_AL_2-10.08635.08635.3.dta
(R)HYAHVDcPGHADYVK(N)	1	4.0774	0.5933	2	@ (+72)	595.261	1782.76	3	0.0002058	0.1154	520361	77	91	130920_V3_P5_SK_HA_AL_2-4.06070.06070.3.dta
(R)HYAHVDcPGHADYVK(N)	0.99	3.7975	0.5514	2	@ (+72)	446.696	1782.76	4	-0.004446	-2.493	29775800	77	91	130920_V3_P5_SK_HA_AL_2-3.11239.11239.4.dta
(R)HYAHVDcPGHADYVK(N)	0.99	4.0391	0.539	2	@ (+72)	595.262	1782.76	3	0.004051	2.271	2824980	77	91	130920_V3_P5_SK_HA_AL_2-4.10983.10983.3.dta
(R)HYAHVDcPGHADYVK(N)	0.99	3.7233	0.7111	2	@ (+72)	892.384	1782.75	2	-0.007228	-4.052	335724	77	91	130920_V3_P5_SK_HA_AL_2-4.10725.10725.2.dta
(R)HYAHVDcPGHADYVK(N)	0.98	3.3352	0.8278	2	@ (+72)	892.384	1782.75	2	-0.007716	-4.326	361342	77	91	130920_V3_P5_SK_HA_AL_2-3.11455.11455.2.dta
(R)HYAHVDcPGHADYVK(N)	0.98	3.4439	0.5596	2	@ (+72)	595.259	1782.76	3	-0.005653	-3.169	454111	77	91	130920_V3_P5_SK_HA_AL_2-9.05496.05496.3.dta
(R)HYAHVDcPGHADYVK(N)	0.96	4.332	0.7065	2	@ (+72)	892.383	1782.75	2	-0.01004	-5.626	169936	77	91	130920_V3_P5_SK_HA_AL_2-6.10055.10055.2.dta

## Sheet: YutI
YutI-Cys61-SS-Allyl
YutI-Cys79-SS-Allyl
Sequence	Prob	SEQUEST XCorr	SEQUEST deltaCn	NTT	Modifications	Observed	Actual Mass	Charge	Delta Da	Delta PPM	TIC	Start	Stop	Spectrum ID
(R)DGGDcELVDVDEGIVK(L)	1	5.0161	0.7182	2	@ (+72)	867.881	1733.75	2	-0.0007322	-0.4221	1046070	57	72	130920_V3_P5_SK_HA_DAS4_1-10.19667.19667.2.dta
(R)LLGAcGScPSSTITLK(A)	1	3.6695	0.582	2	@ (+72), Carbamidomethyl (+57)	840.413	1678.81	2	0.002479	1.475	50625.1	75	90	130920_V3_P5_SK_HA_DAS4_1-10.17647.17647.2.dta
DAS4-Rep1 :	YutI-Cys61-SS-Allyl : 12 Spectral counts
	YutI-Cys79-SS-Allyl : 2 Spectral counts
Sequence	Prob	SEQUEST XCorr	SEQUEST deltaCn	NTT	Modifications	Observed	Actual Mass	Charge	Delta Da	Delta PPM	TIC	Start	Stop	Spectrum ID
(R)DGGDcELVDVDEGIVK(L)	1	5.0161	0.7182	2	@ (+72)	867.881	1733.75	2	-0.0007322	-0.4221	1046070	57	72	130920_V3_P5_SK_HA_DAS4_1-10.19667.19667.2.dta
(R)DGGDcELVDVDEGIVK(L)	1	4.6896	0.7383	2	@ (+72)	867.882	1733.75	2	0.0003658	0.2109	451031	57	72	130920_V3_P5_SK_HA_DAS4_1-10.19563.19563.2.dta
(R)DGGDcELVDVDEGIVK(L)	1	4.8819	0.7223	2	@ (+72)	867.882	1733.75	2	-1.924e-07	-0.0001109	434569	57	72	130920_V3_P5_SK_HA_DAS4_1-10.19773.19773.2.dta
(R)DGGDcELVDVDEGIVK(L)	1	4.5966	0.7133	2	@ (+72)	867.882	1733.75	2	0.0002438	0.1405	133841	57	72	130920_V3_P5_SK_HA_DAS4_1-10.19987.19987.2.dta
(R)DGGDcELVDVDEGIVK(L)	1	4.1421	0.6725	2	@ (+72)	867.882	1733.75	2	-0.0004882	-0.2814	97658.1	57	72	130920_V3_P5_SK_HA_DAS4_1-10.20091.20091.2.dta
(R)DGGDcELVDVDEGIVK(L)	1	4.7642	0.7185	2	@ (+72)	867.881	1733.75	2	-0.001587	-0.9149	229061	57	72	130920_V3_P5_SK_HA_DAS4_1-10.19880.19880.2.dta
(R)DGGDcELVDVDEGIVK(L)	1	4.3226	0.6815	2	@ (+72)	867.881	1733.75	2	-0.001343	-0.7743	166122	57	72	130920_V3_P5_SK_HA_DAS4_1-9.21115.21115.2.dta
(R)DGGDcELVDVDEGIVK(L)	1	4.6691	0.7194	2	@ (+72)	578.924	1733.75	3	-0.0003182	-0.1834	143017	57	72	130920_V3_P5_SK_HA_DAS4_1-10.19671.19671.3.dta
(R)DGGDcELVDVDEGIVK(L)	1	3.9762	0.7153	2	@ (+72)	578.924	1733.75	3	0.0002308	0.133	52088.7	57	72	130920_V3_P5_SK_HA_DAS4_1-10.19802.19802.3.dta
(R)DGGDcELVDVDEGIVK(L)	1	4.2224	0.6497	2	@ (+72)	578.924	1733.75	3	0.0004138	0.2385	77380.3	57	72	130920_V3_P5_SK_HA_DAS4_1-10.19566.19566.3.dta
(R)DGGDcELVDVDEGIVK(L)	1	3.6982	0.5784	2	@ (+72)	867.882	1733.75	2	0.0007318	0.4219	81271.2	57	72	130920_V3_P5_SK_HA_DAS4_1-10.20205.20205.2.dta
(R)DGGDcELVDVDEGIVK(L)	1	4.2821	0.6715	2	@ (+72)	867.883	1733.75	2	0.002563	1.477	182346	57	72	130920_V3_P5_SK_HA_DAS4_1-9.21260.21260.2.dta
(R)LLGAcGScPSSTITLK(A)	1	3.4951	0.6773	2	@ (+72), Carbamidomethyl (+57)	840.413	1678.81	2	0.001014	0.6033	96919.2	75	90	130920_V3_P5_SK_HA_DAS4_1-10.17478.17478.2.dta
(R)LLGAcGScPSSTITLK(A)	1	3.6695	0.582	2	@ (+72), Carbamidomethyl (+57)	840.413	1678.81	2	0.002479	1.475	50625.1	75	90	130920_V3_P5_SK_HA_DAS4_1-10.17647.17647.2.dta
DAS4-Rep2 :	YutI-Cys61-SS-Allyl : 11 Spectral counts
	YutI-Cys79-SS-Allyl : 2 Spectral counts
Sequence	Prob	SEQUEST XCorr	SEQUEST deltaCn	NTT	Modifications	Observed	Actual Mass	Charge	Delta Da	Delta PPM	TIC	Start	Stop	Spectrum ID
(R)DGGDcELVDVDEGIVK(L)	1	4.8009	0.7126	2	@ (+72)	867.882	1733.75	2	0.0001218	0.07022	289810	57	72	130923_V3_P5_SK_HA_DAS4_2-10.17282.17282.2.dta
(R)DGGDcELVDVDEGIVK(L)	1	4.9687	0.6803	2	@ (+72)	867.881	1733.75	2	-0.0007322	-0.4221	223644	57	72	130923_V3_P5_SK_HA_DAS4_2-10.17471.17471.2.dta
(R)DGGDcELVDVDEGIVK(L)	1	4.575	0.7033	2	@ (+72)	867.882	1733.75	2	-0.0003662	-0.2111	108970	57	72	130923_V3_P5_SK_HA_DAS4_2-10.17584.17584.2.dta
(R)DGGDcELVDVDEGIVK(L)	1	4.03	0.6819	2	@ (+72)	867.882	1733.75	2	-0.0004882	-0.2814	68251.9	57	72	130923_V3_P5_SK_HA_DAS4_2-10.17692.17692.2.dta
(R)DGGDcELVDVDEGIVK(L)	1	4.7661	0.6899	2	@ (+72)	867.882	1733.75	2	0.0002438	0.1405	978393	57	72	130923_V3_P5_SK_HA_DAS4_2-10.17366.17366.2.dta
(R)DGGDcELVDVDEGIVK(L)	1	3.9118	0.6371	2	@ (+72)	867.882	1733.75	2	0.0004878	0.2812	113132	57	72	130923_V3_P5_SK_HA_DAS4_2-9.20294.20294.2.dta
(R)DGGDcELVDVDEGIVK(L)	1	5.3379	0.7165	2	@ (+72)	578.924	1733.75	3	4.781e-05	0.02756	108098	57	72	130923_V3_P5_SK_HA_DAS4_2-10.17369.17369.3.dta
(R)DGGDcELVDVDEGIVK(L)	1	4.4507	0.6786	2	@ (+72)	578.923	1733.75	3	-0.0005012	-0.2889	50571	57	72	130923_V3_P5_SK_HA_DAS4_2-10.17291.17291.3.dta
(R)DGGDcELVDVDEGIVK(L)	1	3.5768	0.5816	2	@ (+72)	578.924	1733.75	3	0.0004138	0.2385	28504	57	72	130923_V3_P5_SK_HA_DAS4_2-10.17490.17490.3.dta
(R)DGGDcELVDVDEGIVKLR(L)	1	4.103	0.686	2	@ (+72)	668.652	2002.93	3	-0.001802	-0.8993	1021500	57	74	130923_V3_P5_SK_HA_DAS4_2-9.21211.21211.3.dta
(R)DGGDcELVDVDEGIVKLR(L)	1	3.6819	0.644	2	@ (+72)	668.652	2002.93	3	-0.001436	-0.7167	555956	57	74	130923_V3_P5_SK_HA_DAS4_2-10.18230.18230.3.dta
(R)LLGAcGScPSSTITLK(A)	1	3.8326	0.6348	2	@ (+72), Carbamidomethyl (+57)	840.412	1678.81	2	-0.0004515	-0.2688	49455.8	75	90	130923_V3_P5_SK_HA_DAS4_2-10.15389.15389.2.dta
(R)LLGAcGScPSSTITLK(A)	0.99	2.9663	0.4995	2	@ (+72), Carbamidomethyl (+57)	840.411	1678.81	2	-0.002892	-1.722	72605.4	75	90	130923_V3_P5_SK_HA_DAS4_2-10.14941.14941.2.dta
Allicin-Rep1 :	YutI-Cys61-SS-Allyl : 14 Spectral counts
Sequence	Prob	SEQUEST XCorr	SEQUEST deltaCn	NTT	Modifications	Observed	Actual Mass	Charge	Delta Da	Delta PPM	TIC	Start	Stop	Spectrum ID
(R)DGGDcELVDVDEGIVK(L)	1	5.03	0.729	2	@ (+72)	867.882	1733.75	2	-0.0003662	-0.2111	2643220	57	72	130920_V3_P5_SK_HA_AL_1-9.23705.23705.2.dta
(R)DGGDcELVDVDEGIVK(L)	1	4.7757	0.7219	2	@ (+72)	867.882	1733.75	2	-0.0006102	-0.3517	89661.4	57	72	130920_V3_P5_SK_HA_AL_1-10.15258.15258.2.dta
(R)DGGDcELVDVDEGIVK(L)	1	4.7287	0.7224	2	@ (+72)	867.881	1733.75	2	-0.002075	-1.196	909497	57	72	130920_V3_P5_SK_HA_AL_1-9.23960.23960.2.dta
(R)DGGDcELVDVDEGIVK(L)	1	4.4049	0.7045	2	@ (+72)	867.882	1733.75	2	-0.0001222	-0.07044	1227560	57	72	130920_V3_P5_SK_HA_AL_1-9.23834.23834.2.dta
(R)DGGDcELVDVDEGIVK(L)	1	4.6086	0.6481	2	@ (+72)	867.882	1733.75	2	-0.0001222	-0.07044	52927.4	57	72	130920_V3_P5_SK_HA_AL_1-10.15347.15347.2.dta
(R)DGGDcELVDVDEGIVK(L)	1	4.4509	0.7132	2	@ (+72)	867.881	1733.75	2	-0.001099	-0.6336	680142	57	72	130920_V3_P5_SK_HA_AL_1-9.24087.24087.2.dta
(R)DGGDcELVDVDEGIVK(L)	1	4.7158	0.687	2	@ (+72)	867.881	1733.75	2	-0.001221	-0.704	1387400	57	72	130920_V3_P5_SK_HA_AL_1-9.23581.23581.2.dta
(R)DGGDcELVDVDEGIVK(L)	1	3.6958	0.6426	2	@ (+72)	867.882	1733.75	2	0.0002438	0.1405	29313.3	57	72	130920_V3_P5_SK_HA_AL_1-10.15434.15434.2.dta
(R)DGGDcELVDVDEGIVK(L)	1	4.7011	0.7126	2	@ (+72)	578.923	1733.75	3	-0.00105	-0.6054	423344	57	72	130920_V3_P5_SK_HA_AL_1-9.23711.23711.3.dta
(R)DGGDcELVDVDEGIVK(L)	1	3.0283	0.6261	2	@ (+72)	867.881	1733.75	2	-0.001099	-0.6336	390889	57	72	130920_V3_P5_SK_HA_AL_1-9.24536.24536.2.dta
(R)DGGDcELVDVDEGIVK(L)	1	4.0125	0.6209	2	@ (+72)	867.881	1733.75	2	-0.002441	-1.407	490374	57	72	130920_V3_P5_SK_HA_AL_1-9.24364.24364.2.dta
(R)DGGDcELVDVDEGIVK(L)	0.99	3.8858	0.6376	2	@ (+72)	867.884	1733.75	2	0.004883	2.815	574780	57	72	130920_V3_P5_SK_HA_AL_1-9.24223.24223.2.dta
(R)DGGDcELVDVDEGIVK(L)	0.99	2.581	0.4631	2	@ (+72)	867.883	1733.75	2	0.001709	0.985	36302.3	57	72	130920_V3_P5_SK_HA_AL_1-10.15522.15522.2.dta
(R)DGGDcELVDVDEGIVK(L)	0.98	2.7412	0.3112	2	@ (+72)	867.882	1733.75	2	-0.0006102	-0.3517	622264	57	72	130920_V3_P5_SK_HA_AL_1-9.17721.17721.2.dta
Allicin-Rep2 :	YutI-Cys61-SS-Allyl : 15 Spectral counts
	YutI-Cys79-SS-Allyl : 5 Spectral counts
Sequence	Prob	SEQUEST XCorr	SEQUEST deltaCn	NTT	Modifications	Observed	Actual Mass	Charge	Delta Da	Delta PPM	TIC	Start	Stop	Spectrum ID
(R)DGGDcELVDVDEGIVK(L)	1	4.4817	0.6891	2	@ (+72)	867.882	1733.75	2	-0.0006102	-0.3517	526192	57	72	130920_V3_P5_SK_HA_AL_2-9.22993.22993.2.dta
(R)DGGDcELVDVDEGIVK(L)	1	4.3073	0.7007	2	@ (+72)	867.882	1733.75	2	-0.0004882	-0.2814	591700	57	72	130920_V3_P5_SK_HA_AL_2-9.22866.22866.2.dta
(R)DGGDcELVDVDEGIVK(L)	1	4.4145	0.6905	2	@ (+72)	867.881	1733.75	2	-0.0007322	-0.4221	834538	57	72	130920_V3_P5_SK_HA_AL_2-9.22738.22738.2.dta
(R)DGGDcELVDVDEGIVK(L)	1	4.7402	0.6802	2	@ (+72)	867.882	1733.75	2	0.0003658	0.2109	109951	57	72	130920_V3_P5_SK_HA_AL_2-10.15666.15666.2.dta
(R)DGGDcELVDVDEGIVK(L)	1	4.7333	0.7188	2	@ (+72)	867.881	1733.75	2	-0.0009772	-0.5633	1422750	57	72	130920_V3_P5_SK_HA_AL_2-9.22487.22487.2.dta
(R)DGGDcELVDVDEGIVK(L)	1	4.6749	0.6952	2	@ (+72)	867.881	1733.75	2	-0.0009772	-0.5633	1566370	57	72	130920_V3_P5_SK_HA_AL_2-9.22612.22612.2.dta
(R)DGGDcELVDVDEGIVK(L)	1	4.412	0.6926	2	@ (+72)	867.882	1733.75	2	0.0007318	0.4219	47927.6	57	72	130920_V3_P5_SK_HA_AL_2-10.15776.15776.2.dta
(R)DGGDcELVDVDEGIVK(L)	1	3.7561	0.6689	2	@ (+72)	867.882	1733.75	2	0.0003658	0.2109	259096	57	72	130920_V3_P5_SK_HA_AL_2-8.23080.23080.2.dta
(R)DGGDcELVDVDEGIVK(L)	1	4.0578	0.6499	2	@ (+72)	867.881	1733.75	2	-0.001465	-0.8446	25380.5	57	72	130920_V3_P5_SK_HA_AL_2-10.15871.15871.2.dta
(R)DGGDcELVDVDEGIVK(L)	1	3.9305	0.6039	2	@ (+72)	867.882	1733.75	2	0.0009758	0.5625	422389	57	72	130920_V3_P5_SK_HA_AL_2-2.23846.23846.2.dta
(R)DGGDcELVDVDEGIVK(L)	1	4.3148	0.6938	2	@ (+72)	578.924	1733.75	3	-0.0001352	-0.07793	237814	57	72	130920_V3_P5_SK_HA_AL_2-9.22494.22494.3.dta
(R)DGGDcELVDVDEGIVK(L)	1	3.9313	0.6909	2	@ (+72)	578.923	1733.75	3	-0.001966	-1.133	209342	57	72	130920_V3_P5_SK_HA_AL_2-9.22642.22642.3.dta
(R)DGGDcELVDVDEGIVK(L)	1	3.8843	0.6359	2	@ (+72)	578.923	1733.75	3	-0.0005012	-0.2889	122413	57	72	130920_V3_P5_SK_HA_AL_2-9.22792.22792.3.dta
(R)DGGDcELVDVDEGIVK(L)	1	3.9	0.6449	2	@ (+72)	867.88	1733.75	2	-0.003418	-1.97	313567	57	72	130920_V3_P5_SK_HA_AL_2-9.23124.23124.2.dta
(R)DGGDcELVDVDEGIVK(L)	1	4.3746	0.6477	2	@ (+72)	867.88	1733.75	2	-0.004028	-2.322	266172	57	72	130920_V3_P5_SK_HA_AL_2-9.23255.23255.2.dta
(R)LLGAcGScPSSTITLK(A)	1	4.0844	0.6669	2	@ (+72), Carbamidomethyl (+57)	840.413	1678.81	2	0.002357	1.403	292513	75	90	130920_V3_P5_SK_HA_AL_2-9.19519.19519.2.dta
(R)LLGAcGScPSSTITLK(A)	1	3.5219	0.5156	2	@ (+72), Carbamidomethyl (+57)	840.412	1678.81	2	-0.0006955	-0.414	380958	75	90	130920_V3_P5_SK_HA_AL_2-9.19637.19637.2.dta
(R)LLGAcGScPSSTITLK(A)	1	3.3659	0.6181	2	@ (+72), Carbamidomethyl (+57)	840.413	1678.81	2	0.002235	1.33	263133	75	90	130920_V3_P5_SK_HA_AL_2-9.18762.18762.2.dta
(R)LLGAcGScPSSTITLK(A)	0.99	2.9184	0.393	2	@ (+72), Carbamidomethyl (+57)	840.411	1678.81	2	-0.001305	-0.7772	478916	75	90	130920_V3_P5_SK_HA_AL_2-9.12956.12956.2.dta
(R)LLGAcGScPSSTITLK(A)	0.98	3.7526	0.6673	2	@ (+72), Carbamidomethyl (+57)	840.408	1678.8	2	-0.007653	-4.556	214659	75	90	130920_V3_P5_SK_HA_AL_2-9.19760.19760.2.dta

## Sheet: SerA
SerA-Cys339-SS-Allyl
SerA-Cys410-SS-Allyl
Sequence	Prob	SEQUEST XCorr	SEQUEST deltaCn	NTT	Modifications	Observed	Actual Mass	Charge	Delta Da	Delta PPM	TIC	Start	Stop	Spectrum ID
(K)IGSLVSQcMK(E)	1	2.5859	0.5661	2	@ (+72)	569.277	1136.54	2	0.0003048	0.268	1629410	332	341	130920_V3_P5_SK_HA_DAS4_1-3.19175.19175.2.dta
(K)ISSSESGYDNcISVK(V)	1	4.9329	0.7608	2	@ (+72)	830.863	1659.71	2	-0.0002762	-0.1663	5220910	400	414	130920_V3_P5_SK_HA_DAS4_1-3.16422.16422.2.dta
DAS4-Rep1 :	SerA-Cys339-SS-Allyl : 2 Spectral counts
	SerA-Cys410-SS-Allyl : 10 Spectral counts
Sequence	Prob	SEQUEST XCorr	SEQUEST deltaCn	NTT	Modifications	Observed	Actual Mass	Charge	Delta Da	Delta PPM	TIC	Start	Stop	Spectrum ID
(K)IGSLVSQcMK(E)	1	2.5859	0.5661	2	@ (+72)	569.277	1136.54	2	0.0003048	0.268	1629410	332	341	130920_V3_P5_SK_HA_DAS4_1-3.19175.19175.2.dta
(K)IGSLVSQcMK(E)	1	2.4087	0.5179	2	@ (+72)	569.277	1136.54	2	6.081e-05	0.05346	1008480	332	341	130920_V3_P5_SK_HA_DAS4_1-3.19051.19051.2.dta
(K)ISSSESGYDNcISVK(V)	1	4.9329	0.7608	2	@ (+72)	830.863	1659.71	2	-0.0002762	-0.1663	5220910	400	414	130920_V3_P5_SK_HA_DAS4_1-3.16422.16422.2.dta
(K)ISSSESGYDNcISVK(V)	1	4.8217	0.7278	2	@ (+72)	830.864	1659.71	2	0.0003348	0.2016	93717.8	400	414	130920_V3_P5_SK_HA_DAS4_1-6.14201.14201.2.dta
(K)ISSSESGYDNcISVK(V)	1	4.6715	0.7292	2	@ (+72)	830.864	1659.71	2	0.0007008	0.422	349001	400	414	130920_V3_P5_SK_HA_DAS4_1-2.15393.15393.2.dta
(K)ISSSESGYDNcISVK(V)	1	4.4881	0.7069	2	@ (+72)	830.863	1659.71	2	-0.0005202	-0.3132	196320	400	414	130920_V3_P5_SK_HA_DAS4_1-7.14587.14587.2.dta
(K)ISSSESGYDNcISVK(V)	1	4.5538	0.734	2	@ (+72)	830.864	1659.71	2	0.0003348	0.2016	567161	400	414	130920_V3_P5_SK_HA_DAS4_1-2.15269.15269.2.dta
(K)ISSSESGYDNcISVK(V)	1	3.8769	0.725	2	@ (+72)	830.863	1659.71	2	-0.0008862	-0.5336	101254	400	414	130920_V3_P5_SK_HA_DAS4_1-7.14465.14465.2.dta
(K)ISSSESGYDNcISVK(V)	1	4.1598	0.7207	2	@ (+72)	830.862	1659.71	2	-0.001496	-0.9009	411491	400	414	130920_V3_P5_SK_HA_DAS4_1-1.15972.15972.2.dta
(K)ISSSESGYDNcISVK(V)	1	4.4003	0.6932	2	@ (+72)	830.862	1659.71	2	-0.001496	-0.9009	3899310	400	414	130920_V3_P5_SK_HA_DAS4_1-3.16276.16276.2.dta
(K)ISSSESGYDNcISVK(V)	1	3.7735	0.7478	2	@ (+72)	554.244	1659.71	3	-0.0007162	-0.4313	543061	400	414	130920_V3_P5_SK_HA_DAS4_1-3.16432.16432.3.dta
(K)ISSSESGYDNcISVK(V)	1	4.1248	0.6779	2	@ (+72)	830.862	1659.71	2	-0.002595	-1.563	417985	400	414	130920_V3_P5_SK_HA_DAS4_1-3.16583.16583.2.dta
DAS4-Rep2 :	SerA-Cys339-SS-Allyl : 1 Spectral counts
	SerA-Cys410-SS-Allyl : 8 Spectral counts
Sequence	Prob	SEQUEST XCorr	SEQUEST deltaCn	NTT	Modifications	Observed	Actual Mass	Charge	Delta Da	Delta PPM	TIC	Start	Stop	Spectrum ID
(K)IGSLVSQcMK(E)	1	2.302	0.5712	2	@ (+72)	569.278	1136.54	2	0.001038	0.9123	490923	332	341	130923_V3_P5_SK_HA_DAS4_2-3.19323.19323.2.dta
(K)ISSSESGYDNcISVK(V)	1	4.9892	0.7605	2	@ (+72)	830.862	1659.71	2	-0.001618	-0.9744	1680970	400	414	130923_V3_P5_SK_HA_DAS4_2-3.16399.16399.2.dta
(K)ISSSESGYDNcISVK(V)	1	4.4236	0.7541	2	@ (+72)	830.863	1659.71	2	-0.0006422	-0.3867	271677	400	414	130923_V3_P5_SK_HA_DAS4_2-2.14710.14710.2.dta
(K)ISSSESGYDNcISVK(V)	1	4.5162	0.6968	2	@ (+72)	830.863	1659.71	2	-0.0003982	-0.2398	109900	400	414	130923_V3_P5_SK_HA_DAS4_2-2.14844.14844.2.dta
(K)ISSSESGYDNcISVK(V)	1	4.6946	0.7095	2	@ (+72)	830.863	1659.71	2	0.0002128	0.1281	3965410	400	414	130923_V3_P5_SK_HA_DAS4_2-3.16540.16540.2.dta
(K)ISSSESGYDNcISVK(V)	1	4.0248	0.6971	2	@ (+72)	830.864	1659.71	2	0.0007008	0.422	88077.1	400	414	130923_V3_P5_SK_HA_DAS4_2-7.14077.14077.2.dta
(K)ISSSESGYDNcISVK(V)	1	3.9591	0.7604	2	@ (+72)	830.863	1659.71	2	-0.001374	-0.8275	77717.6	400	414	130923_V3_P5_SK_HA_DAS4_2-1.12525.12525.2.dta
(K)ISSSESGYDNcISVK(V)	1	3.6384	0.6802	2	@ (+72)	830.864	1659.71	2	0.001067	0.6424	329958	400	414	130923_V3_P5_SK_HA_DAS4_2-3.16700.16700.2.dta
(K)ISSSESGYDNcISVK(V)	1	3.9045	0.6414	2	@ (+72)	830.862	1659.71	2	-0.002351	-1.416	57830	400	414	130923_V3_P5_SK_HA_DAS4_2-1.12635.12635.2.dta
Allicin-Rep1 :	SerA-Cys339-SS-Allyl : 0 Spectral counts
	SerA-Cys410-SS-Allyl : 11 Spectral counts
Sequence	Prob	SEQUEST XCorr	SEQUEST deltaCn	NTT	Modifications	Observed	Actual Mass	Charge	Delta Da	Delta PPM	TIC	Start	Stop	Spectrum ID
(K)ISSSESGYDNcISVK(V)	1	4.7352	0.7597	2	@ (+72)	830.863	1659.71	2	-0.001374	-0.8275	9824420	400	414	130920_V3_P5_SK_HA_AL_1-3.17422.17422.2.dta
(K)ISSSESGYDNcISVK(V)	1	4.5162	0.7697	2	@ (+72)	830.864	1659.71	2	0.0005788	0.3485	434792	400	414	130920_V3_P5_SK_HA_AL_1-8.15883.15883.2.dta
(K)ISSSESGYDNcISVK(V)	1	4.353	0.7676	2	@ (+72)	830.862	1659.71	2	-0.00174	-1.048	494839	400	414	130920_V3_P5_SK_HA_AL_1-6.15555.15555.2.dta
(K)ISSSESGYDNcISVK(V)	1	4.5847	0.7336	2	@ (+72)	830.863	1659.71	2	-0.0005202	-0.3132	625132	400	414	130920_V3_P5_SK_HA_AL_1-7.15681.15681.2.dta
(K)ISSSESGYDNcISVK(V)	1	4.47	0.6844	2	@ (+72)	830.863	1659.71	2	-0.0001542	-0.09285	40312	400	414	130920_V3_P5_SK_HA_AL_1-10.11167.11167.2.dta
(K)ISSSESGYDNcISVK(V)	1	4.3319	0.7378	2	@ (+72)	830.864	1659.71	2	0.0003348	0.2016	457899	400	414	130920_V3_P5_SK_HA_AL_1-1.16023.16023.2.dta
(K)ISSSESGYDNcISVK(V)	1	4.1809	0.7057	2	@ (+72)	830.863	1659.71	2	0.0002128	0.1281	38158.9	400	414	130920_V3_P5_SK_HA_AL_1-10.11251.11251.2.dta
(K)ISSSESGYDNcISVK(V)	1	4.4308	0.6932	2	@ (+72)	830.863	1659.71	2	-0.001008	-0.6071	2290860	400	414	130920_V3_P5_SK_HA_AL_1-3.17278.17278.2.dta
(K)ISSSESGYDNcISVK(V)	1	4.2242	0.672	2	@ (+72)	830.862	1659.71	2	-0.001863	-1.122	596830	400	414	130920_V3_P5_SK_HA_AL_1-7.15808.15808.2.dta
(K)ISSSESGYDNcISVK(V)	1	3.3098	0.6704	2	@ (+72)	830.862	1659.71	2	-0.001496	-0.9009	156620	400	414	130920_V3_P5_SK_HA_AL_1-8.16016.16016.2.dta
(K)ISSSESGYDNcISVK(V)	1	4.2373	0.6624	2	@ (+72)	830.865	1659.72	2	0.00302	1.818	419234	400	414	130920_V3_P5_SK_HA_AL_1-9.16188.16188.2.dta
Allicin-Rep2 :	SerA-Cys339-SS-Allyl : 1 Spectral counts
	SerA-Cys410-SS-Allyl : 12 Spectral counts
Sequence	Prob	SEQUEST XCorr	SEQUEST deltaCn	NTT	Modifications	Observed	Actual Mass	Charge	Delta Da	Delta PPM	TIC	Start	Stop	Spectrum ID
(K)IGSLVSQcMK(E)	1	2.4443	0.6461	2	@ (+72)	569.277	1136.54	2	-0.0009152	-0.8045	677369	332	341	130920_V3_P5_SK_HA_AL_2-3.19652.19652.2.dta
(K)ISSSESGYDNcISVK(V)	1	4.6733	0.748	2	@ (+72)	830.864	1659.71	2	0.001433	0.8628	1492280	400	414	130920_V3_P5_SK_HA_AL_2-2.16315.16315.2.dta
(K)ISSSESGYDNcISVK(V)	1	4.7159	0.7293	2	@ (+72)	830.863	1659.71	2	-0.0008862	-0.5336	349865	400	414	130920_V3_P5_SK_HA_AL_2-7.15375.15375.2.dta
(K)ISSSESGYDNcISVK(V)	1	4.3262	0.7361	2	@ (+72)	830.863	1659.71	2	-0.0005202	-0.3132	399285	400	414	130920_V3_P5_SK_HA_AL_2-8.15746.15746.2.dta
(K)ISSSESGYDNcISVK(V)	1	4.4015	0.7154	2	@ (+72)	830.863	1659.71	2	-0.0006422	-0.3867	61137.3	400	414	130920_V3_P5_SK_HA_AL_2-10.11578.11578.2.dta
(K)ISSSESGYDNcISVK(V)	1	4.421	0.7345	2	@ (+72)	830.863	1659.71	2	-0.001008	-0.6071	838751	400	414	130920_V3_P5_SK_HA_AL_2-2.16193.16193.2.dta
(K)ISSSESGYDNcISVK(V)	1	4.1812	0.7372	2	@ (+72)	830.863	1659.71	2	-0.001252	-0.754	514109	400	414	130920_V3_P5_SK_HA_AL_2-6.15214.15214.2.dta
(K)ISSSESGYDNcISVK(V)	1	4.2561	0.6881	2	@ (+72)	830.863	1659.71	2	-0.001252	-0.754	256971	400	414	130920_V3_P5_SK_HA_AL_2-7.15251.15251.2.dta
(K)ISSSESGYDNcISVK(V)	1	3.6079	0.7037	2	@ (+72)	830.862	1659.71	2	-0.002107	-1.269	197007	400	414	130920_V3_P5_SK_HA_AL_2-1.14178.14178.2.dta
(K)ISSSESGYDNcISVK(V)	1	4.3171	0.7513	2	@ (+72)	830.862	1659.71	2	-0.002595	-1.563	4112090	400	414	130920_V3_P5_SK_HA_AL_2-3.16716.16716.2.dta
(K)ISSSESGYDNcISVK(V)	1	4.1843	0.6807	2	@ (+72)	830.861	1659.71	2	-0.004182	-2.518	360631	400	414	130920_V3_P5_SK_HA_AL_2-9.15352.15352.2.dta
(K)ISSSESGYDNcISVK(V)	1	3.1976	0.6157	2	@ (+72)	830.865	1659.71	2	0.002776	1.671	124461	400	414	130920_V3_P5_SK_HA_AL_2-1.14309.14309.2.dta
(K)ISSSESGYDNcISVK(V)	1	3.0392	0.5465	2	@ (+72)	830.862	1659.71	2	-0.002595	-1.563	101037	400	414	130920_V3_P5_SK_HA_AL_2-5.09797.09797.2.dta

## Sheet: MetE
MetE-Cys719-SS-Allyl
MetE-Cys730-SS-Allyl
Sequence	Prob	SEQUEST XCorr	SEQUEST deltaCn	NTT	Modifications	Observed	Actual Mass	Charge	Delta Da	Delta PPM	TIC	Start	Stop	Spectrum ID
(R)VPSTEEMYNIIVDALAVcPTDR(F)	1	5.6973	0.7323	2	@ (+72)	1254.59	2507.17	2	-0.002382	-0.9498	539302	702	723	130920_V3_P5_SK_HA_DAS4_1-2.25354.25354.2.dta
(R)FWVNPDcGLK(T)	1	2.7383	0.53	2	@ (+72)	625.789	1249.56	2	0.0004208	0.3365	570636	724	733	130920_V3_P5_SK_HA_DAS4_1-1.23818.23818.2.dta
DAS4-Rep1 :	MetE-Cys719-SS-Allyl : 5 Spectral counts
	MetE-Cys730-SS-Allyl : 5 Spectral counts
Sequence	Prob	SEQUEST XCorr	SEQUEST deltaCn	NTT	Modifications	Observed	Actual Mass	Charge	Delta Da	Delta PPM	TIC	Start	Stop	Spectrum ID
(R)VPSTEEMYNIIVDALAVcPTDR(F)	1	5.6973	0.7323	2	@ (+72)	1254.59	2507.17	2	-0.002382	-0.9498	539302	702	723	130920_V3_P5_SK_HA_DAS4_1-2.25354.25354.2.dta
(R)VPSTEEmYNIIVDALAVcPTDR(F)	1	3.6557	0.7059	2	Oxidation (+16), @ (+72)	842.064	2523.17	3	-0.0007892	-0.3127	3848900	702	723	130920_V3_P5_SK_HA_DAS4_1-2.24968.24968.3.dta
(R)VPSTEEMYNIIVDALAVcPTDR(F)	1	3.5011	0.6761	2	@ (+72)	836.732	2507.17	3	-0.0008692	-0.3465	1594130	702	723	130920_V3_P5_SK_HA_DAS4_1-1.25662.25662.3.dta
(R)VPSTEEMYNIIVDALAVcPTDR(F)	1	3.6082	0.5845	2	@ (+72)	836.732	2507.17	3	-0.001602	-0.6388	775299	702	723	130920_V3_P5_SK_HA_DAS4_1-2.25330.25330.3.dta
(R)VPSTEEMYNIIVDALAVcPTDR(F)	1	3.6638	0.6496	2	@ (+72)	1254.59	2507.17	2	-0.005068	-2.021	16702.2	702	723	130920_V3_P5_SK_HA_DAS4_1-1.25674.25674.2.dta
(R)FWVNPDcGLK(T)	1	2.7383	0.53	2	@ (+72)	625.789	1249.56	2	0.0004208	0.3365	570636	724	733	130920_V3_P5_SK_HA_DAS4_1-1.23818.23818.2.dta
(R)FWVNPDcGLK(T)	1	2.5156	0.5555	2	@ (+72)	625.788	1249.56	2	-0.0008002	-0.6399	333226	724	733	130920_V3_P5_SK_HA_DAS4_1-2.22812.22812.2.dta
(R)FWVNPDcGLK(T)	1	2.7509	0.5051	2	@ (+72)	625.788	1249.56	2	-6.819e-05	-0.05453	990129	724	733	130920_V3_P5_SK_HA_DAS4_1-2.23055.23055.2.dta
(R)FWVNPDcGLK(T)	1	2.5718	0.5041	2	@ (+72)	625.789	1249.56	2	0.0001758	0.1406	487495	724	733	130920_V3_P5_SK_HA_DAS4_1-2.22934.22934.2.dta
(R)FWVNPDcGLK(T)	1	2.727	0.4919	2	@ (+72)	625.788	1249.56	2	-0.0005562	-0.4448	2179730	724	733	130920_V3_P5_SK_HA_DAS4_1-2.23181.23181.2.dta
DAS4-Rep2 :	MetE-Cys719-SS-Allyl : 4 Spectral counts
	MetE-Cys730-SS-Allyl : 2 Spectral counts
Sequence	Prob	SEQUEST XCorr	SEQUEST deltaCn	NTT	Modifications	Observed	Actual Mass	Charge	Delta Da	Delta PPM	TIC	Start	Stop	Spectrum ID
(R)VPSTEEMYNIIVDALAVcPTDR(F)	1	5.2639	0.7089	2	@ (+72)	1254.59	2507.17	2	-0.005556	-2.215	220218	702	723	130923_V3_P5_SK_HA_DAS4_2-2.24301.24301.2.dta
(R)VPSTEEMYNIIVDALAVcPTDR(F)	1	4.0436	0.6715	2	@ (+72)	836.731	2507.17	3	-0.004165	-1.661	2887760	702	723	130923_V3_P5_SK_HA_DAS4_2-2.24282.24282.3.dta
(R)VPSTEEMYNIIVDALAVcPTDRFWVNPDcGLK(T)	1	4.1414	0.6473	2	@ (+72), Carbamidomethyl (+57)	931.944	3723.75	4	0.00138	0.3704	385875	702	733	130923_V3_P5_SK_HA_DAS4_2-2.24363.24363.4.dta
(R)VPSTEEMYNIIVDALAVcPTDRFWVNPDcGLK(T)	1	5.7428	0.7055	2	@ (+72), Carbamidomethyl (+57)	1242.25	3723.74	3	-0.002087	-0.5604	435324	702	733	130923_V3_P5_SK_HA_DAS4_2-2.24364.24364.3.dta
(R)FWVNPDcGLK(T)	1	2.5444	0.5778	2	@ (+72)	625.788	1249.56	2	-0.0003122	-0.2496	278838	724	733	130923_V3_P5_SK_HA_DAS4_2-2.22271.22271.2.dta
(R)FWVNPDcGLK(T)	1	2.6468	0.4511	2	@ (+72)	625.788	1249.56	2	-0.0003122	-0.2496	523224	724	733	130923_V3_P5_SK_HA_DAS4_2-2.22141.22141.2.dta
Allicin-Rep1 :	MetE-Cys719-SS-Allyl : 3 Spectral counts
	MetE-Cys730-SS-Allyl : 13 Spectral counts
Sequence	Prob	SEQUEST XCorr	SEQUEST deltaCn	NTT	Modifications	Observed	Actual Mass	Charge	Delta Da	Delta PPM	TIC	Start	Stop	# Other Proteins	Other Proteins	Spectrum ID
(R)VPSTEEMYNIIVDALAVcPTDR(F)	1	5.1849	0.7678	2	@ (+72)	1254.59	2507.16	2	-0.01044	-4.162	807238	702	723	0		130920_V3_P5_SK_HA_AL_1-2.27193.27193.2.dta
(R)VPSTEEMYNIIVDALAVcPTDR(F)	1	3.4321	0.7087	2	@ (+72)	836.732	2507.17	3	-0.0006862	-0.2736	16709400	702	723	0		130920_V3_P5_SK_HA_AL_1-2.27188.27188.3.dta
(R)VPSTEEMYNIIVDALAVcPTDRFWVNPDcGLK(T)	1	5.492	0.6386	2	Carbamidomethyl (+57), @ (+72)	1242.25	3723.73	3	-0.01124	-3.018	1758410	702	733	0		130920_V3_P5_SK_HA_AL_1-2.26962.26962.3.dta
(R)FWVNPDcGLK(T)	1	2.9904	0.5527	2	@ (+72)	625.788	1249.56	2	-0.0004342	-0.3472	7871510	724	733	0		130920_V3_P5_SK_HA_AL_1-2.24352.24352.2.dta
(R)FWVNPDcGLK(T)	1	2.7641	0.5648	2	@ (+72)	625.788	1249.56	2	-0.0001902	-0.1521	14007900	724	733	0		130920_V3_P5_SK_HA_AL_1-2.24226.24226.2.dta
(R)FWVNPDcGLK(T)	1	2.8066	0.5716	2	@ (+72)	625.789	1249.56	2	0.0004208	0.3365	8850710	724	733	0		130920_V3_P5_SK_HA_AL_1-2.23912.23912.2.dta
(R)FWVNPDcGLK(T)	1	2.5873	0.5529	2	@ (+72)	625.789	1249.56	2	5.381e-05	0.04303	64440.6	724	733	0		130920_V3_P5_SK_HA_AL_1-10.15510.15510.2.dta
(R)FWVNPDcGLK(T)	1	2.52	0.4805	2	@ (+72)	625.788	1249.56	2	-6.819e-05	-0.05453	1709260	724	733	0		130920_V3_P5_SK_HA_AL_1-2.24480.24480.2.dta
(R)FWVNPDcGLK(T)	1	2.3499	0.5472	2	@ (+72)	625.788	1249.56	2	-0.001044	-0.835	30656.1	724	733	0		130920_V3_P5_SK_HA_AL_1-2.29725.29725.2.dta
(R)FWVNPDcGLK(T)	1	2.3734	0.5147	2	@ (+72)	625.789	1249.56	2	0.0007868	0.6292	1478300	724	733	0		130920_V3_P5_SK_HA_AL_1-3.24044.24044.2.dta
(R)FWVNPDcGLK(T)	0.99	2.6955	0.6134	2	@ (+72)	625.787	1249.56	2	-0.002631	-2.104	1371060	724	733	0		130920_V3_P5_SK_HA_AL_1-2.23795.23795.2.dta
(R)FWVNPDcGLK(T)	0.99	2.613	0.4401	2	@ (+72)	625.788	1249.56	2	-0.0005562	-0.4448	1070060	724	733	0		130920_V3_P5_SK_HA_AL_1-1.22926.22926.2.dta
(R)FWVNPDcGLK(T)	0.99	2.5605	0.5176	2	@ (+72)	625.788	1249.56	2	-0.002021	-1.616	438753	724	733	0		130920_V3_P5_SK_HA_AL_1-1.23059.23059.2.dta
(R)FWVNPDcGLK(T)	0.99	2.364	0.5549	2	@ (+72)	625.787	1249.56	2	-0.002265	-1.811	377181	724	733	0		130920_V3_P5_SK_HA_AL_1-8.23366.23366.2.dta
(R)FWVNPDcGLK(T)	0.99	2.3832	0.5478	2	@ (+72)	625.79	1249.57	2	0.002984	2.386	37310.2	724	733	0		130920_V3_P5_SK_HA_AL_1-2.29575.29575.2.dta
(R)FWVNPDcGLK(T)	0.99	2.2604	0.4834	2	@ (+72)	625.79	1249.56	2	0.00213	1.703	522121	724	733	0		130920_V3_P5_SK_HA_AL_1-6.22601.22601.2.dta
Allicin-Rep2 :	MetE-Cys719-SS-Allyl : 3 Spectral counts
	MetE-Cys730-SS-Allyl : 14 Spectral counts
Sequence	Prob	SEQUEST XCorr	SEQUEST deltaCn	NTT	Modifications	Observed	Actual Mass	Charge	Delta Da	Delta PPM	TIC	Start	Stop	Spectrum ID
(R)VPSTEEMYNIIVDALAVcPTDR(F)	1	5.0926	0.7312	2	@ (+72)	1254.59	2507.17	2	-0.007998	-3.189	172561	702	723	130920_V3_P5_SK_HA_AL_2-2.26722.26722.2.dta
(R)VPSTEEMYNIIVDALAVcPTDR(F)	1	4.1073	0.6607	2	@ (+72)	836.732	2507.17	3	-0.001785	-0.7117	5847080	702	723	130920_V3_P5_SK_HA_AL_2-2.26709.26709.3.dta
(R)VPSTEEMYNIIVDALAVcPTDRFWVNPDcGLK(T)	1	4.3824	0.6205	2	Carbamidomethyl (+57), @ (+72)	1242.25	3723.74	3	-0.009045	-2.428	272565	702	733	130920_V3_P5_SK_HA_AL_2-2.26518.26518.3.dta
(R)FWVNPDcGLK(T)	1	3.0942	0.5749	2	@ (+72)	625.788	1249.56	2	-0.0001902	-0.1521	4467280	724	733	130920_V3_P5_SK_HA_AL_2-2.24358.24358.2.dta
(R)FWVNPDcGLK(T)	1	2.8602	0.5902	2	@ (+72)	625.788	1249.56	2	-0.0004342	-0.3472	5499720	724	733	130920_V3_P5_SK_HA_AL_2-2.23979.23979.2.dta
(R)FWVNPDcGLK(T)	1	2.9434	0.5622	2	@ (+72)	625.788	1249.56	2	-0.0004342	-0.3472	4574870	724	733	130920_V3_P5_SK_HA_AL_2-2.24231.24231.2.dta
(R)FWVNPDcGLK(T)	1	2.7848	0.5205	2	@ (+72)	625.788	1249.56	2	-0.0001902	-0.1521	899022	724	733	130920_V3_P5_SK_HA_AL_2-1.21249.21249.2.dta
(R)FWVNPDcGLK(T)	1	2.8335	0.518	2	@ (+72)	625.788	1249.56	2	-6.819e-05	-0.05453	2712500	724	733	130920_V3_P5_SK_HA_AL_2-2.23855.23855.2.dta
(R)FWVNPDcGLK(T)	1	2.3335	0.5687	2	@ (+72)	625.789	1249.56	2	0.0002988	0.2389	610883	724	733	130920_V3_P5_SK_HA_AL_2-2.23743.23743.2.dta
(R)FWVNPDcGLK(T)	1	2.7754	0.5067	2	@ (+72)	625.789	1249.56	2	0.0005428	0.434	5703110	724	733	130920_V3_P5_SK_HA_AL_2-2.24105.24105.2.dta
(R)FWVNPDcGLK(T)	1	2.5715	0.5261	2	@ (+72)	625.788	1249.56	2	-0.0008002	-0.6399	1940500	724	733	130920_V3_P5_SK_HA_AL_2-2.24484.24484.2.dta
(R)FWVNPDcGLK(T)	1	2.376	0.5396	2	@ (+72)	625.789	1249.56	2	0.0004208	0.3365	966789	724	733	130920_V3_P5_SK_HA_AL_2-3.23611.23611.2.dta
(R)FWVNPDcGLK(T)	1	2.353	0.5302	2	@ (+72)	625.789	1249.56	2	0.0004208	0.3365	433436	724	733	130920_V3_P5_SK_HA_AL_2-6.22321.22321.2.dta
(R)FWVNPDcGLK(T)	1	2.3451	0.5182	2	@ (+72)	625.788	1249.56	2	-0.0008002	-0.6399	391628	724	733	130920_V3_P5_SK_HA_AL_2-8.23520.23520.2.dta
(R)FWVNPDcGLK(T)	1	2.2303	0.5279	2	@ (+72)	625.788	1249.56	2	-0.0005562	-0.4448	586348	724	733	130920_V3_P5_SK_HA_AL_2-4.23946.23946.2.dta
(R)FWVNPDcGLK(T)	0.99	2.3187	0.4823	2	@ (+72)	625.788	1249.56	2	-6.819e-05	-0.05453	620972	724	733	130920_V3_P5_SK_HA_AL_2-5.23649.23649.2.dta
(R)FWVNPDcGLK(T)	0.99	2.2743	0.474	2	@ (+72)	625.788	1249.56	2	-0.001044	-0.835	44450.1	724	733	130920_V3_P5_SK_HA_AL_2-2.28641.28641.2.dta

## Sheet: PdhD
PdhD-Cys47-SS-Allyl
PdhD-Cys52-SS-Allyl
Sequence	Prob	SEQUEST XCorr	SEQUEST deltaCn	NTT	Modifications	Observed	Actual Mass	Charge	Delta Da	Delta PPM	TIC	Start	Stop	Spectrum ID
(K)ATLGGVcLNVGcIPSK(A)	1	4.1227	0.5604	2	@ (+72), Carbamidomethyl (+57)	830.914	1659.81	2	-0.001212	-0.7301	789120	41	56	130920_V3_P5_SK_HA_DAS4_1-3.22665.22665.2.dta
(K)ATLGGVcLNVGcIPSK(A)	1	4.3384	0.7066	2	Carbamidomethyl (+57), @ (+72)	830.915	1659.81	2	-0.0003575	-0.2153	1197470	41	56	130920_V3_P5_SK_HA_DAS4_1-3.23310.23310.2.dta
DAS4-Rep1 :	PdhD-Cys47-SS-Allyl : 3 Spectral counts
	PdhD-Cys52-SS-Allyl : 7 Spectral counts
Sequence	Prob	SEQUEST XCorr	SEQUEST deltaCn	NTT	Modifications	Observed	Actual Mass	Charge	Delta Da	Delta PPM	TIC	Start	Stop	Spectrum ID
(K)ATLGGVcLNVGcIPSK(A)	1	3.7354	0.7642	2	@ (+72), @ (+72)	838.406	1674.8	2	0.001012	0.6037	2911470	41	56	130920_V3_P5_SK_HA_DAS4_1-3.26365.26365.2.dta
(K)ATLGGVcLNVGcIPSK(A)	1	4.1227	0.5604	2	@ (+72), Carbamidomethyl (+57)	830.914	1659.81	2	-0.001212	-0.7301	789120	41	56	130920_V3_P5_SK_HA_DAS4_1-3.22665.22665.2.dta
(K)ATLGGVcLNVGcIPSK(A)	1	3.7769	0.5608	2	@ (+72), Carbamidomethyl (+57)	830.915	1659.81	2	8.506e-06	0.005122	722487	41	56	130920_V3_P5_SK_HA_DAS4_1-3.22786.22786.2.dta
(K)ATLGGVcLNVGcIPSK(A)	1	4.3384	0.7066	2	Carbamidomethyl (+57), @ (+72)	830.915	1659.81	2	-0.0003575	-0.2153	1197470	41	56	130920_V3_P5_SK_HA_DAS4_1-3.23310.23310.2.dta
(K)ATLGGVcLNVGcIPSK(A)	1	4.3166	0.6313	2	Carbamidomethyl (+57), @ (+72)	830.915	1659.81	2	-0.0003575	-0.2153	1021500	41	56	130920_V3_P5_SK_HA_DAS4_1-3.23188.23188.2.dta
(K)ATLGGVcLNVGcIPSK(A)	1	4.0101	0.6808	2	Carbamidomethyl (+57), @ (+72)	830.915	1659.81	2	-0.0001135	-0.06834	706552	41	56	130920_V3_P5_SK_HA_DAS4_1-3.23437.23437.2.dta
(K)ATLGGVcLNVGcIPSK(A)	1	3.2687	0.6872	2	Carbamidomethyl (+57), @ (+72)	830.914	1659.81	2	-0.001456	-0.877	431153	41	56	130920_V3_P5_SK_HA_DAS4_1-3.23072.23072.2.dta
(K)ATLGGVcLNVGcIPSK(A)	1	3.7231	0.6052	2	Carbamidomethyl (+57), @ (+72)	830.915	1659.82	2	0.001107	0.6662	598280	41	56	130920_V3_P5_SK_HA_DAS4_1-3.22912.22912.2.dta
(K)ATLGGVcLNVGcIPSK(A)	1	3.6274	0.6499	2	Carbamidomethyl (+57), @ (+72)	830.916	1659.82	2	0.003061	1.843	194841	41	56	130920_V3_P5_SK_HA_DAS4_1-2.22207.22207.2.dta
DAS4-Rep2 :	PdhD-Cys47-SS-Allyl : 3 Spectral counts
	PdhD-Cys52-SS-Allyl : 5 Spectral counts
Sequence	Prob	SEQUEST XCorr	SEQUEST deltaCn	NTT	Modifications	Observed	Actual Mass	Charge	Delta Da	Delta PPM	TIC	Start	Stop	Spectrum ID
(K)ATLGGVcLNVGcIPSK(A)	1	3.8435	0.7184	2	@ (+72), @ (+72)	838.406	1674.8	2	0.0005236	0.3125	2196070	41	56	130923_V3_P5_SK_HA_DAS4_2-3.26520.26520.2.dta
(K)ATLGGVcLNVGcIPSK(A)	1	4.1545	0.6553	2	@ (+72), Carbamidomethyl (+57)	830.914	1659.81	2	-0.001334	-0.8035	514207	41	56	130923_V3_P5_SK_HA_DAS4_2-3.22662.22662.2.dta
(K)ATLGGVcLNVGcIPSK(A)	1	3.5959	0.6305	2	@ (+72), Carbamidomethyl (+57)	830.915	1659.82	2	0.0009845	0.5928	556948	41	56	130923_V3_P5_SK_HA_DAS4_2-3.22780.22780.2.dta
(K)ATLGGVcLNVGcIPSK(A)	1	3.7354	0.6334	2	Carbamidomethyl (+57), @ (+72)	830.915	1659.81	2	8.506e-06	0.005122	355640	41	56	130923_V3_P5_SK_HA_DAS4_2-3.23355.23355.2.dta
(K)ATLGGVcLNVGcIPSK(A)	1	4.4375	0.6815	2	Carbamidomethyl (+57), @ (+72)	830.914	1659.81	2	-0.001456	-0.877	683126	41	56	130923_V3_P5_SK_HA_DAS4_2-3.23225.23225.2.dta
(K)ATLGGVcLNVGcIPSK(A)	1	3.217	0.6198	2	Carbamidomethyl (+57), @ (+72)	830.915	1659.82	2	0.0003745	0.2255	53955.4	41	56	130923_V3_P5_SK_HA_DAS4_2-1.18207.18207.2.dta
(K)ATLGGVcLNVGcIPSK(A)	1	3.8554	0.6468	2	Carbamidomethyl (+57), @ (+72)	830.915	1659.82	2	0.001474	0.8872	768211	41	56	130923_V3_P5_SK_HA_DAS4_2-3.23094.23094.2.dta

## Sheet: YitJ
YitJ-Cys30-SS-Allyl
YitJ-Cys367-SS-Allyl
Sequence	Prob	SEQUEST XCorr	SEQUEST deltaCn	NTT	Modifications	Observed	Actual Mass	Charge	Delta Da	Delta PPM	TIC	Start	Stop	Spectrum ID
(R)cFEELNISKPEEIQR(I)	1	4.5457	0.6502	2	@ (+72)	953.953	1905.89	2	-0.004334	-2.273	75444.6	30	44	130923_V3_P5_SK_HA_DAS4_2-2.18070.18070.2.dta
(R)ISNVAcGALVK(Q)	1	2.8258	0.4866	2	@ (+72)	573.804	1145.59	2	0.0005928	0.517	858129	362	372	130920_V3_P5_SK_HA_DAS4_1-3.17540.17540.2.dta
DAS4-Rep1 :	YitJ-Cys30-SS-Allyl : 4 Spectral counts
	YitJ-Cys367-SS-Allyl : 3 Spectral counts
Sequence	Prob	SEQUEST XCorr	SEQUEST deltaCn	NTT	Modifications	Observed	Actual Mass	Charge	Delta Da	Delta PPM	TIC	Start	Stop	Spectrum ID
(R)cFEELNISKPEEIQR(I)	1	3.4623	0.7106	2	@ (+72)	636.306	1905.9	3	0.0003528	0.185	959739	30	44	130920_V3_P5_SK_HA_DAS4_1-2.18710.18710.3.dta
(R)cFEELNISKPEEIQR(I)	1	2.8891	0.6528	2	@ (+72)	953.955	1905.9	2	-0.001282	-0.6724	175495	30	44	130920_V3_P5_SK_HA_DAS4_1-3.19311.19311.2.dta
(R)cFEELNISKPEEIQR(I)	1	3.5475	0.5032	2	@ (+72)	636.306	1905.9	3	-0.0003792	-0.1989	1661380	30	44	130920_V3_P5_SK_HA_DAS4_1-3.19281.19281.3.dta
(R)cFEELNISKPEEIQR(I)	0.99	4.2458	0.6518	2	@ (+72)	953.953	1905.89	2	-0.005676	-2.977	137454	30	44	130920_V3_P5_SK_HA_DAS4_1-2.18618.18618.2.dta
(R)ISNVAcGALVK(Q)	1	2.8258	0.4866	2	@ (+72)	573.804	1145.59	2	0.0005928	0.517	858129	362	372	130920_V3_P5_SK_HA_DAS4_1-3.17540.17540.2.dta
(R)ISNVAcGALVK(Q)	1	2.9435	0.4615	2	@ (+72)	573.804	1145.59	2	0.0003488	0.3042	437887	362	372	130920_V3_P5_SK_HA_DAS4_1-2.16552.16552.2.dta
(R)ISNVAcGALVK(Q)	1	2.9182	0.5299	2	@ (+72)	573.803	1145.59	2	-0.00136	-1.186	315688	362	372	130920_V3_P5_SK_HA_DAS4_1-2.16423.16423.2.dta
DAS4-Rep2 :	YitJ-Cys30-SS-Allyl : 3 Spectral counts
	YitJ-Cys367-SS-Allyl : 3 Spectral counts
Sequence	Prob	SEQUEST XCorr	SEQUEST deltaCn	NTT	Modifications	Observed	Actual Mass	Charge	Delta Da	Delta PPM	TIC	Start	Stop	Spectrum ID
(R)cFEELNISKPEEIQR(I)	1	4.397	0.6638	2	@ (+72)	953.954	1905.89	2	-0.002625	-1.377	250575	30	44	130923_V3_P5_SK_HA_DAS4_2-3.19205.19205.2.dta
(R)cFEELNISKPEEIQR(I)	1	4.5457	0.6502	2	@ (+72)	953.953	1905.89	2	-0.004334	-2.273	75444.6	30	44	130923_V3_P5_SK_HA_DAS4_2-2.18070.18070.2.dta
(R)cFEELNISKPEEIQR(I)	0.99	3.6396	0.4672	2	@ (+72)	636.305	1905.89	3	-0.00221	-1.159	2109220	30	44	130923_V3_P5_SK_HA_DAS4_2-3.19213.19213.3.dta
(R)ISNVAcGALVK(Q)	1	3.129	0.5087	2	@ (+72)	573.804	1145.59	2	0.0005928	0.517	363325	362	372	130923_V3_P5_SK_HA_DAS4_2-2.16030.16030.2.dta
(R)ISNVAcGALVK(Q)	0.99	2.8426	0.4959	2	@ (+72)	573.805	1145.6	2	0.001325	1.155	196180	362	372	130923_V3_P5_SK_HA_DAS4_2-2.15919.15919.2.dta
(R)ISNVAcGALVK(Q)	0.99	2.6552	0.4149	2	@ (+72)	573.805	1145.59	2	0.0008368	0.7298	660064	362	372	130923_V3_P5_SK_HA_DAS4_2-3.17623.17623.2.dta
Allicin-Rep1 :	YitJ-Cys30-SS-Allyl : 3 Spectral counts
	YitJ-Cys367-SS-Allyl : 0 Spectral counts
Sequence	Prob	SEQUEST XCorr	SEQUEST deltaCn	NTT	Modifications	Observed	Actual Mass	Charge	Delta Da	Delta PPM	TIC	Start	Stop	Spectrum ID
(R)cFEELNISKPEEIQR(I)	1	3.5161	0.5528	2	@ (+72)	636.306	1905.9	3	0.0003528	0.185	2954200	30	44	130920_V3_P5_SK_HA_AL_1-2.20176.20176.3.dta
(R)cFEELNISKPEEIQR(I)	1	4.31	0.693	2	@ (+72)	953.954	1905.89	2	-0.003845	-2.016	668034	30	44	130920_V3_P5_SK_HA_AL_1-2.20098.20098.2.dta
(R)cFEELNISKPEEIQR(I)	1	3.9056	0.6625	2	@ (+72)	953.957	1905.9	2	0.003845	2.016	465721	30	44	130920_V3_P5_SK_HA_AL_1-3.20291.20291.2.dta
Allicin-Rep1 :	YitJ-Cys30-SS-Allyl : 2 Spectral counts
	YitJ-Cys367-SS-Allyl : 0 Spectral counts
Sequence	Prob	SEQUEST XCorr	SEQUEST deltaCn	NTT	Modifications	Observed	Actual Mass	Charge	Delta Da	Delta PPM	TIC	Start	Stop	Spectrum ID	Retention Time	Intensity
(R)cFEELNISKPEEIQR(I)	1	4.3919	0.642	2	@ (+72)	953.955	1905.9	2	-0.001282	-0.6724	461670	30	44	130920_V3_P5_SK_HA_AL_2-2.19143.19143.2.dta
(R)cFEELNISKPEEIQR(I)	1	3.5316	0.5498	2	@ (+72)	636.307	1905.9	3	0.001269	0.6654	186570	30	44	130920_V3_P5_SK_HA_AL_2-10.13630.13630.3.dta

## Sheet: SucD
SucD-Cys124-SS-Allyl
SucD-Cys133-SS-Allyl
Sequence	Prob	SEQUEST XCorr	SEQUEST deltaCn	NTT	Modifications	Observed	Actual Mass	Charge	Delta Da	Delta PPM	TIC	Start	Stop	Spectrum ID
(R)LIGPNcPGVITPEEcK(I)	1	3.6455	0.7143	2	@ (+72), Carbamidomethyl (+57)	899.931	1797.85	2	-0.0002975	-0.1654	618666	119	134	130920_V3_P5_SK_HA_DAS4_1-5.20737.20737.2.dta
(R)LIGPNcPGVITPEEcK(I)	1	4.2568	0.7524	2	Carbamidomethyl (+57), @ (+72)	899.931	1797.85	2	-0.0002975	-0.1654	60621.4	119	134	130920_V3_P5_SK_HA_DAS4_1-8.17069.17069.2.dta
DAS4-Rep1 :	SucD-Cys124-SS-Allyl : 3 Spectral counts
	SucD-Cys133-SS-Allyl : 4 Spectral counts
Sequence	Prob	SEQUEST XCorr	SEQUEST deltaCn	NTT	Modifications	Observed	Actual Mass	Charge	Delta Da	Delta PPM	TIC	Start	Stop	Spectrum ID
(R)LIGPNcPGVITPEEcK(I)	1	3.6455	0.7143	2	@ (+72), Carbamidomethyl (+57)	899.931	1797.85	2	-0.0002975	-0.1654	618666	119	134	130920_V3_P5_SK_HA_DAS4_1-5.20737.20737.2.dta
(R)LIGPNcPGVITPEEcK(I)	1	4.0594	0.665	2	@ (+72), Carbamidomethyl (+57)	899.93	1797.85	2	-0.001152	-0.6407	711343	119	134	130920_V3_P5_SK_HA_DAS4_1-5.20861.20861.2.dta
(R)LIGPNcPGVITPEEcK(I)	1	4.0368	0.7583	2	@ (+72), Carbamidomethyl (+57)	899.929	1797.84	2	-0.002739	-1.523	112728	119	134	130920_V3_P5_SK_HA_DAS4_1-6.18226.18226.2.dta
(R)LIGPNcPGVITPEEcK(I)	1	4.2568	0.7524	2	Carbamidomethyl (+57), @ (+72)	899.931	1797.85	2	-0.0002975	-0.1654	60621.4	119	134	130920_V3_P5_SK_HA_DAS4_1-8.17069.17069.2.dta
(R)LIGPNcPGVITPEEcK(I)	1	4.2151	0.6969	2	Carbamidomethyl (+57), @ (+72)	899.93	1797.85	2	-0.0004195	-0.2332	1974440	119	134	130920_V3_P5_SK_HA_DAS4_1-5.19496.19496.2.dta
(R)LIGPNcPGVITPEEcK(I)	1	4.5691	0.6925	2	Carbamidomethyl (+57), @ (+72)	899.928	1797.84	2	-0.004203	-2.337	48375.3	119	134	130920_V3_P5_SK_HA_DAS4_1-9.17975.17975.2.dta
(R)LIGPNcPGVITPEEcK(I)	0.99	3.6709	0.6622	2	Carbamidomethyl (+57), @ (+72)	899.928	1797.84	2	-0.004692	-2.609	314204	119	134	130920_V3_P5_SK_HA_DAS4_1-5.19384.19384.2.dta
DAS4-Rep2 :	SucD-Cys124-SS-Allyl : 0 Spectral counts
	SucD-Cys133-SS-Allyl : 8 Spectral counts
Sequence	Prob	SEQUEST XCorr	SEQUEST deltaCn	NTT	Modifications	Observed	Actual Mass	Charge	Delta Da	Delta PPM	TIC	Start	Stop	Spectrum ID
(R)LIGPNcPGVITPEEcK(I)	1	4.6617	0.7197	2	Carbamidomethyl (+57), @ (+72)	899.931	1797.85	2	0.0005565	0.3094	47138.6	119	134	130923_V3_P5_SK_HA_DAS4_2-8.16713.16713.2.dta
(R)LIGPNcPGVITPEEcK(I)	1	4.2259	0.7054	2	Carbamidomethyl (+57), @ (+72)	899.93	1797.85	2	-0.0005415	-0.301	517114	119	134	130923_V3_P5_SK_HA_DAS4_2-5.18682.18682.2.dta
(R)LIGPNcPGVITPEEcK(I)	1	4.3361	0.6058	2	Carbamidomethyl (+57), @ (+72)	899.93	1797.85	2	-0.001152	-0.6407	124935	119	134	130923_V3_P5_SK_HA_DAS4_2-5.18564.18564.2.dta
(R)LIGPNcPGVITPEEcK(I)	1	4.4971	0.7117	2	Carbamidomethyl (+57), @ (+72)	899.93	1797.85	2	-0.001518	-0.8441	671743	119	134	130923_V3_P5_SK_HA_DAS4_2-5.18808.18808.2.dta
(R)LIGPNcPGVITPEEcK(I)	1	3.2508	0.6447	2	Carbamidomethyl (+57), @ (+72)	899.93	1797.85	2	-0.001396	-0.7763	40258.8	119	134	130923_V3_P5_SK_HA_DAS4_2-9.17048.17048.2.dta
(R)LIGPNcPGVITPEEcK(I)	1	3.111	0.5784	2	Carbamidomethyl (+57), @ (+72)	899.93	1797.85	2	-0.0004195	-0.2332	15443.1	119	134	130923_V3_P5_SK_HA_DAS4_2-10.15007.15007.2.dta
(R)LIGPNcPGVITPEEcK(I)	1	4.0177	0.7569	2	Carbamidomethyl (+57), @ (+72)	899.929	1797.84	2	-0.003959	-2.201	37987.5	119	134	130923_V3_P5_SK_HA_DAS4_2-8.16820.16820.2.dta
(R)LIGPNcPGVITPEEcK(I)	0.99	4.1887	0.6936	2	Carbamidomethyl (+57), @ (+72)	899.933	1797.85	2	0.004586	2.549	89204.8	119	134	130923_V3_P5_SK_HA_DAS4_2-6.17661.17661.2.dta

## Sheet: GpmI
GpmI-Cys424-SS-Allyl
Sequence	Prob	SEQUEST XCorr	SEQUEST deltaCn	NTT	Modifications	Observed	Actual Mass	Charge	Delta Da	Delta PPM	TIC	Start	Stop	Spectrum ID
(K)AIEAVDEcLGEVVDAILAK(G)	1	5.6123	0.5969	2	@ (+72)	1015.51	2029.01	2	0.0006168	0.3038	464969	417	435	130920_V3_P5_SK_HA_DAS4_1-3.27303.27303.2.dta
DAS4-Rep1 :	GpmI-Cys424-SS-Allyl : 6 Spectral counts
Sequence	Prob	SEQUEST XCorr	SEQUEST deltaCn	NTT	Modifications	Observed	Actual Mass	Charge	Delta Da	Delta PPM	TIC	Start	Stop	Spectrum ID
(K)AIEAVDEcLGEVVDAILAK(G)	1	4.9948	0.6647	2	@ (+72)	1015.51	2029.01	2	0.001106	0.5447	45675.1	417	435	130920_V3_P5_SK_HA_DAS4_1-2.25579.25579.2.dta
(K)AIEAVDEcLGEVVDAILAK(G)	1	5.6123	0.5969	2	@ (+72)	1015.51	2029.01	2	0.0006168	0.3038	464969	417	435	130920_V3_P5_SK_HA_DAS4_1-3.27303.27303.2.dta
(K)AIEAVDEcLGEVVDAILAK(G)	1	6.3355	0.6851	2	@ (+72)	677.344	2029.01	3	-0.001104	-0.5439	2012180	417	435	130920_V3_P5_SK_HA_DAS4_1-3.27283.27283.3.dta
(K)AIEAVDEcLGEVVDAILAK(G)	1	5.7285	0.6079	2	@ (+72)	677.344	2029.01	3	-0.0003722	-0.1833	967432	417	435	130920_V3_P5_SK_HA_DAS4_1-2.25576.25576.3.dta
(K)AIEAVDEcLGEVVDAILAK(G)	1	4.2218	0.602	2	@ (+72)	677.344	2029.01	3	-0.0003722	-0.1833	13188.4	417	435	130920_V3_P5_SK_HA_DAS4_1-8.22520.22520.3.dta
(K)AIEAVDEcLGEVVDAILAK(G)	1	4.4023	0.5566	2	@ (+72)	677.344	2029.01	3	-0.0001892	-0.0932	151196	417	435	130920_V3_P5_SK_HA_DAS4_1-4.27379.27379.3.dta
DAS4-Rep2 :	GpmI-Cys424-SS-Allyl : 8 Spectral counts
Sequence	Prob	SEQUEST XCorr	SEQUEST deltaCn	NTT	Modifications	Observed	Actual Mass	Charge	Delta Da	Delta PPM	TIC	Start	Stop	Spectrum ID
(K)AIEAVDEcLGEVVDAILAK(G)	1	6.1107	0.5475	2	@ (+72)	1015.51	2029.01	2	0.0008608	0.424	601072	417	435	130923_V3_P5_SK_HA_DAS4_2-3.27420.27420.2.dta
(K)AIEAVDEcLGEVVDAILAK(G)	1	5.9107	0.6829	2	@ (+72)	677.344	2029.01	3	-0.0001892	-0.0932	671321	417	435	130923_V3_P5_SK_HA_DAS4_2-2.24510.24510.3.dta
(K)AIEAVDEcLGEVVDAILAK(G)	1	5.8461	0.6745	2	@ (+72)	677.345	2029.01	3	0.002191	1.079	2258900	417	435	130923_V3_P5_SK_HA_DAS4_2-3.27404.27404.3.dta
(K)AIEAVDEcLGEVVDAILAK(G)	1	5.8376	0.6577	2	@ (+72)	677.344	2029.01	3	-0.0003722	-0.1833	308727	417	435	130923_V3_P5_SK_HA_DAS4_2-4.26316.26316.3.dta
(K)AIEAVDEcLGEVVDAILAK(G)	1	4.4119	0.6846	2	@ (+72)	677.345	2029.01	3	0.002558	1.26	29676.9	417	435	130923_V3_P5_SK_HA_DAS4_2-1.20628.20628.3.dta
(K)AIEAVDEcLGEVVDAILAK(G)	1	4.5635	0.6318	2	@ (+72)	677.346	2029.01	3	0.003107	1.53	29576.6	417	435	130923_V3_P5_SK_HA_DAS4_2-9.22403.22403.3.dta
(K)AIEAVDEcLGEVVDAILAK(G)	1	3.7319	0.5707	2	@ (+72)	677.344	2029.01	3	-0.0003722	-0.1833	15957.4	417	435	130923_V3_P5_SK_HA_DAS4_2-7.21671.21671.3.dta
(K)AIEAVDEcLGEVVDAILAK(G)	1	5.8985	0.6302	2	@ (+72)	1015.51	2029.02	2	0.003791	1.867	54200.9	417	435	130923_V3_P5_SK_HA_DAS4_2-2.24534.24534.2.dta
Allicin-Rep1 :	GpmI-Cys424-SS-Allyl : 1 Spectral counts
Sequence	Prob	SEQUEST XCorr	SEQUEST deltaCn	NTT	Modifications	Observed	Actual Mass	Charge	Delta Da	Delta PPM	TIC	Start	Stop	Spectrum ID
(K)AIEAVDEcLGEVVDAILAK(G)	1	5.3909	0.6821	2	@ (+72)	677.344	2029.01	3	-0.0007382	-0.3636	1596210	417	435	130920_V3_P5_SK_HA_AL_1-3.28343.28343.3.dta
Allicin-Rep2 :	GpmI-Cys424-SS-Allyl : 2 Spectral counts
Sequence	Prob	SEQUEST XCorr	SEQUEST deltaCn	NTT	Modifications	Observed	Actual Mass	Charge	Delta Da	Delta PPM	TIC	Start	Stop	Spectrum ID
(K)AIEAVDEcLGEVVDAILAK(G)	1	5.1063	0.6575	2	@ (+72)	677.344	2029.01	3	-0.0005552	-0.2735	402075	417	435	130920_V3_P5_SK_HA_AL_2-3.28069.28069.3.dta
(K)AIEAVDEcLGEVVDAILAK(G)	1	5.4994	0.6366	2	@ (+72)	677.344	2029.01	3	-0.002386	-1.175	402365	417	435	130920_V3_P5_SK_HA_AL_2-2.26924.26924.3.dta

## Sheet: AspB
AspB-Cys96-SS-Allyl
Sequence	Prob	SEQUEST XCorr	SEQUEST deltaCn	NTT	Modifications	Observed	Actual Mass	Charge	Delta Da	Delta PPM	TIC	Start	Stop	Spectrum ID
(R)DQNIEYKPSQIIVcTGAK(H)	1	4.3307	0.5835	2	@ (+72)	1040.02	2078.02	2	0.0002208	0.1062	582404	83	100	130920_V3_P5_SK_HA_DAS4_1-4.19484.19484.2.dta
DAS4-Rep1 :		AspB-Cys96-SS-Allyl : 5 Spectral counts
Sequence	Prob	SEQUEST XCorr	SEQUEST deltaCn	NTT	Modifications	Observed	Actual Mass	Charge	Delta Da	Delta PPM	TIC	Start	Stop	Spectrum ID
(R)DQNIEYKPSQIIVcTGAK(H)	1	4.3013	0.6555	2	@ (+72)	1040.02	2078.02	2	-0.001488	-0.7158	514937	83	100	130920_V3_P5_SK_HA_DAS4_1-4.19362.19362.2.dta
(R)DQNIEYKPSQIIVcTGAK(H)	1	4.3307	0.5835	2	@ (+72)	1040.02	2078.02	2	0.0002208	0.1062	582404	83	100	130920_V3_P5_SK_HA_DAS4_1-4.19484.19484.2.dta
(R)DQNIEYKPSQIIVcTGAK(H)	1	4.8854	0.5363	2	@ (+72)	693.681	2078.02	3	0.002772	1.333	642411	83	100	130920_V3_P5_SK_HA_DAS4_1-4.19294.19294.3.dta
(R)DQNIEYKPSQIIVcTGAK(H)	1	4.3082	0.5199	2	@ (+72)	693.68	2078.02	3	-0.0007082	-0.3406	3873230	83	100	130920_V3_P5_SK_HA_DAS4_1-4.19412.19412.3.dta
(R)DQNIEYKPSQIIVcTGAK(H)	0.99	3.56	0.5108	2	@ (+72)	693.678	2078.01	3	-0.004919	-2.366	595836	83	100	130920_V3_P5_SK_HA_DAS4_1-3.19610.19610.3.dta
DAS4-Rep2 :		AspB-Cys96-SS-Allyl : 3 Spectral counts
Sequence	Prob	SEQUEST XCorr	SEQUEST deltaCn	NTT	Modifications	Observed	Actual Mass	Charge	Delta Da	Delta PPM	TIC	Start	Stop	Spectrum ID
(R)DQNIEYKPSQIIVcTGAK(H)	1	4.3982	0.6157	2	@ (+72)	693.68	2078.02	3	0.0002078	0.09995	1010390	83	100	130923_V3_P5_SK_HA_DAS4_2-4.19110.19110.3.dta
(R)DQNIEYKPSQIIVcTGAK(H)	1	4.2829	0.6443	2	@ (+72)	1040.01	2078.02	2	-0.002709	-1.303	151214	83	100	130923_V3_P5_SK_HA_DAS4_2-4.19108.19108.2.dta
(R)DQNIEYKPSQIIVcTGAK(H)	1	3.4372	0.5284	2	@ (+72)	693.681	2078.02	3	0.002222	1.069	317164	83	100	130923_V3_P5_SK_HA_DAS4_2-5.19024.19024.3.dta
Allicin-Rep2 :		AspB-Cys96-SS-Allyl : 1 Spectral counts
Sequence	Prob	SEQUEST XCorr	SEQUEST deltaCn	NTT	Modifications	Observed	Actual Mass	Charge	Delta Da	Delta PPM	TIC	Start	Stop	Spectrum ID
(R)DQNIEYKPSQIIVcTGAK(H)	1	3.449	0.5917	2	@ (+72)	693.68	2078.02	3	0.0009398	0.452	778463	83	100	130920_V3_P5_SK_HA_AL_2-4.19528.19528.3.dta

[truncated: 100 more sheets: RimP, BdhA, PtsI, YlaL, YjcG, YjbL, ArgG, RnjB, MetI, YvbK, PyrAB, Spo0M, PurB, YvdD, YozO, ArgJ, GlnA, GuaB, IlvK, AhpC …]
